# Supplementary material for: Exposure to Phthalate, an Endocrine Disrupting Chemical, Alters the First Trimester Placental Methylome and Transcriptome in Women
Source: Sci Rep. 2018 Apr 17;8:6086. doi: 10.1038/s41598-018-24505-w (PMC5904105; doi:10.1038/s41598-018-24505-w)
Supplement: Supplementary file 2 — Table S1 [file 41598_2018_24505_MOESM2_ESM.xls]

## Sheet: Sheet1
ProbeID	chr	position (bp)	UCSC RefGene Name	M-value Difference (TP Low - High)	Standard Error	p-value	FDR	TP Low M-value Mean	TP High M-value Mean	TP Low Beta Mean	TP High Beta Mean
cg07784428	chr11	30033960	KCNA4	-1.22628	0.175205	6.25652e-06	>0.999	0.786594	2.01288	0.118339	0.113418
cg21890241	chr4	112913182		-1.13479	0.164231	7.21112e-06	>0.999	-2.23926	-1.10447	0.113316	0.122194
cg16383318	chr19	52784799	ZNF766;MIR643	-0.455964	0.0665815	7.95663e-06	>0.999	1.38443	1.84039	0.928797	0.926463
cg07378472	chr7	11013375	PHF14;PHF14	0.555117	0.0838138	1.14509e-05	>0.999	-3.14215	-3.69726	0.216158	0.240911
cg16288630	chr5	17925497		0.760353	0.117009	1.40587e-05	>0.999	0.170048	-0.590305	0.0864949	0.0875058
cg23924448	chr5	123446562		-1.40282	0.219299	1.66322e-05	>0.999	1.74652	3.14934	0.0335072	0.0396216
cg27042842	chr12	32630868		0.517886	0.0812655	1.73125e-05	>0.999	0.944251	0.426364	0.0543383	0.0487244
cg14958310	chr11	64511324	RASGRP2;RASGRP2;RASGRP2	-1.2402	0.195257	1.79345e-05	>0.999	-4.98277	-3.74258	0.103612	0.0985325
cg07474126	chr12	121975243	KDM2B;KDM2B	1.76114	0.27728	1.79391e-05	>0.999	-0.337995	-2.09913	0.0331427	0.0337463
cg11441589	chr8	49409605		-0.679274	0.108252	2.03943e-05	>0.999	1.13036	1.80964	0.153579	0.112875
cg15830441	chr13	21348144	N6AMT2	0.288337	0.0459577	2.04271e-05	>0.999	-3.08116	-3.3695	0.283534	0.307658
cg09988487	chr12	367571	LOC102723544;SLC6A13;SLC6A13	0.434821	0.0694662	2.09319e-05	>0.999	0.503305	0.0684839	0.970541	0.952302
cg11145055	chr1	244624752	C1orf101;C1orf101	0.556864	0.0901463	2.40463e-05	>0.999	-4.35054	-4.90741	0.120699	0.110391
cg23012964	chr1	76778519	ST6GALNAC3;ST6GALNAC3	-0.757865	0.122708	2.40932e-05	>0.999	1.5481	2.30597	0.433652	0.41323
cg24959097	chr11	76237354	C11orf30;C11orf30;C11orf30;C11orf30	-0.81055	0.132275	2.61587e-05	>0.999	2.78693	3.59748	0.115134	0.0874975
cg04045436	chr3	34725197		-1.09481	0.179739	2.78451e-05	>0.999	1.52766	2.62247	0.651647	0.647574
cg02351350	chr10	50344268	FAM170B-AS1	-1.28588	0.2131	3.06938e-05	>0.999	-0.0834749	1.2024	0.0658361	0.0618264
cg18182389	chr2	69663816	NFU1;NFU1;NFU1;NFU1;NFU1	0.45947	0.0771315	3.50511e-05	>0.999	-3.24287	-3.70234	0.707463	0.721077
cg23163283	chr17	22016686		-0.668617	0.112761	3.6755e-05	>0.999	-1.26815	-0.599533	0.43546	0.43289
cg10130811	chr11	66277720	BBS1	-0.517176	0.087705	3.88977e-05	>0.999	-2.07214	-1.55497	0.0757947	0.0751983
cg18876487	chr21	45706101	AIRE	-0.469205	0.0801942	4.21263e-05	>0.999	0.725071	1.19428	0.770122	0.807256
cg14955743	chr9	136223291	SURF1;SURF2;SURF2;SURF1;SURF1	0.766217	0.131082	4.25333e-05	>0.999	-4.91604	-5.68225	0.238051	0.245672
cg00566949	chr7	32927892	KBTBD2	-0.732402	0.12564	4.37342e-05	>0.999	2.24318	2.97558	0.056539	0.0581606
cg24404479	chr15	99602366		0.59002	0.102636	5.03629e-05	>0.999	-4.51179	-5.10181	0.0760098	0.0727733
cg25363927	chr2	74540458	SLC4A5;SLC4A5	-1.03555	0.18102	5.29011e-05	>0.999	1.07639	2.11194	0.0502615	0.0496725
cg04114368	chr1	167906565	BRP44;DCAF6;BRP44;BRP44;DCAF6	0.372097	0.0659799	6.10342e-05	>0.999	-3.0339	-3.406	0.714421	0.735093
cg10748359	chr11	100211450	CNTN5;CNTN5	0.505952	0.0908731	6.9334e-05	>0.999	-0.396869	-0.902821	0.595897	0.566273
cg12131219	chr1	25558575	SYF2;SYF2	0.552111	0.0993143	7.0384e-05	>0.999	-4.3182	-4.87032	0.366212	0.380114
cg05939986	chr3	151693699		-0.680894	0.124641	8.36126e-05	>0.999	1.68958	2.37047	0.977131	0.987419
cg13562446	chr1	51702078	RNF11;RNF11	0.416806	0.0763442	8.41064e-05	>0.999	-3.91865	-4.33546	0.0548609	0.0472021
cg00941797	chr14	81407711		0.278876	0.0512047	8.61317e-05	>0.999	-3.2858	-3.56467	0.0443903	0.0408767
cg03884592	chr1	42384474	HIVEP3;HIVEP3;HIVEP3;HIVEP3	1.44913	0.268541	9.42349e-05	>0.999	-1.80863	-3.25776	0.0385917	0.038782
cg19009781	chr17	56160829	DYNLL2;DYNLL2	0.619024	0.115119	9.75293e-05	>0.999	-2.97299	-3.59202	0.43328	0.461439
cg16175560	chr4	119685050	SEC24D	-0.537812	0.100423	0.000101451	>0.999	2.69878	3.23659	0.112331	0.112738
cg15136429	chr8	103359243	UBR5;UBR5	-0.583089	0.108915	0.000101786	>0.999	2.4483	3.03139	0.115493	0.0656825
cg16779438	chr13	100747565	PCCA;PCCA;PCCA	-1.4232	0.266902	0.000105787	>0.999	-0.335967	1.08724	0.163334	0.158323
cg05570491	chr1	42384437	HIVEP3;HIVEP3;HIVEP3;HIVEP3	1.13488	0.21329	0.000108016	>0.999	-1.41423	-2.5491	0.0436765	0.0404097
cg17361803	chr10	77163368	C10orf41;C10orf41	-1.27066	0.238921	0.0001085	>0.999	-1.69441	-0.42375	0.11822	0.122015
cg05316006	chr10	114879619	TCF7L2;TCF7L2;TCF7L2;TCF7L2;TCF7L2;TCF7L2	-2.0547	0.38705	0.00011043	>0.999	2.43113	4.48583	0.230069	0.182396
cg15616310	chr11	94570647	AMOTL1	-0.594972	0.11209	0.000110559	>0.999	2.68324	3.27822	0.05081	0.055503
cg12637615	chr15	57332446	TCF12;TCF12;TCF12;TCF12	-0.372281	0.0703114	0.000113244	>0.999	2.73974	3.11202	0.211929	0.162098
cg15471372	chr19	1005407	GRIN3B	0.377035	0.0715683	0.000118847	>0.999	0.304498	-0.0725368	0.0652174	0.0650277
cg21105211	chr19	56185982	EPN1;EPN1;U2AF2;U2AF2	0.293291	0.0560331	0.000126426	>0.999	0.874709	0.581418	0.0564887	0.0531808
cg08139522	chr20	34824291	C20orf4	-0.254385	0.0486448	0.000127539	>0.999	-4.00302	-3.74863	0.0493296	0.0446341
cg13392478	chr1	111573625		-1.21368	0.232707	0.000130832	>0.999	-1.23515	-0.0214699	0.0862753	0.0853144
cg22795569	chr2	64371175	PELI1	0.768279	0.147666	0.000133897	>0.999	-4.55396	-5.32224	0.0720593	0.0595469
cg10131887	chr19	6460802	SLC25A23	0.369164	0.0712952	0.000140125	>0.999	-3.2595	-3.62866	0.511678	0.504393
cg02088403	chr4	184825842	STOX2	-0.516378	0.100037	0.000144319	>0.999	3.15827	3.67465	0.378342	0.33584
cg10822116	chr9	35733370	CREB3;TLN1	0.534594	0.103618	0.000145005	>0.999	-1.29669	-1.83128	0.547641	0.555409
cg16094298	chr11	43601285		0.387294	0.0751353	0.000146249	>0.999	-2.77151	-3.15881	0.0463493	0.0481952
cg11207540	chr12	52399731	GRASP	0.389778	0.0758887	0.000151285	>0.999	-0.289065	-0.678843	0.925807	0.92475
cg18569472	chr1	156697880	RRNAD1;RRNAD1;ISG20L2	-0.482864	0.0940373	0.000151665	>0.999	-4.42649	-3.94363	0.588129	0.59132
cg20035294	chr3	189284269		-2.13187	0.415519	0.00015284	>0.999	-1.356	0.775865	0.729134	0.736095
cg19920737	chr5	114632606	CCDC112;CCDC112	1.01571	0.198308	0.000155314	>0.999	-3.12149	-4.1372	0.124429	0.128854
cg05794310	chr16	70783744	VAC14	0.299033	0.0584229	0.000156302	>0.999	-0.368489	-0.667522	0.552998	0.550966
cg18938479	chr1	218856495	MIR548F3	0.51548	0.100768	0.000157147	>0.999	-0.453091	-0.968571	0.287036	0.485873
cg14682846	chr7	99150111	C7orf38	-0.438618	0.0858929	0.000159752	>0.999	-2.67931	-2.24069	0.584188	0.582286
cg23009468	chr5	38061074		-0.650887	0.127631	0.000161773	>0.999	-0.796108	-0.145221	0.0918204	0.100178
cg19055217	chr17	12921270	ELAC2;ELAC2;ELAC2;ELAC2;ELAC2;ELAC2	0.837227	0.164205	0.000162093	>0.999	-5.11571	-5.95294	0.0976389	0.089911
cg24368379	chr5	39425518	DAB2;DAB2	0.378509	0.0742542	0.000162445	>0.999	-3.40966	-3.78817	0.0862792	0.085408
cg10912203	chr9	117656633	TNFSF8	-2.77294	0.544557	0.000164063	>0.999	1.2411	4.01404	0.625767	0.695168
cg14628837	chr11	77451597	RSF1	-0.531994	0.105216	0.000175293	>0.999	3.26316	3.79515	0.125145	0.121614
cg05013677	chr12	52290521		0.434411	0.085938	0.000175709	>0.999	1.03695	0.602544	0.0517852	0.0433828
cg05275468	chr3	20082916	KAT2B	0.27992	0.0559668	0.000193963	>0.999	-3.87046	-4.15038	0.104898	0.110203
cg22516138	chr6	148775985	SASH1	0.253734	0.050821	0.000197165	>0.999	1.47004	1.2163	0.411934	0.355154
cg07380496	chr5	71403420	MAP1B	0.563973	0.113004	0.000197892	>0.999	-3.72829	-4.29227	0.180747	0.0873814
cg24665290	chr14	34420292	EGLN3	0.309029	0.0625492	0.000217225	>0.999	-3.61449	-3.92352	0.0423869	0.0425256
cg09911173	chr12	43196754		0.737454	0.14942	0.000219314	>0.999	1.02127	0.283818	0.935427	0.915697
cg03879052	chr11	795432	SLC25A22;SLC25A22;SLC25A22	0.316933	0.0642808	0.00022136	>0.999	-1.17531	-1.49224	0.426015	0.413404
cg01865825	chr16	850240	GNG13	0.24051	0.0488235	0.000223157	>0.999	-0.822866	-1.06338	0.0609498	0.037662
cg03205140	chr10	124133802	PLEKHA1	0.585261	0.119108	0.000228374	>0.999	-3.3426	-3.92786	0.856933	0.856003
cg22901212	chr19	1003348	GRIN3B	0.749221	0.152659	0.000230907	>0.999	1.0253	0.276075	0.0756542	0.0642228
cg23051717	chr22	20074442	DGCR8;DGCR8	-0.492326	0.100331	0.000231256	>0.999	3.23953	3.73185	0.225623	0.235322
cg06206136	chr15	75092767	CSK;CSK;CSK;CSK	0.290415	0.0594512	0.000240983	>0.999	-1.37225	-1.66267	0.0809824	0.0749442
cg06225964	chr2	216898135		-0.639407	0.131056	0.000243717	>0.999	2.82275	3.46216	0.230908	0.255735
cg23534766	chr11	860157	TSPAN4;TSPAN4;TSPAN4;TSPAN4;TSPAN4;TSPAN4;TSPAN4	0.348826	0.0715292	0.000244724	>0.999	-0.188306	-0.537132	0.0811033	0.080506
cg16717398	chr6	35464939	TEAD3	0.298049	0.0611201	0.000244834	>0.999	-2.43387	-2.73192	0.655346	0.637822
cg16181557	chr3	50383616	ZMYND10;ZMYND10	0.769484	0.157944	0.000246938	>0.999	-0.335927	-1.10541	0.0503353	0.0508341
cg09294077	chr14	66975599	GPHN;GPHN	0.448642	0.0921946	0.000249553	>0.999	-3.40336	-3.852	0.842298	0.87488
cg19975560	chr3	197402207	MIR922;KIAA0226;KIAA0226	-1.2584	0.258895	0.000252186	>0.999	3.14075	4.39914	0.0726244	0.0742974
cg11362622	chr12	107836508	BTBD11	0.784552	0.161505	0.000253547	>0.999	-1.06738	-1.85193	0.0640174	0.0680719
cg19734216	chr11	91985673		0.538331	0.110942	0.000256132	>0.999	1.92311	1.38478	0.0664513	0.0725375
cg01960006	chr6	74443807	CD109;CD109;CD109	-1.30534	0.269258	0.000258275	>0.999	1.0435	2.34883	0.140617	0.149138
cg17126901	chr7	131241337	PODXL;PODXL;PODXL;PODXL	0.474037	0.0977895	0.000258457	>0.999	-3.17335	-3.64739	0.680695	0.715408
cg04794141	chr14	92325159	TC2N	1.0024	0.207082	0.00026183	>0.999	-1.6685	-2.67091	0.272551	0.267247
cg17500282	chr7	65279613		1.29278	0.267107	0.000262165	>0.999	2.96875	1.67597	0.0508361	0.0433979
cg02673352	chr2	188128734		0.427486	0.0884292	0.000264983	>0.999	0.456446	0.02896	0.966729	0.967084
cg02426972	chr1	55776971		-0.589244	0.12201	0.000267354	>0.999	0.855891	1.44513	0.177193	0.181922
cg12963332	chr18	68668659		-0.978034	0.202516	0.000267383	>0.999	-0.908444	0.0695904	0.413193	0.407418
cg01312486	chr1	50623647	ELAVL4;ELAVL4;ELAVL4;ELAVL4;ELAVL4;ELAVL4	0.683739	0.14169	0.000269295	>0.999	-1.30756	-1.9913	0.298577	0.283319
cg03113800	chr7	23300006	GPNMB;GPNMB	0.657587	0.136308	0.000269973	>0.999	0.341802	-0.315786	0.738467	0.761661
cg08835956	chr7	39171034	POU6F2;POU6F2	0.761807	0.158083	0.000272647	>0.999	1.17085	0.409045	0.0592749	0.0575785
cg26726325	chr8	127889050		0.466595	0.0968241	0.000272663	>0.999	-3.74814	-4.21474	0.795268	0.806152
cg14625770	chr9	104295276	RNF20	-0.77476	0.160787	0.000272891	>0.999	2.1527	2.92746	0.203964	0.147605
cg05571472	chr6	31802104	C6orf48;SNORD48;C6orf48	0.350797	0.0730535	0.000281549	>0.999	-2.18347	-2.53426	0.237109	0.338874
cg16794986	chr6	135974266	LINC00271	-1.71679	0.358126	0.000285872	>0.999	1.08165	2.79843	0.451763	0.463038
cg23975251	chr1	10604446	PEX14	-0.555685	0.11612	0.000290417	>0.999	2.48113	3.03682	0.154289	0.137506
cg21918073	chr8	60032332	TOX	0.296354	0.0619605	0.000291771	>0.999	-3.54707	-3.84342	0.0438284	0.0398688
cg04872557	chr1	76190008	ACADM;ACADM	1.14945	0.240494	0.000293649	>0.999	-3.74021	-4.88966	0.153724	0.14764
cg24606273	chr7	128492991	FLNC;FLNC	0.429168	0.0898401	0.000295045	>0.999	0.596979	0.167811	0.158551	0.189112
cg06878388	chr1	24118480	LYPLA2	0.792643	0.16599	0.000296038	>0.999	-4.18634	-4.97898	0.068157	0.0707525
cg14870603	chr8	31986050	NRG1-IT1;NRG1-IT1;NRG1-IT1;NRG1	-0.966165	0.202678	0.000300672	>0.999	-2.42189	-1.45572	0.104057	0.106938
cg05036032	chr15	72490041	GRAMD2	-0.367104	0.0771495	0.000305609	>0.999	-4.32562	-3.95851	0.495189	0.435688
cg27606804	chrX	70442604	BCYRN1;GJB1;GJB1	-0.546977	0.11503	0.000307503	>0.999	-0.467504	0.0794731	0.808427	0.824852
cg21817284	chr20	54823279	MC3R	0.470441	0.0989489	0.000307894	>0.999	-2.63732	-3.10776	0.0431287	0.0441156
cg04309091	chr7	27877173	JAZF1	-1.15374	0.243114	0.000312991	>0.999	-0.0247251	1.12902	0.350262	0.325009
cg25699837	chr3	163722294		-1.55992	0.328961	0.000315189	>0.999	0.421814	1.98174	0.053678	0.0497169
cg15773138	chr19	2842178	ZNF555	0.26651	0.0562272	0.000316436	>0.999	-2.69872	-2.96523	0.0980607	0.0952374
cg08073822	chr3	50383668	ZMYND10;ZMYND10	0.466535	0.0986457	0.000322753	>0.999	0.174791	-0.291744	0.171095	0.179417
cg16685388	chr1	42384056	HIVEP3;HIVEP3	1.90518	0.402935	0.000323448	>0.999	-0.364728	-2.26991	0.733759	0.724718
cg21954957	chr6	135816882	AHI1;AHI1;AHI1;AHI1	-0.421474	0.0892095	0.000325727	>0.999	3.3394	3.76087	0.628365	0.627136
cg14215088	chr9	70402998		-0.408588	0.0864909	0.000326024	>0.999	-1.30941	-0.900819	0.259703	0.217628
cg17945447	chr1	42384002	HIVEP3;HIVEP3	2.28186	0.483295	0.00032762	>0.999	-0.812538	-3.0944	0.0357457	0.0362587
cg08465605	chr1	155978371		0.33474	0.0709544	0.000329973	>0.999	0.893998	0.559258	0.162008	0.159873
cg13689156	chr12	50017412	PRPF40B;PRPF40B	0.66836	0.141739	0.000331383	>0.999	-3.11679	-3.78515	0.0717607	0.068845
cg16166796	chr2	220174201	PTPRN	2.58978	0.549978	0.000335508	>0.999	-1.54826	-4.13804	0.16719	0.115995
cg00585621	chr4	100868748	DNAJB14	0.425213	0.090368	0.000337754	>0.999	-0.744533	-1.16975	0.0732771	0.078691
cg02279987	chr1	1181757	FAM132A	0.537061	0.114149	0.000338033	>0.999	0.20768	-0.32938	0.938742	0.940759
cg20088969	chr10	74032886	DDIT4	0.501893	0.106715	0.000339192	>0.999	-4.28128	-4.78318	0.805964	0.76163
cg13868747	chr7	106959245	COG5;COG5;COG5	-0.53005	0.11276	0.000340734	>0.999	0.782292	1.31234	0.0383506	0.0381475
cg23584714	chrX	32468111	DMD;DMD;DMD;DMD	-0.928023	0.197577	0.000343114	>0.999	1.23836	2.16639	0.116287	0.110482
cg13260280	chr8	27063108		0.432532	0.092114	0.000344033	>0.999	-0.500969	-0.9335	0.596434	0.575402
cg15622551	chr19	11039538	C19orf52;YIPF2	-0.24823	0.052867	0.000344186	>0.999	-4.09447	-3.84624	0.651785	0.677382
cg17189554	chr20	17642633	RRBP1;RRBP1	-0.447314	0.0953866	0.000348044	>0.999	2.32873	2.77605	0.232464	0.349546
cg05250654	chr2	3622760	RPS7	0.402852	0.0859253	0.000348765	>0.999	-4.10976	-4.51261	0.455304	0.447797
cg22656964	chr7	151217277	RHEB	0.449944	0.0960399	0.00035103	>0.999	-3.19422	-3.64417	0.0288381	0.032887
cg14314533	chr10	3577056		-0.538012	0.114892	0.000352493	>0.999	3.49665	4.03466	0.171198	0.161114
cg12884046	chr2	28974697	PPP1CB;PPP1CB;PPP1CB	1.07919	0.230974	0.000359542	>0.999	-5.12496	-6.20415	0.114692	0.149744
cg15416643	chr8	24815840		-1.19329	0.25543	0.000359962	>0.999	-1.33582	-0.142525	0.891515	0.879817
cg15628633	chr6	29706377	LOC285830;LOC285830	-0.671813	0.143867	0.000361345	>0.999	-2.29204	-1.62023	0.138098	0.140989
cg10062694	chr2	39499756	MAP4K3;MAP4K3	-2.19	0.469222	0.000362982	>0.999	3.013	5.203	0.0535219	0.051813
cg13018639	chr14	30027969		0.650856	0.139464	0.000363296	>0.999	0.89914	0.248284	0.0334214	0.0293547
cg15665497	chr7	57473294		-0.759071	0.162718	0.000364598	>0.999	-1.65263	-0.893558	0.0481992	0.0461873
cg00018896	chr13	25671476	PABPC3	-0.86125	0.18466	0.000365272	>0.999	0.051406	0.912656	0.150306	0.181099
cg20576322	chr4	85886384	WDFY3	0.431802	0.0926916	0.000369097	>0.999	-0.212501	-0.644304	0.10685	0.143441
cg19762747	chr19	48325089	CRX	0.409061	0.0878255	0.000369673	>0.999	-1.00977	-1.41883	0.481502	0.4366
cg27129145	chr7	123174196	IQUB;IQUB;IQUB;IQUB	0.369065	0.0793871	0.000375841	>0.999	-2.37345	-2.74251	0.137746	0.176644
cg19428682	chr12	42538191	GXYLT1;GXYLT1	0.561376	0.120804	0.000377239	>0.999	-3.95791	-4.51929	0.617533	0.594728
cg25147908	chr22	25778806	LRP5L	-0.355983	0.0766115	0.000377511	>0.999	1.86423	2.22021	0.0413753	0.0459464
cg12939534	chr5	44752825	BRCAT54;BRCAT54;BRCAT54;BRCAT54	0.820069	0.176488	0.000377522	>0.999	0.380626	-0.439442	0.21715	0.225726
cg22698904	chr3	35680387		-0.579636	0.124862	0.000380683	>0.999	-1.60771	-1.02808	0.217061	0.212141
cg07415359	chr11	18434354	LDHC;LDHC	0.519882	0.112036	0.000382037	>0.999	0.684171	0.164289	0.0531273	0.0537696
cg02067137	chr7	83730230	SEMA3A	-1.34312	0.289485	0.00038248	>0.999	-0.287791	1.05533	0.145056	0.141777
cg09048128	chr5	77659524	SCAMP1	-2.20773	0.476112	0.000384451	>0.999	2.60109	4.80882	0.85117	0.847981
cg01276381	chr6	150039767	LATS1	0.627423	0.135346	0.000385408	>0.999	-2.95327	-3.58069	0.0941726	0.0893533
cg08355238	chr10	133740962		-0.580351	0.125284	0.000387922	>0.999	2.37936	2.95971	0.347835	0.372633
cg03559406	chr8	61729287	CHD7	0.644147	0.13916	0.00039046	>0.999	1.57609	0.931942	0.146931	0.132556
cg03970036	chr2	220174232	PTPRN	1.75812	0.380053	0.000392593	>0.999	-0.558711	-2.31683	0.390744	0.392958
cg08644772	chr9	111661737	IKBKAP	-0.541374	0.117082	0.000394157	>0.999	3.50193	4.04331	0.0642099	0.0710408
cg26700229	chr8	11501708		0.602133	0.130228	0.000394305	>0.999	1.23138	0.629246	0.671307	0.643521
cg25200342	chr10	81838937	TMEM254;TMEM254;TMEM254;TMEM254;TMEM254;TMEM254;TMEM254;TMEM254;TMEM254;TMEM254;TMEM254;TMEM254;TMEM254;TMEM254-AS1;TMEM254-AS1;TMEM254-AS1;TMEM254-AS1;TMEM254-AS1	0.246602	0.0533422	0.000394797	>0.999	-3.8769	-4.1235	0.0588676	0.05489
cg26095581	chr19	54254446	MIR519A1;MIR522	0.207092	0.0449111	0.000403811	>0.999	0.193334	-0.0137572	0.104793	0.101031
cg08182160	chr11	72385307	PDE2A;PDE2A	0.461618	0.100123	0.000404289	>0.999	-2.24173	-2.70334	0.044556	0.029554
cg22009138	chr5	65222522	ERBB2IP;ERBB2IP;ERBB2IP;ERBB2IP	0.726301	0.157608	0.000406027	>0.999	-4.79737	-5.52367	0.0922695	0.0812061
cg14429776	chr2	234777227	MSL3P1	0.925013	0.201327	0.000416744	>0.999	-2.84214	-3.76716	0.940437	0.935493
cg11373903	chr11	99241720	CNTN5;CNTN5;CNTN5	0.833813	0.18155	0.000418193	>0.999	-1.85126	-2.68507	0.945292	0.957312
cg24090608	chr3	136416224	STAG1	-0.62272	0.13577	0.000423142	>0.999	2.56545	3.18817	0.10777	0.111227
cg15482976	chr2	174828973	SP3;SP3;SP3	-0.265721	0.0579519	0.000424251	>0.999	-1.72641	-1.46069	0.0631184	0.0521001
cg06024295	chr10	101841416	CPN1;CPN1	0.866777	0.189049	0.000424465	>0.999	0.141091	-0.725686	0.815489	0.812955
cg03803861	chr5	41511150	PLCXD3	-0.893791	0.19523	0.000430001	>0.999	-0.726906	0.166884	0.126047	0.113604
cg08809070	chr10	29827500	SVIL;SVIL	-0.793741	0.173487	0.000432392	>0.999	3.32598	4.11972	0.878123	0.896929
cg16010707	chr12	83081048	TMTC2;TMTC2	0.499565	0.109311	0.000436599	>0.999	-3.43965	-3.93921	0.895265	0.887089
cg14996705	chr2	106035183	FHL2	-0.539232	0.118111	0.000440511	>0.999	2.7081	3.24733	0.183137	0.293437
cg27146590	chr19	11641379	ECSIT;ECSIT;ECSIT	0.406587	0.0890918	0.000442008	>0.999	-2.24638	-2.65296	0.114853	0.117549
cg23737208	chr6	25499464	LRRC16A	-0.619364	0.136196	0.000455788	>0.999	0.696079	1.31544	0.0523312	0.0468669
cg15180637	chr3	16646058	DAZL	-0.647527	0.142418	0.000456601	>0.999	3.0974	3.74492	0.0652303	0.0659371
cg14065590	chr5	140579303	PCDHB11	-0.515167	0.113357	0.000458357	>0.999	0.218008	0.733175	0.311102	0.47824
cg22009399	chr6	52928617	FBXO9	-0.495732	0.10913	0.00046017	>0.999	2.54421	3.03994	0.118886	0.110114
cg06532779	chr19	1003622	GRIN3B	0.534013	0.117703	0.000465139	>0.999	1.32423	0.79022	0.0887969	0.0704112
cg02517919	chr5	32313281	MTMR12	0.353811	0.0780311	0.00046756	>0.999	-3.34612	-3.69993	0.0559134	0.0596327
cg27272923	chr20	46255597	NCOA3;NCOA3;NCOA3;NCOA3	0.306287	0.0675676	0.000468629	>0.999	1.68707	1.38079	0.309734	0.327507
cg02293817	chr7	35808294	LOC442293	-0.893818	0.197324	0.000471625	>0.999	0.808595	1.70241	0.479504	0.485615
cg08250798	chr15	37046939	C15orf41;C15orf41;C15orf41	-0.60325	0.133187	0.000471959	>0.999	2.16823	2.77148	0.0935791	0.118857
cg18675049	chr11	122853696	BSX	-1.29095	0.285189	0.00047439	>0.999	-1.77835	-0.487404	0.149879	0.147157
cg19632795	chr11	133896731		0.400652	0.0885947	0.000478351	>0.999	-1.10854	-1.50919	0.0444443	0.0437578
cg26993500	chr12	121975121	KDM2B;KDM2B	1.48131	0.32758	0.000478638	>0.999	-2.35567	-3.83698	0.0496207	0.0441146
cg21591776	chr11	8041756		0.478818	0.106119	0.000487797	>0.999	-2.48684	-2.96565	0.351115	0.307268
cg01440285	chr11	59837091	MS4A3;MS4A3;MS4A3	1.16699	0.259096	0.000495301	>0.999	2.89451	1.72752	0.833883	0.826513
cg01777786	chr21	27120614	GABPA	0.54048	0.120003	0.000495482	>0.999	4.15026	3.60978	0.0380654	0.0353576
cg06866005	chr5	114880381	FEM1C;FEM1C	0.627536	0.139427	0.000498417	>0.999	-4.17987	-4.8074	0.179298	0.131789
cg17055145	chr6	76459077	MYO6;MYO6	0.620027	0.137773	0.000498865	>0.999	-4.86055	-5.48058	0.174066	0.12744
cg12935913	chr19	2458454	LMNB2	-0.399657	0.0888129	0.000499209	>0.999	1.87161	2.27126	0.812269	0.805893
cg01074392	chr21	44037324		0.485637	0.107947	0.000500292	>0.999	1.81754	1.3319	0.0876998	0.0905049
cg10235170	chr17	15846926	ADORA2B	-0.609242	0.135435	0.000500716	>0.999	2.2384	2.84764	0.868752	0.872457
cg23210521	chr4	95680414	BMPR1B	-0.783384	0.174174	0.000501393	>0.999	-1.2535	-0.470119	0.0814522	0.0738339
cg03183800	chr7	88423665	ZNF804B;MGC26647	-0.940445	0.209195	0.000503461	>0.999	-0.985666	-0.0452208	0.48607	0.48118
cg02547916	chr12	110219156		-1.01625	0.226208	0.00050635	>0.999	1.26647	2.28272	0.0437101	0.0397627
cg16891895	chr1	182573455	RGS16;RGS16	0.303321	0.0675197	0.000506579	>0.999	-3.32422	-3.62754	0.0364934	0.0351455
cg07575770	chr4	174081857		-1.0134	0.225799	0.000510744	>0.999	1.56212	2.57552	0.0678757	0.0694431
cg20526943	chr1	231805800	DISC1;DISC1;DISC1;DISC1;DISC1;DISC1;DISC1;DISC1;DISC1;DISC1;DISC1;DISC1;DISC1;DISC1;DISC1;DISC1;DISC1;DISC1;DISC1;DISC1;DISC1;DISC1;DISC1;TSNAX-DISC1;TSNAX-DISC1;TSNAX-DISC1;TSNAX-DISC1;TSNAX-DISC1;TSNAX-DISC1;TSNAX-DISC1;TSNAX-DISC1	-0.370398	0.0825314	0.000510828	>0.999	2.69056	3.06096	0.227331	0.209629
cg17098934	chr10	24497961	KIAA1217;KIAA1217;KIAA1217;KIAA1217;KIAA1217;KIAA1217;KIAA1217	0.569103	0.12697	0.000516528	>0.999	-4.25064	-4.81974	0.0747353	0.078815
cg19685768	chr1	42324351	HIVEP3;HIVEP3;HIVEP3;HIVEP3	0.745545	0.166417	0.000518689	>0.999	1.2847	0.539157	0.872012	0.859552
cg06082141	chr17	10604565	C17orf48	-0.541308	0.120962	0.000523652	>0.999	1.82669	2.368	0.0555745	0.0886215
cg21467130	chr5	35313378		0.459619	0.102794	0.000527459	>0.999	0.519862	0.0602433	0.074086	0.0751468
cg07075568	chr14	60634296		-0.640032	0.143218	0.000529789	>0.999	2.23614	2.87617	0.0971583	0.102069
cg12196305	chr11	17752634		0.653349	0.146202	0.000529922	>0.999	-2.94823	-3.60158	0.0218106	0.0322425
cg24094538	chr6	50695479	TFAP2D	-0.763445	0.170885	0.000531178	>0.999	-1.08982	-0.326372	0.0626009	0.0586139
cg17913275	chr3	150975957	MED12L;P2RY14	-0.557056	0.124844	0.000536873	>0.999	2.96034	3.51739	0.0500797	0.0428008
cg25438788	chr2	3323158	TSSC1	0.818514	0.183469	0.000537585	>0.999	-0.493283	-1.3118	0.538965	0.544979
cg08692879	chr7	73134111	STX1A;STX1A	0.841649	0.18868	0.000538202	>0.999	-4.64753	-5.48918	0.274765	0.285512
cg12252888	chr12	10959707	TAS2R8	-0.829187	0.185984	0.000540628	>0.999	0.411771	1.24096	0.268729	0.224739
cg02339257	chrX	21950664		1.1469	0.257447	0.000544235	>0.999	1.86437	0.717461	0.0550281	0.0565697
cg06384642	chr7	99613517	ZKSCAN1	0.45159	0.101402	0.00054574	>0.999	-3.42627	-3.87786	0.618232	0.608753
cg02344847	chr12	124285847	DNAH10	-0.780552	0.175365	0.000548334	>0.999	-1.594	-0.813446	0.0938286	0.0847926
cg03930964	chr22	23522374	BCR;BCR	0.30181	0.067831	0.000549983	>0.999	-1.43993	-1.74174	0.707	0.687249
cg21044248	chr16	30405414	ZNF48;ZNF48;ZNF48;ZNF48	0.282729	0.0635935	0.000553764	>0.999	2.09701	1.81428	0.784251	0.779656
cg26893544	chr21	33032007	SOD1;SOD1	0.862395	0.194021	0.000554851	>0.999	-4.75207	-5.61447	0.656799	0.652828
cg04993355	chr15	84642940	ADAMTSL3;ADAMTSL3	-1.28745	0.289789	0.000557147	>0.999	-1.94737	-0.659923	0.282986	0.273603
cg23862223	chr14	89289263	TTC8;TTC8;TTC8;TTC8;TTC8;TTC8	-0.599125	0.13497	0.000561183	>0.999	2.00938	2.6085	0.0602201	0.0595169
cg20703242	chr1	230279135	GALNT2	0.341508	0.076965	0.000563074	>0.999	0.664886	0.323378	0.0711276	0.0758507
cg04145601	chr20	44641469	MMP9	0.368836	0.0831296	0.000563415	>0.999	-0.180666	-0.549502	0.0331946	0.0336482
cg15462837	chr3	157108741	VEPH1;VEPH1;VEPH1	-0.634378	0.142996	0.000564001	>0.999	-0.952425	-0.318047	0.573586	0.625981
cg04740405	chr22	43560830		0.488801	0.110204	0.000564994	>0.999	-1.32172	-1.81052	0.878269	0.87265
cg16861318	chr12	49259824	RND1	0.306443	0.0690936	0.000565247	>0.999	-3.39029	-3.69673	0.106085	0.0998934
cg05460130	chr3	170626533	EIF5A2	0.269903	0.0608699	0.000566433	>0.999	-4.08012	-4.35002	0.12833	0.102287
cg22550042	chr10	124692682	C10orf88	-0.724788	0.163497	0.000567577	>0.999	0.300895	1.02568	0.0309945	0.0324019
cg25806265	chr12	109614094	ACACB	-0.766333	0.172953	0.000569955	>0.999	3.18422	3.95055	0.894869	0.906743
cg13094991	chr15	33299375	FMN1;FMN1	-0.391301	0.0885302	0.000582021	>0.999	2.51033	2.90163	0.0422482	0.0352166
cg04196345	chr17	42084953	NAGS	2.32132	0.525356	0.0005836	>0.999	-0.964108	-3.28543	0.361681	0.337617
cg21517954	chrX	117120403	KLHL13;KLHL13;KLHL13;KLHL13	0.967261	0.219278	0.000592005	>0.999	0.20983	-0.757431	0.622559	0.614936
cg05936875	chr1	16694875	C1orf144;C1orf144	0.215948	0.0489599	0.000592485	>0.999	-3.36623	-3.58218	0.379146	0.374352
cg19932250	chr20	13221792	ISM1-AS1;ISM1	0.476678	0.108107	0.000594086	>0.999	-0.614415	-1.09109	0.768873	0.759223
cg23540210	chr3	180332054	CCDC39	-0.540986	0.122838	0.000600101	>0.999	0.559054	1.10004	0.144994	0.150808
cg12931625	chr4	25235765	PI4K2B;PI4K2B	0.208032	0.0473006	0.000607043	>0.999	-3.57167	-3.7797	0.965989	0.978489
cg05957119	chr3	43079555	FAM198A	0.796977	0.181443	0.000613669	>0.999	2.1374	1.34043	0.396202	0.282177
cg05142118	chr7	135072788	CNOT4;CNOT4;CNOT4;CNOT4;CNOT4;CNOT4	-0.400081	0.0911474	0.000617307	>0.999	2.19512	2.5952	0.190636	0.183208
cg05112920	chr9	103189787	MSANTD3;MSANTD3;MSANTD3;MSANTD3	0.277011	0.0631883	0.000623855	>0.999	-4.27143	-4.54844	0.793732	0.814551
cg03553824	chr7	152074404	KMT2C	0.316116	0.0721282	0.000625299	>0.999	-0.417052	-0.733169	0.173109	0.170315
cg13446200	chr1	36772095	C1orf113;C1orf113	0.447758	0.102174	0.000625779	>0.999	-3.91454	-4.3623	0.638215	0.654841
cg17308407	chr2	38830776	HNRNPLL;HNRNPLL	0.42069	0.0960138	0.000626675	>0.999	-3.64576	-4.06645	0.161139	0.148629
cg25856474	chr22	24407760	CABIN1;CABIN1;CABIN1	0.399495	0.0912849	0.000632998	>0.999	-3.92329	-4.32279	0.874368	0.864005
cg04004744	chr6	22190121	FLJ22536	0.617816	0.141173	0.000633069	>0.999	-1.42591	-2.04372	0.161212	0.152968
cg14845619	chr5	93951125	C5orf36;C5orf36	-0.781019	0.178476	0.00063337	>0.999	0.649137	1.43016	0.961355	0.963504
cg25017182	chr3	196869838	DLG1;DLG1;DLG1;DLG1;DLG1;DLG1	-1.03842	0.237426	0.000636307	>0.999	2.60823	3.64665	0.0938817	0.0940636
cg07352697	chr10	94429995		-0.430664	0.0984747	0.000636664	>0.999	2.86103	3.29169	0.0931936	0.0875465
cg19221912	chr8	140629359	KCNK9	0.728196	0.16658	0.000639013	>0.999	0.0623751	-0.665821	0.125024	0.116564
cg14613491	chr11	98892283	CNTN5;CNTN5;CNTN5	-1.0483	0.239812	0.000639142	>0.999	-1.06097	-0.0126722	0.0222079	0.015632
cg14453321	chrX	16668107	CTPS2;CTPS2;S100G;CTPS2	0.846548	0.193709	0.00064055	>0.999	0.922225	0.0756774	0.389466	0.37925
cg17047158	chr1	223921661	CAPN2;CAPN2	0.295617	0.0676972	0.000644823	>0.999	1.32717	1.03155	0.679053	0.725547
cg02806631	chr10	35198761		-0.571214	0.130862	0.000646983	>0.999	2.63911	3.21032	0.0791768	0.0831969
cg00226143	chr3	15643039	HACL1;BTD;HACL1	0.610569	0.139979	0.00065093	>0.999	-4.53374	-5.14431	0.231727	0.282048
cg17662639	chr13	52732648	NEK3;NEK3;NEK3;NEK3	-0.692473	0.158815	0.000652947	>0.999	2.02517	2.71764	0.0643516	0.0610277
cg01532570	chr17	857346	NXN	0.331239	0.0759728	0.00065331	>0.999	1.23247	0.901232	0.462021	0.48302
cg10440681	chr16	89939442	TCF25	0.249242	0.0571953	0.000656128	>0.999	-3.84912	-4.09836	0.121457	0.10986
cg10711145	chr1	28743131	PHACTR4	-0.503522	0.115628	0.000660022	>0.999	2.8813	3.38482	0.0942899	0.08632
cg08694199	chr16	66600083	CMTM1;CMTM1;CMTM1;CMTM1;CMTM1;CMTM1;CMTM1;CMTM1;CKLF	-0.315947	0.0726186	0.000664997	>0.999	2.05246	2.36841	0.0397938	0.0386649
cg27399348	chr18	21572366	TTC39C	-1.03471	0.237835	0.000665284	>0.999	-2.69827	-1.66356	0.0734689	0.108517
cg27165687	chr1	40915113	ZNF643	-0.756584	0.173944	0.000666528	>0.999	1.4901	2.24669	0.0732854	0.078059
cg22389871	chr6	82463023	FAM46A	0.805193	0.185139	0.000667128	>0.999	-3.89309	-4.69829	0.832039	0.828206
cg05706253	chrX	109123182		0.809207	0.186141	0.000669503	>0.999	1.56607	0.756863	0.157176	0.144624
cg10821964	chr15	40269214	EIF2AK4	-0.749419	0.172389	0.000669529	>0.999	0.895054	1.64447	0.284494	0.296682
cg22805491	chr14	51172404		-0.214684	0.0493882	0.000670015	>0.999	-0.124769	0.0899154	0.188587	0.151292
cg25150083	chr12	88444255	CEP290	-0.343306	0.0789977	0.000671448	>0.999	2.47058	2.81389	0.727996	0.694259
cg07343113	chr9	139440520	NOTCH1	-0.201757	0.0464403	0.000673185	>0.999	-0.997292	-0.795536	0.219494	0.21133
cg08203476	chr14	104264880	PPP1R13B	-0.571312	0.131521	0.000673901	>0.999	3.09868	3.67	0.119881	0.114415
cg04786857	chr2	29033897	SPDYA;SPDYA	1.09995	0.253265	0.000674955	>0.999	-3.51367	-4.61362	0.0438238	0.0495595
cg25876719	chr5	172692778		-0.634457	0.146117	0.00067621	>0.999	0.150438	0.784895	0.0759282	0.0818046
cg01543871	chr5	160841398	GABRB2;GABRB2	1.23341	0.284135	0.000677755	>0.999	-0.420456	-1.65387	0.792098	0.781008
cg16259317	chr10	80733297	LOC283050;LOC283050;LOC283050	0.173777	0.0400381	0.000678585	>0.999	-2.86249	-3.03627	0.349453	0.335636
cg27228712	chr7	570041		0.427849	0.0985859	0.000679159	>0.999	0.779578	0.351729	0.372227	0.355982
cg10404653	chrX	18442345	CDKL5	0.657579	0.151592	0.000681819	>0.999	0.0294057	-0.628173	0.0507786	0.052852
cg05923587	chr16	75285503	BCAR1;BCAR1;BCAR1;BCAR1;BCAR1;BCAR1;BCAR1;BCAR1;BCAR1	0.725897	0.167431	0.000684886	>0.999	-4.36932	-5.09522	0.0825136	0.0767628
cg19617611	chr1	153146929	LOC101928009	-0.423733	0.0977552	0.000686045	>0.999	-0.32646	0.097273	0.0362925	0.031732
cg13154104	chr2	10443632	HPCAL1;HPCAL1	0.428967	0.0990026	0.00068836	>0.999	-3.50306	-3.93203	0.0361886	0.0347891
cg27494055	chr5	140234862	PCDHA10;PCDHA10;PCDHA10;PCDHA1;PCDHA1;PCDHA2;PCDHA3;PCDHA4;PCDHA5;PCDHA6;PCDHA6;PCDHA7;PCDHA8;PCDHA9	-2.77783	0.641151	0.000688773	>0.999	-2.46013	0.317701	0.121948	0.116742
cg16219283	chr6	31540002	LTA;LTA;LTA	0.387042	0.0893365	0.000689004	>0.999	1.15238	0.765339	0.0437742	0.0441088
cg01211801	chr3	77638398	ROBO2;ROBO2;ROBO2;ROBO2;ROBO2	1.10235	0.254457	0.00068934	>0.999	-0.0110428	-1.11339	0.0478348	0.0474368
cg17173187	chr15	85201210	NMB;NMB	0.914193	0.21115	0.000692755	>0.999	-1.8898	-2.804	0.855646	0.863606
cg24650394	chr2	43863435	PLEKHH2	-0.710939	0.164247	0.000694257	>0.999	1.81774	2.52868	0.711557	0.726125
cg21893469	chrX	15705364	CA5BP1	0.779863	0.180289	0.000698081	>0.999	-3.17184	-3.9517	0.115436	0.10742
cg02480840	chr19	1383702	NDUFS7	0.420286	0.0972306	0.000702222	>0.999	-4.73839	-5.15867	0.159059	0.205449
cg06668703	chr19	56905587	ZNF582-AS1;ZNF582-AS1;ZNF582-AS1;ZNF582;ZNF582-AS1	-0.715755	0.165623	0.000703547	>0.999	-0.475964	0.239791	0.12152	0.167307
cg10804678	chr3	72788309		0.2683	0.0620844	0.000703634	>0.999	-3.71696	-3.98526	0.456165	0.447433
cg16124834	chr16	24820113	TNRC6A	-0.64105	0.148537	0.000711529	>0.999	2.32956	2.97061	0.0695035	0.074661
cg10956088	chr14	79163770	NRXN3;NRXN3	0.697416	0.1616	0.000711611	>0.999	-1.33324	-2.03066	0.0403383	0.0299681
cg02966332	chr20	62369605	LIME1	0.635704	0.147469	0.000718448	>0.999	-0.509973	-1.14568	0.198527	0.196092
cg22656351	chr5	16033872		-0.813641	0.188803	0.00072024	>0.999	0.41725	1.23089	0.0656593	0.0608186
cg25592301	chr12	89920058	GALNT4;POC1B;POC1B;POC1B;POC1B-GALNT4;POC1B-GALNT4;POC1B	0.460771	0.106933	0.000720941	>0.999	-4.46453	-4.9253	0.0337992	0.0285928
cg26242708	chr8	134047325	TG	0.724008	0.168099	0.000723635	>0.999	0.477811	-0.246197	0.13732	0.118182
cg08714311	chr1	62311238	INADL	0.783183	0.181839	0.00072365	>0.999	2.1335	1.35032	0.146268	0.14042
cg12296772	chr8	17271067	MTMR7	0.751073	0.174492	0.000727401	>0.999	-3.66911	-4.42019	0.205052	0.187263
cg19487868	chrX	73513453	NCRNA00182	0.541265	0.125785	0.000729166	>0.999	-0.969869	-1.51113	0.070183	0.0592662
cg01803014	chrX	39933047	BCOR;BCOR;BCOR;BCOR	1.12777	0.26213	0.000730224	>0.999	2.34469	1.21691	0.11954	0.109673
cg03651525	chr8	27630438	CCDC25;CCDC25;CCDC25;CCDC25;CCDC25;CCDC25	-0.927747	0.215641	0.000730325	>0.999	-1.24107	-0.313327	0.0659839	0.0678895
cg01910958	chr22	37826102		0.355973	0.0827502	0.000731034	>0.999	0.060565	-0.295408	0.0735775	0.0637894
cg02741216	chr10	98945465	SLIT1;SLIT1	0.785004	0.182522	0.000732312	>0.999	-4.36954	-5.15454	0.0985761	0.0922477
cg04500903	chr5	37701327	WDR70	-0.823955	0.191693	0.000735957	>0.999	2.23704	3.06099	0.0410272	0.0387646
cg03340878	chr6	27925166	OR2B6	0.612481	0.14254	0.000737953	>0.999	1.06826	0.455782	0.0767746	0.0745013
cg26649969	chr8	52758331	PCMTD1;PCMTD1;PCMTD1;PCMTD1;PCMTD1	-0.616113	0.143393	0.00073828	>0.999	2.71396	3.33007	0.351624	0.371393
cg17935677	chr15	44119062	WDR76;WDR76	0.416494	0.0969935	0.000742054	>0.999	-3.86445	-4.28094	0.424406	0.476862
cg04252592	chr16	4387370	GLIS2	0.223218	0.0520596	0.000751162	>0.999	0.622669	0.399451	0.0924228	0.0885708
cg15682262	chr18	72152205		-0.939251	0.219094	0.000752262	>0.999	-2.08054	-1.14129	0.819654	0.818412
cg15555995	chr5	141258138	PCDH1;PCDH1	0.554004	0.129387	0.000759921	>0.999	-3.01934	-3.57334	0.0791661	0.074643
cg08614813	chr6	88384581	AKIRIN2	-0.629892	0.14716	0.000762036	>0.999	2.71762	3.34751	0.0494139	0.0447344
cg23066982	chr6	26204463	HIST1H4E	0.386173	0.0903092	0.000768242	>0.999	-4.00692	-4.39309	0.403947	0.413074
cg00761644	chr7	138791991	ZC3HAV1;ZC3HAV1	-0.503147	0.117704	0.000770384	>0.999	2.86551	3.36866	0.845369	0.83917
cg27223681	chr17	16948497	MPRIP;MPRIP	0.358133	0.0838399	0.00077496	>0.999	-1.82565	-2.18378	0.070605	0.0903325
cg13010046	chr11	34212922	ABTB2	0.456018	0.106771	0.000775918	>0.999	1.16498	0.708957	0.464	0.476757
cg03719428	chr12	54376094		-0.737631	0.172719	0.000776357	>0.999	1.11702	1.85465	0.63258	0.621302
cg25011975	chr4	150475339		-0.519341	0.121609	0.000776559	>0.999	1.84517	2.36451	0.0318157	0.0342676
cg14516552	chr9	96213518	FAM120AOS;FAM120A	0.352305	0.0825506	0.000780811	>0.999	-2.4271	-2.77941	0.124274	0.144662
cg25018111	chr4	46933897	GABRA4;GABRA4;GABRA4	-1.15599	0.270889	0.000781361	>0.999	0.58621	1.7422	0.0360333	0.0466117
cg22614234	chr18	9913974	VAPA;VAPA;VAPA;VAPA	0.604198	0.141621	0.00078302	>0.999	-3.9178	-4.52199	0.611476	0.593352
cg11052673	chr17	80693912	FN3K	0.586332	0.137434	0.00078306	>0.999	-2.59706	-3.18339	0.0736653	0.0716364
cg14635573	chr5	153652900	GALNT10	0.64738	0.151847	0.000787476	>0.999	-0.334425	-0.981805	0.0989465	0.0950411
cg20115218	chr11	22214726	ANO5;ANO5;ANO5;ANO5	0.526817	0.123606	0.000789459	>0.999	-2.57332	-3.10014	0.0449719	0.0355067
cg04093818	chrX	63862547		0.924928	0.217173	0.000794236	>0.999	-0.466595	-1.39152	0.0457262	0.0509596
cg06055764	chr7	807964	DNAAF5;DNAAF5	-0.300085	0.0704698	0.000795181	>0.999	0.382064	0.682148	0.754111	0.739748
cg12636607	chr6	112154581	FYN	-0.767557	0.18033	0.000798167	>0.999	2.31048	3.07804	0.219124	0.194861
cg04422168	chr2	220174282	PTPRN;PTPRN;PTPRN;PTPRN;PTPRN	1.82264	0.428316	0.000799792	>0.999	-0.345577	-2.16822	0.476272	0.49242
cg09559248	chr3	167588910		-0.453861	0.106671	0.000800706	>0.999	1.68333	2.13719	0.0904393	0.0919422
cg26019491	chr5	137673337	FAM53C;FAM53C;FAM53C;CDC25C	0.306622	0.0721034	0.000804199	>0.999	-4.23329	-4.53991	0.790363	0.79555
cg24076747	chr4	54357010	LNX1;LNX1	-0.636129	0.149687	0.000808551	>0.999	2.61172	3.24785	0.066586	0.0565259
cg07565089	chr18	61646886	SERPINB8;SERPINB8;SERPINB8	0.285053	0.0670774	0.000808749	>0.999	-3.3015	-3.58655	0.140006	0.11789
cg02250046	chr10	101825185	CPN1	0.972117	0.228946	0.000814344	>0.999	-0.825251	-1.79737	0.919613	0.922235
cg21697134	chr17	80693839	FN3K	0.582355	0.137198	0.000816585	>0.999	-1.6815	-2.26386	0.155113	0.179378
cg01386782	chr12	41062304		0.557864	0.13143	0.000816687	>0.999	-1.92791	-2.48577	0.603676	0.662669
cg12774406	chr11	118890027	TRAPPC4;RPS25	0.641535	0.151273	0.000822506	>0.999	-3.30002	-3.94156	0.0884766	0.0861734
cg05831237	chr4	120026783		-1.038	0.244793	0.000823487	>0.999	3.12046	4.15846	0.382242	0.376052
cg00645897	chr1	46713442	RAD54L;RAD54L;RAD54L	0.776229	0.183069	0.000823825	>0.999	-5.45254	-6.22877	0.718554	0.731831
cg08570199	chr3	111717865	TAGLN3;TAGLN3;TAGLN3;TAGLN3;TAGLN3	0.796251	0.187818	0.000824796	>0.999	-2.24443	-3.04068	0.259534	0.291098
cg12989767	chr17	21496820		0.396434	0.0935585	0.000828332	>0.999	0.76014	0.363706	0.0448853	0.0391804
cg13011003	chr12	126465510		-1.2385	0.292307	0.000828788	>0.999	-0.016491	1.22201	0.111269	0.111423
cg27543103	chr4	54975677		0.481504	0.113647	0.000829064	>0.999	-1.52232	-2.00382	0.0336856	0.0357447
cg14631209	chr8	134465688		0.263433	0.0622165	0.000833399	>0.999	-2.22327	-2.48671	0.803992	0.806815
cg26630411	chr16	47891132	LOC101927132;LOC100507534	0.648891	0.153284	0.00083483	>0.999	0.204836	-0.444055	0.586811	0.608404
cg16918801	chr2	18742235	RDH14	0.683245	0.161422	0.000835787	>0.999	-3.88026	-4.5635	0.654466	0.672027
cg26870639	chr2	61297060	KIAA1841;KIAA1841	-0.568028	0.134266	0.000839103	>0.999	2.43833	3.00636	0.515081	0.510464
cg16932704	chr12	12094989		0.44992	0.106363	0.000840024	>0.999	2.93253	2.48261	0.112759	0.124516
cg22010956	chr20	39273123		-0.393467	0.0930182	0.000840127	>0.999	2.81851	3.21197	0.0235471	0.0267856
cg16899088	chr12	10827583	STYK1	0.520014	0.122997	0.000843651	>0.999	-0.750972	-1.27099	0.0864205	0.0830896
cg16984812	chr2	43863456	PLEKHH2	-0.596592	0.141117	0.000843964	>0.999	0.388167	0.984759	0.925468	0.922188
cg22023826	chr6	55639442	BMP5	0.75102	0.177802	0.000850109	>0.999	-0.578119	-1.32914	0.805518	0.802111
cg06363085	chr9	138531405	GLT6D1	0.697937	0.165286	0.000852283	>0.999	0.634457	-0.0634802	0.0547263	0.0602469
cg24585667	chrX	10584246	MID1;MID1;MID1	0.753628	0.178503	0.000853398	>0.999	-2.35581	-3.10944	0.0803345	0.0790703
cg12101264	chr14	79792615	NRXN3;NRXN3;NRXN3	-0.479549	0.113738	0.000862823	>0.999	3.10155	3.5811	0.31318	0.390287
cg25305397	chr19	13816206		-0.567201	0.134552	0.000864135	>0.999	0.0884712	0.655673	0.125771	0.146959
cg22220662	chr22	40342537	GRAP2;GRAP2;GRAP2;GRAP2;GRAP2	0.592235	0.140569	0.000868106	>0.999	0.377447	-0.214788	0.556265	0.529404
cg02100365	chr1	92762956	GLMN	-0.472815	0.112238	0.000868961	>0.999	3.00863	3.48144	0.386389	0.389192
cg21902805	chr18	57416885		0.359423	0.0853776	0.000873728	>0.999	2.77652	2.4171	0.605386	0.619866
cg01348584	chr7	4911022	RADIL	-0.77413	0.18395	0.000876184	>0.999	1.45162	2.22575	0.123768	0.117693
cg05038747	chr20	2752413		-0.373322	0.0887411	0.000878731	>0.999	-0.110181	0.263141	0.128678	0.12012
cg04365255	chr6	123074558		-1.0219	0.242923	0.000879035	>0.999	4.01282	5.03472	0.675722	0.728121
cg16317713	chr1	67631342	IL23R	-1.17943	0.280377	0.000879196	>0.999	1.91209	3.09153	0.784615	0.765082
cg16955935	chr1	90999555		-1.10137	0.26191	0.000881671	>0.999	0.274226	1.3756	0.194887	0.1998
cg14763096	chr10	95954251	PLCE1;PLCE1	0.517254	0.12302	0.000882579	>0.999	-0.431825	-0.94908	0.319874	0.329057
cg09775294	chr10	129956838		0.71637	0.17039	0.000883148	>0.999	-0.601209	-1.31758	0.0336064	0.0383577
cg13733654	chr8	49195258		-0.888355	0.211378	0.000885913	>0.999	0.830209	1.71856	0.19641	0.200079
cg01504656	chr11	16627903		0.450816	0.107273	0.000886166	>0.999	-2.95623	-3.40704	0.0920451	0.0799923
cg12370326	chr22	17489762	GAB4	-0.614585	0.146328	0.000890451	>0.999	-0.393912	0.220672	0.258312	0.233807
cg04966585	chr9	138297992		-0.710293	0.169191	0.000893701	>0.999	-0.844615	-0.134321	0.287662	0.296094
cg05416141	chr14	44249395		0.859661	0.2048	0.000894783	>0.999	0.576714	-0.282946	0.0543996	0.0505152
cg03052137	chr2	203500768	FAM117B	0.225271	0.0536676	0.000894833	>0.999	-3.4411	-3.66637	0.141226	0.146459
cg05727698	chr8	12869501	KIAA1456;KIAA1456	0.662192	0.157893	0.00090112	>0.999	3.7142	3.052	0.0406287	0.0375539
cg26658039	chr17	80972373	B3GNTL1	-0.604461	0.144164	0.000902972	>0.999	3.00219	3.60665	0.0380455	0.0329155
cg10731022	chr5	139927252	EIF4EBP3;EIF4EBP3;ANKHD1-EIF4EBP3	-0.265657	0.063364	0.000903527	>0.999	-4.19132	-3.92566	0.0331453	0.0339845
cg07204747	chr5	141030761	FCHSD1	0.343497	0.0819336	0.000903832	>0.999	-3.04545	-3.38894	0.254827	0.286192
cg04241281	chr10	13147286	OPTN;OPTN;OPTN;OPTN	-0.436546	0.104143	0.000904875	>0.999	2.88954	3.32608	0.177479	0.175908
cg20692429	chr2	173723633	RAPGEF4;RAPGEF4;RAPGEF4;RAPGEF4	-0.664887	0.158685	0.000908044	>0.999	1.69649	2.36137	0.356223	0.36586
cg03969070	chr1	36851558	STK40	-0.234275	0.0559244	0.000909572	>0.999	-1.37594	-1.14167	0.981384	0.984903
cg01098436	chr7	73430169		-0.50511	0.12061	0.000911642	>0.999	0.544049	1.04916	0.0453853	0.0456829
cg08219531	chr3	72495966	RYBP	1.15291	0.275655	0.000921473	>0.999	-3.89547	-5.04838	0.09235	0.0718162
cg05951603	chr12	57630871	NDUFA4L2	0.402625	0.0963056	0.0009246	>0.999	-1.17292	-1.57554	0.0804316	0.073588
cg17789933	chr4	11288456		0.540518	0.129335	0.000927277	>0.999	0.545974	0.00545628	0.722632	0.747628
cg20827804	chr3	15787847	ANKRD28;ANKRD28;ANKRD28	0.673204	0.161125	0.000929227	>0.999	1.98326	1.31005	0.0567374	0.0573072
cg01849721	chr2	223264309		0.327884	0.0785	0.000931542	>0.999	-2.99864	-3.32652	0.143026	0.150878
cg21656706	chr5	137674808	FAM53C;FAM53C;CDC25C	0.413252	0.09895	0.000932417	>0.999	-2.06904	-2.4823	0.103341	0.0762904
cg19281310	chr3	159847369	IL12A-AS1	0.857631	0.20544	0.000935656	>0.999	-0.630274	-1.4879	0.0466077	0.0436879
cg01370014	chr13	40177116	LHFP;LHFP	0.336693	0.0806795	0.000938186	>0.999	-2.80275	-3.13945	0.113111	0.0927731
cg24564576	chr13	60476586	DIAPH3;DIAPH3	-0.371046	0.0889281	0.000939619	>0.999	2.65859	3.02964	0.478835	0.466489
cg11769885	chr1	42384491	HIVEP3;HIVEP3;HIVEP3;HIVEP3	0.936571	0.224531	0.000941795	>0.999	-2.41812	-3.35469	0.559202	0.530499
cg22527739	chr3	138068049	MRAS;MRAS;MRAS;MRAS;MRAS;MRAS;MRAS	0.33839	0.0811499	0.000944183	>0.999	-3.15435	-3.49274	0.103439	0.103681
cg13768545	chr16	446077	NME4;NME4;NME4;NME4;NME4;NME4	0.179939	0.0431522	0.000944299	>0.999	-1.27522	-1.45516	0.891969	0.888121
cg11207763	chr11	69517471	FGF19	0.893623	0.214361	0.000946297	>0.999	-1.88751	-2.78114	0.358466	0.331459
cg10244356	chr8	26712556	ADRA1A;ADRA1A;ADRA1A;ADRA1A	0.202313	0.0485644	0.00095169	>0.999	-0.610998	-0.813311	0.670482	0.684849
cg26581503	chr22	42304580		0.379834	0.0911852	0.000952332	>0.999	-0.224396	-0.604229	0.0430154	0.0393555
cg17739026	chr1	27114420	PIGV	0.447399	0.107428	0.000953935	>0.999	-3.14048	-3.58788	0.620722	0.639807
cg15888699	chr11	57298252	TIMM10	0.398565	0.0957664	0.000959175	>0.999	-4.00544	-4.40401	0.523367	0.523767
cg26457709	chr9	110046254	RAD23B;RAD23B;RAD23B	0.264568	0.0636375	0.000967479	>0.999	-3.22354	-3.48811	0.0560671	0.0511459
cg24404118	chr12	29471695	LOC100506606;FAR2;FAR2;FAR2	-0.563015	0.135437	0.000968235	>0.999	1.80854	2.37155	0.0472662	0.0435038
cg24832774	chr15	71040673	UACA	0.616212	0.148263	0.000969777	>0.999	-0.175292	-0.791504	0.0804598	0.0801637
cg26709356	chr19	55951933	SHISA7	0.506701	0.121951	0.000972137	>0.999	-3.48353	-3.99023	0.684461	0.713127
cg01882058	chr16	86465884		0.340182	0.0818751	0.000972253	>0.999	0.169751	-0.170431	0.341505	0.366172
cg09417461	chr10	27701620	PTCHD3	0.673532	0.162167	0.00097522	>0.999	0.112639	-0.560893	0.534497	0.578141
cg21315173	chr2	164557850	FIGN	-0.538655	0.129719	0.000976808	>0.999	2.79601	3.33466	0.120438	0.0991773
cg14358448	chr14	74978020	LTBP2	-0.59138	0.142508	0.000981939	>0.999	0.447799	1.03918	0.201616	0.219943
cg24933645	chr1	220101728	SLC30A10	0.230139	0.0554666	0.000983203	>0.999	-2.33479	-2.56493	0.0962675	0.0829807
cg21087260	chr4	155532075	FGG;FGG	1.17168	0.282433	0.00098442	>0.999	-0.218371	-1.39005	0.124353	0.131759
cg02017450	chr10	10631670		0.769384	0.185509	0.000986505	>0.999	-0.632908	-1.40229	0.0466772	0.0472482
cg04112019	chr11	2165136	IGF2AS;INS-IGF2;IGF2;IGF2AS	0.378605	0.0913201	0.000989423	>0.999	-3.45974	-3.83834	0.682674	0.674703
cg16700820	chr10	26823504	APBB1IP	-0.496567	0.119808	0.000991772	>0.999	-0.668887	-0.17232	0.0425786	0.0364304
cg09655341	chr17	79618100	PDE6G;PDE6G	0.178161	0.0430552	0.00100484	>0.999	0.135207	-0.0429546	0.0414904	0.0339444
cg21817450	chr13	44240722	ENOX1	0.532255	0.128629	0.00100496	>0.999	0.560213	0.0279577	0.058783	0.0412549
cg03395898	chr14	76448011	TGFB3;TGFB3	0.390024	0.0942612	0.00100538	>0.999	-1.10164	-1.49166	0.192902	0.186222
cg08721018	chrX	14903534	MOSPD2;MOSPD2;MOSPD2	0.990071	0.239345	0.00100759	>0.999	1.44057	0.450498	0.64803	0.639851
cg14170313	chr9	77112896	RORB	-0.888891	0.214907	0.00100839	>0.999	-0.656963	0.231928	0.163197	0.167228
cg04797274	chr1	57432416	C8B;C8B;C8B	-0.645347	0.156069	0.00101067	>0.999	-1.97376	-1.32841	0.562866	0.561261
cg02207496	chr22	18894280	DGCR6	0.195483	0.0472863	0.00101262	>0.999	-2.21913	-2.41461	0.0341429	0.0250635
cg01654035	chr3	29133230		0.8303	0.200921	0.0010157	>0.999	-1.27407	-2.10437	0.495652	0.494051
cg11282220	chr10	134827576		1.0919	0.264272	0.00101716	>0.999	3.55499	2.46309	0.208838	0.196189
cg06317989	chr4	186847142	SORBS2	-0.65832	0.159333	0.00101718	>0.999	1.05988	1.7182	0.0625057	0.0568945
cg25811445	chr2	171552621		0.39275	0.0950955	0.00102048	>0.999	0.324579	-0.0681714	0.0321297	0.0403491
cg13708688	chr9	136020011	RALGDS	0.412914	0.09999	0.00102148	>0.999	-3.96402	-4.37693	0.195404	0.184412
cg12920464	chr20	37463091	PPP1R16B;PPP1R16B	0.731466	0.177143	0.0010221	>0.999	-0.339304	-1.07077	0.410069	0.410458
cg03988038	chr3	149959957		-0.412546	0.0999099	0.00102223	>0.999	3.03312	3.44567	0.0496165	0.0340812
cg06125930	chr6	137143662	PEX7	0.351477	0.0851264	0.00102281	>0.999	-3.6417	-3.99318	0.0515126	0.0417536
cg20416874	chr1	8611966	RERE;RERE	1.09462	0.265186	0.00102514	>0.999	0.693253	-0.401362	0.248652	0.280242
cg11029346	chr5	37371192	NUP155;NUP155;NUP155	0.533046	0.129265	0.00103329	>0.999	-4.7117	-5.24475	0.902986	0.903694
cg06693029	chr14	102786150	ZNF839;ZNF839;ZNF839	0.148683	0.03606	0.0010342	>0.999	-2.62084	-2.76952	0.627694	0.563142
cg13617280	chr12	129299462	SLC15A4;MGC16384	-1.06424	0.258281	0.00103976	>0.999	4.44845	5.51269	0.839621	0.83564
cg20683593	chr16	68027588	DPEP2	0.337342	0.081883	0.00104109	>0.999	-3.93685	-4.2742	0.767029	0.749478
cg18663382	chr6	30418789		-0.624622	0.151727	0.00104732	>0.999	-1.05813	-0.433507	0.921895	0.933879
cg26645494	chr7	44153500	AEBP1	0.798409	0.194041	0.00105163	>0.999	-0.436304	-1.23471	0.0641103	0.0577143
cg07410108	chr1	175308097	TNR	-0.789375	0.191938	0.00105574	>0.999	2.20719	2.99657	0.311843	0.265828
cg21677989	chr8	21777004	XPO7	0.539914	0.131315	0.00105793	>0.999	-1.9831	-2.52301	0.03503	0.0375231
cg13224583	chr1	156883745	PEAR1	0.338955	0.0824476	0.00105882	>0.999	-0.459926	-0.798881	0.367616	0.366165
cg06849002	chr7	4334400		3.52485	0.857976	0.00106468	>0.999	0.124421	-3.40042	0.73777	0.722693
cg14441787	chr8	40811496		-1.08882	0.265058	0.00106566	>0.999	-0.979889	0.10893	0.923021	0.923398
cg16328075	chr1	63879200	ALG6	-0.840797	0.204775	0.00106961	>0.999	2.27228	3.11307	0.0880483	0.0936633
cg16982461	chr15	29276230	APBA2;APBA2	0.408482	0.0994855	0.00106965	>0.999	1.32226	0.913775	0.293669	0.272195
cg00727630	chr20	50721366	ZFP64	-0.405469	0.0987934	0.00107327	>0.999	-1.43738	-1.03191	0.521591	0.505899
cg11931558	chr7	11013742	PHF14;PHF14;PHF14;PHF14	0.447516	0.109043	0.0010736	>0.999	-2.9662	-3.41372	0.130796	0.133463
cg08479066	chr11	71991390		-0.771322	0.187947	0.00107383	>0.999	3.06452	3.83584	0.0732242	0.0567731
cg18021847	chr8	105275730		-1.34025	0.326776	0.00107913	>0.999	0.335944	1.67619	0.373995	0.332596
cg08894790	chr4	177241590	SPCS3	0.355123	0.0865949	0.00108008	>0.999	-3.58899	-3.94412	0.0393941	0.0417326
cg19829229	chr19	18718202	CRLF1	0.160186	0.0390942	0.00108754	>0.999	-3.04991	-3.21009	0.0833747	0.0804185
cg12808797	chr2	86178864		0.94635	0.230977	0.00108816	>0.999	-0.979041	-1.92539	0.050009	0.0489305
cg15028201	chr15	52407049		0.365984	0.089396	0.00109497	>0.999	0.337101	-0.0288824	0.0401273	0.0398206
cg17755888	chr5	108085418	FER	0.322182	0.0787043	0.0010958	>0.999	-2.90581	-3.228	0.0550071	0.048508
cg05554594	chr17	80584498	WDR45L	0.397382	0.0970764	0.00109595	>0.999	2.35838	1.961	0.0540582	0.0510197
cg01975684	chr8	125283894		-0.733296	0.179149	0.00109655	>0.999	-0.136731	0.596565	0.578044	0.576569
cg04059980	chrX	99848987	TNMD	1.28604	0.314232	0.00109776	>0.999	2.82546	1.53942	0.404061	0.402227
cg04405165	chr6	70684187	COL19A1	0.689342	0.168469	0.00109958	>0.999	-0.581229	-1.27057	0.375325	0.327926
cg13941085	chr3	46010476	FYCO1	0.595144	0.145456	0.00110012	>0.999	0.743765	0.148621	0.772644	0.735601
cg06027587	chr6	27128708		-0.570611	0.139504	0.00110287	>0.999	2.40035	2.97096	0.077012	0.0843877
cg18914514	chr18	18822123	GREB1L	0.286068	0.0699744	0.0011074	>0.999	-3.0925	-3.37857	0.165025	0.161484
cg23440479	chr4	3021177	GRK4;GRK4;GRK4;GRK4	-1.11972	0.273908	0.0011079	>0.999	0.712815	1.83254	0.0634757	0.0631241
cg11875085	chr8	145747739	LRRC14	0.86175	0.210817	0.00110851	>0.999	-4.69997	-5.56172	0.0849327	0.086029
cg21829255	chr1	216059695	USH2A	-1.06656	0.260949	0.00110945	>0.999	0.292752	1.35931	0.0347728	0.0304823
cg15831486	chr12	90252767		0.342022	0.0836825	0.00110967	>0.999	-0.15611	-0.498132	0.315335	0.31342
cg10639412	chr2	33824684	FAM98A	0.466654	0.114178	0.00110982	>0.999	-3.88525	-4.3519	0.592526	0.591223
cg12356249	chr7	1969874	MAD1L1;MAD1L1;MAD1L1	-0.98206	0.240315	0.00111094	>0.999	3.88695	4.86901	0.136258	0.142625
cg02057211	chr3	31803876	OSBPL10	-0.415068	0.101637	0.00111684	>0.999	2.66018	3.07524	0.36125	0.340449
cg16453056	chr7	76145632	UPK3B;UPK3B	0.921147	0.225614	0.00111902	>0.999	-0.188268	-1.10942	0.188144	0.286006
cg14747225	chr16	103024	SNRNP25;POLR3K	0.317367	0.0777448	0.00112051	>0.999	-4.33623	-4.6536	0.0831138	0.0819535
cg01510933	chr14	102088158		0.294424	0.0721266	0.00112076	>0.999	0.303211	0.00878718	0.14469	0.134464
cg23044956	chr4	2935805	MFSD10;MFSD10;MFSD10;NOP14-AS1	0.317333	0.0778007	0.00112792	>0.999	-3.03632	-3.35365	0.100436	0.0968289
cg01824059	chr9	109378267	LINC01505	0.529627	0.129877	0.00112983	>0.999	0.320243	-0.209385	0.110922	0.273611
cg15492126	chr17	6110290		-0.937016	0.229974	0.00113754	>0.999	1.0017	1.93872	0.618618	0.624892
cg09059670	chr5	79552137	SERINC5	0.659515	0.161901	0.00113946	>0.999	-3.89346	-4.55297	0.0595547	0.0571104
cg12434558	chr8	33580850		0.546563	0.134315	0.00114915	>0.999	0.981272	0.434709	0.0593969	0.054112
cg05390225	chr6	43923602		0.721747	0.177489	0.00115548	>0.999	0.723453	0.00170514	0.060414	0.0526849
cg21402272	chr1	46664269	POMGNT1;POMGNT1	0.573202	0.141001	0.00115823	>0.999	-5.38619	-5.9594	0.27045	0.275884
cg07384107	chr12	52404880	GRASP;GRASP	0.247224	0.0608184	0.00115884	>0.999	-0.306676	-0.553901	0.691897	0.657119
cg01141863	chr21	41006076	B3GALT5	0.757899	0.186477	0.00116035	>0.999	1.59109	0.83319	0.765216	0.770255
cg25103338	chr3	171528663	PLD1;PLD1	0.375565	0.0924128	0.00116104	>0.999	-3.54765	-3.92321	0.0503371	0.059657
cg06144965	chr17	31181814	MYO1D;MYO1D;MYO1D	0.417718	0.102791	0.00116154	>0.999	3.58345	3.16573	0.0537346	0.0520652
cg22407179	chr5	145901247		-0.585022	0.144073	0.00116876	>0.999	-0.718566	-0.133544	0.246485	0.262555
cg18815006	chr10	71906516	TYSND1;TYSND1	0.326475	0.0804296	0.00117211	>0.999	-3.63633	-3.9628	0.762264	0.782063
cg20106158	chrY	6388486		-0.659669	0.162516	0.00117217	>0.999	-1.23507	-0.575404	0.95332	0.966506
cg27232144	chr9	84270635	TLE1;TLE1;TLE1	-0.309036	0.0761519	0.00117436	>0.999	2.66747	2.9765	0.0295364	0.0259497
cg03691958	chr11	113345618	DRD2;DRD2	0.528909	0.130429	0.00118129	>0.999	-3.27454	-3.80345	0.0255629	0.0206279
cg20469733	chr7	99766203	GAL3ST4;GAL3ST4	0.611258	0.150741	0.00118161	>0.999	-2.46568	-3.07694	0.0426984	0.036373
cg07988891	chr11	60047808	MS4A4A;MS4A4A;MS4A4A	0.935927	0.230854	0.00118351	>0.999	-1.69359	-2.62952	0.0228992	0.0234755
cg07907767	chr19	51897449		0.456276	0.112606	0.00118864	>0.999	-3.5366	-3.99288	0.530442	0.475317
cg26507939	chrX	9435356	TBL1X;TBL1X;TBL1X;TBL1X	-0.936032	0.231164	0.00119508	>0.999	-2.3983	-1.46227	0.227265	0.250815
cg09182692	chr5	1298855		0.516719	0.127619	0.00119581	>0.999	0.549382	0.0326632	0.475733	0.490358
cg25667734	chr8	73942591	TERF1;TERF1	0.665197	0.164294	0.00119602	>0.999	2.87004	2.20485	0.0822847	0.0933441
cg06919790	chr6	33378912	PHF1;PHF1;PHF1;PHF1;PHF1	0.404258	0.0998539	0.00119677	>0.999	-3.14054	-3.5448	0.0496018	0.0471653
cg08115597	chr14	96830056	ATG2B	0.249597	0.0616548	0.00119722	>0.999	-2.78608	-3.03568	0.0468336	0.0500791
cg06992519	chr7	141418949	WEE2-AS1;WEE2	0.8949	0.221057	0.0011973	>0.999	-0.807335	-1.70224	0.71451	0.7877
cg15973503	chr1	197110848	ASPM;ASPM	-0.322777	0.0797403	0.00119828	>0.999	2.87863	3.20141	0.111956	0.106541
cg09435668	chr17	22194163		-1.04495	0.258343	0.00120541	>0.999	-1.95889	-0.913941	0.371203	0.339369
cg22610784	chr8	33370693	C8orf41;C8orf41;C8orf41	0.430961	0.106672	0.0012167	>0.999	-3.60889	-4.03986	0.0420587	0.0346374
cg24709000	chr8	142127219		0.270111	0.0668606	0.00121705	>0.999	-0.417756	-0.687867	0.016814	0.0166691
cg14856563	chr1	19111089		0.531106	0.131508	0.00122022	>0.999	0.379919	-0.151187	0.347987	0.348702
cg07342402	chr17	80693809	FN3K	0.392851	0.0972794	0.00122072	>0.999	-2.62433	-3.01718	0.172247	0.182487
cg23025395	chr11	18127696	SAAL1	0.273599	0.0677611	0.00122234	>0.999	-3.59866	-3.87226	0.326321	0.337026
cg06326665	chr15	23666514		0.380766	0.0943291	0.00122505	>0.999	0.267034	-0.113732	0.262415	0.376039
cg01196158	chr1	93912688	FNBP1L;FNBP1L;FNBP1L	0.519427	0.128687	0.00122554	>0.999	-3.00691	-3.52633	0.0679039	0.0673984
cg14945579	chr13	45737115	GTF2F2	-1.4289	0.354099	0.00122804	>0.999	2.55614	3.98505	0.880769	0.86785
cg11424962	chr1	42383900	HIVEP3;HIVEP3	2.32311	0.575823	0.0012302	>0.999	-0.334133	-2.65725	0.507061	0.506218
cg25687095	chr10	135207738	MTG1	0.426766	0.105791	0.00123108	>0.999	-4.14359	-4.57036	0.0721078	0.0560762
cg24029640	chr4	694166		-0.461197	0.114331	0.00123153	>0.999	1.91805	2.37925	0.472377	0.547821
cg17492844	chr19	53868822	ZNF525	0.523093	0.129684	0.00123221	>0.999	-2.1316	-2.6547	0.309265	0.275524
cg02940523	chr5	176264567	UNC5A	-0.617905	0.153231	0.00123485	>0.999	0.917642	1.53555	0.051948	0.0492109
cg21252906	chr16	32077565		-0.505321	0.125331	0.00123634	>0.999	-1.34119	-0.835868	0.463282	0.456777
cg17915286	chr5	139943881	SLC35A4;MIR6831;APBB3;APBB3;APBB3;APBB3;APBB3;APBB3;APBB3;APBB3	0.785358	0.194795	0.00123673	>0.999	-4.77366	-5.55901	0.112458	0.10776
cg21179618	chr9	139424642	NOTCH1	0.507092	0.125808	0.00123928	>0.999	-0.205556	-0.712648	0.0500853	0.0466693
cg03275056	chr8	61591461	CHD7;CHD7	0.342294	0.0849285	0.00123999	>0.999	-3.34236	-3.68465	0.627966	0.613532
cg14321399	chrX	55744191	RRAGB;RRAGB;RRAGB;RRAGB	-1.12021	0.278202	0.00124922	>0.999	-3.07306	-1.95286	0.387051	0.335517
cg16370772	chr14	76451771	C14orf179;C14orf179	0.425671	0.105727	0.00125029	>0.999	-2.21652	-2.64219	0.120976	0.133003
cg23094240	chr7	25432380		0.45384	0.112744	0.00125213	>0.999	-0.425898	-0.879738	0.280298	0.282322
cg07933493	chr12	57345934	RDH16	0.912395	0.226716	0.0012546	>0.999	1.84422	0.931826	0.398581	0.395197
cg10922229	chr6	88221799	SLC35A1;SLC35A1	-0.595366	0.147963	0.00125618	>0.999	2.90557	3.50093	0.0720366	0.0761925
cg13403550	chr8	139520145		0.584488	0.14526	0.00125624	>0.999	-1.1107	-1.69518	0.0965821	0.0945921
cg10156587	chr5	1724975		0.339323	0.084342	0.00125758	>0.999	0.282514	-0.0568096	0.188171	0.181001
cg19784198	chr11	67038917	ADRBK1	0.774383	0.192482	0.00125771	>0.999	-0.324968	-1.09935	0.154192	0.147275
cg17482806	chr7	112097078	IFRD1;IFRD1;IFRD1;IFRD1;IFRD1;IFRD1;IFRD1;IFRD1;IFRD1;IFRD1	-0.483078	0.120122	0.00126164	>0.999	3.19394	3.67701	0.0331516	0.0410118
cg12977873	chr1	201799084	IPO9-AS1;IPO9	0.511974	0.127325	0.00126299	>0.999	-2.48426	-2.99623	0.0287725	0.0365254
cg11665819	chr1	38355377	INPP5B;INPP5B;INPP5B;INPP5B	-0.445212	0.1108	0.00127006	>0.999	2.85547	3.30068	0.826095	0.800917
cg15415509	chr5	148205614	ADRB2	2.6626	0.662745	0.00127159	>0.999	-0.082829	-2.74543	0.205395	0.199789
cg10150255	chr2	169025365	STK39	-0.94755	0.235854	0.0012716	>0.999	0.148131	1.09568	0.029118	0.0363509
cg12361446	chrX	19002787	PHKA2	-0.431498	0.107409	0.00127206	>0.999	-3.29782	-2.86632	0.816631	0.870818
cg23204407	chr6	170102889	C6orf120;WDR27	0.477202	0.118799	0.00127321	>0.999	-4.25448	-4.73168	0.960466	0.957254
cg26538319	chr1	212505439	PPP2R5A;PPP2R5A	-0.486792	0.121199	0.0012742	>0.999	2.76288	3.24967	0.164398	0.155561
cg09348735	chr20	62376028	ZBTB46	0.261741	0.0651778	0.0012759	>0.999	1.12965	0.867912	0.0894702	0.0789558
cg14475772	chr1	150207136	ANP32E;ANP32E;ANP32E	0.524352	0.130644	0.00128143	>0.999	-4.20672	-4.73107	0.653557	0.634862
cg14992760	chr8	80201028		-0.720095	0.179417	0.00128163	>0.999	-0.746311	-0.0262153	0.213887	0.222996
cg04066626	chr3	130654876	ATP2C1;ATP2C1;ATP2C1;ATP2C1;ATP2C1;ATP2C1;ATP2C1;ATP2C1;ATP2C1;ATP2C1;ATP2C1	-0.878881	0.219006	0.00128281	>0.999	4.22331	5.10219	0.0298476	0.0353365
cg17973691	chr3	58303027	RPP14;RPP14;RPP14;RPP14;RPP14;RPP14	-0.313341	0.0780839	0.00128326	>0.999	3.05154	3.36488	0.0484508	0.0458544
cg07133434	chr3	128395694		-0.909771	0.226997	0.00129596	>0.999	-0.672573	0.237198	0.935128	0.937013
cg12946371	chr11	77757383		0.355682	0.0887541	0.00129684	>0.999	-3.5849	-3.94059	0.0251657	0.021057
cg16307860	chr1	222886951	C1orf58;AIDA	0.255116	0.0636712	0.00129867	>0.999	-1.73177	-1.98689	0.760631	0.763586
cg10008947	chr17	73500739	CASKIN2;CASKIN2	-0.37167	0.0927673	0.00129944	>0.999	3.04994	3.42161	0.0466325	0.0453892
cg13299548	chr22	32146269	C22orf30	0.308521	0.0770158	0.00130081	>0.999	-3.88227	-4.19079	0.0994261	0.0965381
cg18795395	chr1	68298565	GNG12	0.848658	0.211872	0.00130188	>0.999	-2.91746	-3.76612	0.0242076	0.0226724
cg10140638	chr2	220174207	PTPRN	2.20593	0.550827	0.0013038	>0.999	-1.65857	-3.86451	0.0749826	0.0727164
cg17612725	chr8	81235210		-0.61317	0.153158	0.00130704	>0.999	2.55222	3.16539	0.112021	0.115425
cg11452781	chrX	153979598	GAB3;GAB3	-0.769972	0.192343	0.00130804	>0.999	-2.90756	-2.13759	0.737704	0.734087
cg12377222	chr6	111312592	RPF2;RPF2	-0.411021	0.10273	0.00131356	>0.999	2.33048	2.7415	0.656074	0.655173
cg25035474	chr2	56238253	MIR217HG	0.52575	0.131409	0.00131379	>0.999	0.229632	-0.296117	0.530575	0.496556
cg07326665	chr16	334445	PDIA2	0.44979	0.112458	0.00131701	>0.999	1.86996	1.42017	0.0291291	0.0373659
cg05388265	chr3	113415666	KIAA2018	0.522009	0.130557	0.00132035	>0.999	-3.34527	-3.86728	0.112615	0.102065
cg22500183	chr17	33914271	AP2B1;AP2B1	0.344561	0.0862147	0.00132499	>0.999	-3.94768	-4.29225	0.668899	0.688763
cg05209463	chr4	2935884	C4orf10;MFSD10;MFSD10;MFSD10	0.255751	0.0639944	0.0013252	>0.999	-3.4912	-3.74695	0.633137	0.676046
cg26633695	chr5	139838295	ANKHD1;ANKHD1;ANKHD1;ANKHD1;ANKHD1-EIF4EBP3	-0.340776	0.0852839	0.00132697	>0.999	2.31303	2.6538	0.044713	0.0493651
cg08577293	chr17	40253614	DHX58	-0.475266	0.118962	0.00132873	>0.999	0.408994	0.88426	0.0174445	0.0126814
cg21911021	chr19	58095011	ZIK1	-0.881892	0.220758	0.00132945	>0.999	-2.02785	-1.14595	0.330382	0.33522
cg13629999	chr9	134407002	UCK1;UCK1	0.313323	0.0784341	0.00132971	>0.999	-2.34027	-2.6536	0.0818145	0.0823034
cg16137773	chr6	33715110	IP6K3;IP6K3	0.27295	0.0683352	0.00133087	>0.999	1.05	0.777054	0.436852	0.476828
cg22175006	chr2	223757281	ACSL3;ACSL3	0.496382	0.124311	0.00133403	>0.999	-0.868464	-1.36485	0.0447915	0.0386666
cg05982501	chr6	2764886	WRNIP1;WRNIP1	0.448845	0.112406	0.00133404	>0.999	-3.9537	-4.40254	0.120193	0.105705
cg08930690	chr12	66252782	LOC100129940;HMGA2;HMGA2;LOC100129940;HMGA2;HMGA2	0.361458	0.0905788	0.00134071	>0.999	0.260683	-0.100775	0.131383	0.134345
cg14250124	chr16	52948598		-0.903351	0.226378	0.00134093	>0.999	-1.00259	-0.0992437	0.0203364	0.0254522
cg19957506	chr6	160505619	IGF2R	-0.428481	0.10738	0.0013413	>0.999	3.31355	3.74203	0.0681888	0.0607295
cg08103472	chr15	40731325		2.09547	0.525321	0.00134492	>0.999	0.141131	-1.95434	0.0451025	0.0474779
cg25462573	chr14	106846184		-1.08896	0.273041	0.00134669	>0.999	0.871348	1.96031	0.066307	0.0790339
cg17306848	chr14	61793064	PRKCH	-0.44275	0.111064	0.00135155	>0.999	2.75967	3.20242	0.0999999	0.0940307
cg23271558	chr1	23405725	KDM1A;KDM1A	-0.453743	0.11387	0.00135607	>0.999	2.44903	2.90278	0.259427	0.228292
cg24859986	chr1	84084182		-0.502364	0.126106	0.0013589	>0.999	1.82057	2.32293	0.132823	0.118824
cg09096612	chr16	2265388	PGP	0.513296	0.128868	0.00136039	>0.999	-4.93357	-5.44687	0.0627662	0.0573861
cg07229749	chr6	159070141	SYTL3;SYTL3;SYTL3;SYTL3	-0.458938	0.115246	0.0013627	>0.999	2.93123	3.39017	0.020217	0.0225505
cg18538027	chr5	170202893		0.652414	0.163845	0.00136365	>0.999	1.52064	0.868221	0.345336	0.370914
cg02845365	chr2	58468581	FANCL;FANCL	0.750851	0.188688	0.00137054	>0.999	-4.72332	-5.47417	0.0386048	0.0393137
cg05063232	chr4	152534103	FAM160A1	-0.52733	0.132542	0.0013725	>0.999	1.8545	2.38183	0.821599	0.832806
cg13607555	chr6	31430946	HCP5	0.33453	0.0841023	0.00137502	>0.999	-2.16811	-2.50264	0.612767	0.55688
cg00433418	chr2	170440636	PPIG	-0.589217	0.14818	0.00137852	>0.999	3.09039	3.67961	0.123517	0.114384
cg04203079	chr13	111177062	RAB20	0.695192	0.174857	0.00138015	>0.999	-1.04885	-1.74404	0.508321	0.504096
cg27197504	chr3	183353051	KLHL24	0.664272	0.167106	0.00138176	>0.999	-4.09912	-4.7634	0.0272439	0.021253
cg27044817	chr7	12529501		0.743847	0.187188	0.00138548	>0.999	-0.00559803	-0.749445	0.0863074	0.0713246
cg26980152	chr17	76676673	CYTH1;CYTH1	-0.374593	0.0942914	0.00138841	>0.999	2.90336	3.27796	0.102467	0.131076
cg02902975	chr16	67360129	LRRC36;KCTD19	0.488722	0.123034	0.00138965	>0.999	-0.840423	-1.32914	0.0997787	0.106539
cg09034601	chr6	28175888		0.471453	0.118688	0.00138979	>0.999	-2.56535	-3.03681	0.025056	0.0304889
cg05686709	chr19	53818437		0.425575	0.107158	0.00139183	>0.999	-1.3408	-1.76638	0.050667	0.0510038
cg15247712	chr18	67135849	DOK6	0.691668	0.17423	0.00139624	>0.999	1.20909	0.517417	0.0962979	0.093621
cg09568984	chr4	171811348		0.673308	0.169606	0.00139627	>0.999	1.68817	1.01486	0.0961571	0.088781
cg25026700	chr4	159690965	FNIP2	0.343411	0.0865081	0.00139666	>0.999	-3.60756	-3.95097	0.123862	0.123414
cg10876628	chr11	72741250	FCHSD2	-0.673667	0.169788	0.00140218	>0.999	2.74788	3.42155	0.0408459	0.0432202
cg24000189	chr6	30710425	FLOT1;FLOT1	0.521055	0.131333	0.0014029	>0.999	-4.27562	-4.79668	0.406158	0.394413
cg24052541	chr3	127392941	ABTB1;ABTB1;ABTB1	0.229889	0.0579709	0.00140799	>0.999	-0.588515	-0.818404	0.151429	0.158687
cg11526486	chr1	234268776	SLC35F3	-0.827851	0.208792	0.00140975	>0.999	-0.67072	0.15713	0.0376436	0.0296955
cg12994092	chr3	116822804		0.607666	0.153293	0.00141217	>0.999	0.102179	-0.505487	0.197562	0.244274
cg23057732	chr3	43147709	C3orf39	0.299266	0.0755127	0.00141482	>0.999	-3.41062	-3.70989	0.0700308	0.0711511
cg20478514	chr1	246887464	SCCPDH;SCCPDH	-0.541912	0.136748	0.00141557	>0.999	-4.85643	-4.31452	0.699977	0.706334
cg20246901	chr10	122656419	WDR11;MIR5694	-0.538113	0.135794	0.00141593	>0.999	3.11127	3.64938	0.721836	0.697817
cg20916600	chr9	136398675	ADAMTSL2;ADAMTSL2	0.258624	0.0652782	0.00141827	>0.999	-0.33721	-0.595835	0.0421758	0.0351682
cg13377771	chr17	78398120	ENDOV;ENDOV;ENDOV	0.304776	0.0769394	0.00142005	>0.999	1.29603	0.99125	0.0431455	0.0408717
cg10334354	chr4	66535203	EPHA5;EPHA5	-0.582799	0.147127	0.00142016	>0.999	-1.93982	-1.35702	0.159556	0.167313
cg14812492	chr13	42622014	DGKH;DGKH	0.314264	0.0793385	0.00142058	>0.999	-4.24287	-4.55714	0.0845538	0.0905742
cg01538975	chr8	118862361	EXT1	0.523831	0.132255	0.00142137	>0.999	1.39931	0.875483	0.0667676	0.0655804
cg27235052	chr16	15698200	KIAA0430;KIAA0430;KIAA0430	-0.334137	0.0843819	0.00142403	>0.999	3.17278	3.50691	0.0443153	0.0438252
cg07608333	chr19	7813422	CD209;CD209;CD209;CD209;CD209;CD209;CD209;CD209	-0.602344	0.15213	0.00142518	>0.999	0.111847	0.714191	0.805869	0.810634
cg23231974	chr1	11994899	PLOD1	0.343216	0.0867263	0.00143062	>0.999	-3.08448	-3.4277	0.0510295	0.0554503
cg09106404	chr19	46572305	LOC400706	0.388833	0.098272	0.00143276	>0.999	-0.225172	-0.614005	0.268599	0.262254
cg06598204	chr12	72057381	THAP2;ZFC3H1	0.472228	0.119358	0.0014336	>0.999	-3.58939	-4.06162	0.0686068	0.065233
cg20369299	chr2	213698158		-0.546982	0.138318	0.00143894	>0.999	1.30009	1.84707	0.332609	0.341443
cg00629983	chr7	55323105		0.343248	0.0868031	0.00143945	>0.999	-3.92533	-4.26858	0.760556	0.75695
cg11174769	chr1	161655056	RPL31P11	0.552161	0.139653	0.00144091	>0.999	0.78709	0.234929	0.262622	0.214763
cg02138806	chr2	151730502		-0.66229	0.167511	0.00144119	>0.999	1.77016	2.43245	0.522769	0.521844
cg14967768	chr12	118455085	RFC5;RFC5;RFC5;RFC5	0.768407	0.194362	0.00144187	>0.999	-4.13655	-4.90496	0.530694	0.554181
cg25054580	chr4	54976019		0.492923	0.124692	0.00144285	>0.999	0.318661	-0.174262	0.0888415	0.0789889
cg26696488	chr14	23425098	HAUS4;HAUS4;HAUS4	0.279032	0.070586	0.001443	>0.999	0.561373	0.282341	0.345395	0.277206
cg05813084	chr1	155051569	EFNA3	0.353808	0.0895235	0.00144573	>0.999	-3.02735	-3.38116	0.263518	0.306474
cg22021394	chr3	69914364	MITF;MITF;MITF;MITF	0.594961	0.150545	0.00144595	>0.999	-0.31778	-0.912742	0.83605	0.834271
cg19889044	chr12	131535403	GPR133	0.381641	0.0965746	0.00144671	>0.999	-0.0599761	-0.441617	0.14055	0.133663
cg16613509	chr12	59981778		0.551759	0.139695	0.00145253	>0.999	0.0189965	-0.532763	0.0719482	0.0592192
cg13864304	chr5	159782556	C1QTNF2	0.330084	0.0835781	0.00145346	>0.999	0.0575597	-0.272524	0.0865774	0.0808284
cg11873518	chr1	25191831		0.449221	0.113749	0.00145394	>0.999	1.73664	1.28742	0.340659	0.22545
cg03287192	chr20	52518236		-0.474513	0.120235	0.0014616	>0.999	0.408429	0.882942	0.728339	0.751849
cg19453486	chrX	17879998	RAI2;RAI2;RAI2;RAI2;RAI2;RAI2	-0.661099	0.167556	0.00146451	>0.999	-0.539666	0.121433	0.0680978	0.0727403
cg15927682	chr12	54943545	PDE1B;PDE1B	-0.401353	0.10174	0.00146642	>0.999	-1.08213	-0.680776	0.263291	0.215694
cg15776416	chr3	195529779	MUC4;MUC4;MUC4	0.386864	0.0980818	0.0014681	>0.999	-3.08565	-3.47252	0.113501	0.121684
cg09083721	chr19	36420908		0.40612	0.102984	0.00147039	>0.999	0.0316226	-0.374497	0.106234	0.101689
cg08250880	chr11	86526022		0.475964	0.120696	0.00147044	>0.999	0.703326	0.227362	0.69936	0.744108
cg26864036	chr16	83974716		0.292099	0.0740969	0.0014744	>0.999	1.61246	1.32036	0.714428	0.722208
cg16519151	chr16	48056570		0.362142	0.0918874	0.00147722	>0.999	2.64294	2.2808	0.652308	0.689814
cg07682515	chr10	134838014		0.64335	0.163341	0.00148437	>0.999	-0.290545	-0.933895	0.513692	0.503169
cg17762670	chr20	821932	FAM110A;FAM110A;FAM110A;FAM110A;FAM110A;FAM110A	0.484537	0.12304	0.00148629	>0.999	-3.45795	-3.94248	0.530403	0.440326
cg22454376	chr18	59864954	KIAA1468	-0.592079	0.150357	0.00148693	>0.999	3.28005	3.87213	0.898018	0.914061
cg07282284	chr2	58465488	FANCL;FANCL	-0.747392	0.189849	0.00149003	>0.999	3.28194	4.02933	0.816635	0.820576
cg22506301	chr12	43705168		0.377202	0.0958193	0.0014905	>0.999	1.269	0.891799	0.0470932	0.0459922
cg01482922	chr15	91567009	VPS33B;VPS33B;VPS33B;LOC101926911	-0.557099	0.141704	0.00150576	>0.999	2.00611	2.5632	0.173034	0.172335
cg02459818	chr19	53770873	VN1R4	0.40851	0.103925	0.00150757	>0.999	-1.57385	-1.98236	0.439484	0.437496
cg26366459	chr1	46049026	NASP;NASP;NASP	0.261057	0.0664299	0.00151054	>0.999	-3.35147	-3.61252	0.0497395	0.0325087
cg06361403	chr6	32938781	BRD2;BRD2;BRD2	0.456823	0.116252	0.00151111	>0.999	-2.82865	-3.28548	0.0980562	0.0778367
cg19703248	chr5	109891902	TMEM232	1.06775	0.271754	0.00151262	>0.999	1.42257	0.354824	0.127977	0.115174
cg22269902	chr11	124647993	MSANTD2;MSANTD2;MSANTD2	-0.311351	0.0792532	0.00151423	>0.999	3.82088	4.13223	0.476924	0.449777
cg22204310	chr12	44202695		-0.647859	0.165023	0.00152231	>0.999	3.04422	3.69207	0.208627	0.306224
cg17717574	chr17	30915338	MYO1D	0.46215	0.117723	0.00152268	>0.999	0.624409	0.162259	0.217905	0.163914
cg07964716	chr11	92888693	SLC36A4;SLC36A4	-1.32622	0.337971	0.00152772	>0.999	1.29189	2.61811	0.786005	0.765137
cg11911418	chr18	48493759	ELAC1	0.366	0.0932772	0.00152851	>0.999	3.47352	3.10752	0.888077	0.885841
cg08321129	chr13	78493878	EDNRB;EDNRB;EDNRB	0.412309	0.10509	0.0015297	>0.999	-3.05261	-3.46492	0.108369	0.101906
cg18924738	chr1	111743038	DENND2D;DENND2D	0.249484	0.0636004	0.00153187	>0.999	0.700284	0.450801	0.841079	0.838643
cg06017944	chr15	37377131	MEIS2;MEIS2;MEIS2;MEIS2;MEIS2;MEIS2;MEIS2;MEIS2;MEIS2	-0.741464	0.189057	0.0015342	>0.999	1.97492	2.71639	0.25335	0.274196
cg21864071	chr16	89724451	SPATA33;SPATA33;SPATA33;CHMP1A;CHMP1A;CHMP1A;SPATA33;SPATA33;SPATA33;SPATA33	0.406794	0.103734	0.0015354	>0.999	-3.9559	-4.3627	0.878471	0.890178
cg06426011	chr16	12798592	CPPED1;CPPED1	-0.564628	0.143999	0.00153676	>0.999	3.14806	3.71268	0.118021	0.112244
cg14680899	chr2	42290209		-0.888954	0.226766	0.00153953	>0.999	1.74758	2.63654	0.0220623	0.0275095
cg14919322	chr9	109441198	LINC01505	0.404106	0.103098	0.00154105	>0.999	-1.27706	-1.68117	0.0729089	0.0580686
cg27379587	chr15	85201911	NMB;NMB	0.241639	0.0616527	0.00154187	>0.999	-1.16621	-1.40785	0.0684618	0.0702599
cg20106035	chr1	1601676	CDK11B;CDK11B;SLC35E2B;SLC35E2B;CDK11B;CDK11B;CDK11B;CDK11B	-0.284476	0.0726216	0.00154835	>0.999	3.37532	3.6598	0.0497846	0.0393407
cg13501999	chr17	37353838	CACNB1;CACNB1;CACNB1;CACNB1;CACNB1;CACNB1	0.266558	0.0680662	0.00155163	>0.999	-2.84285	-3.10941	0.199747	0.155816
cg27599869	chr2	12856850	TRIB2;TRIB2	0.701463	0.179205	0.0015573	>0.999	-3.30056	-4.00203	0.214291	0.185364
cg07076711	chr20	4281762		0.564757	0.144305	0.00155939	>0.999	1.38085	0.816093	0.849985	0.845643
cg04737845	chr3	3097738	CNTN4;CNTN4;CNTN4	0.535173	0.136825	0.00156627	>0.999	-0.428053	-0.963226	0.0790275	0.0817564
cg06832730	chr11	3182769	OSBPL5;OSBPL5;OSBPL5	0.247492	0.0632772	0.00156675	>0.999	0.773083	0.525591	0.0651007	0.0620325
cg11680300	chr7	69064172	AUTS2;AUTS2;AUTS2;AUTS2;AUTS2;AUTS2	-0.46391	0.118706	0.00157656	>0.999	-3.80812	-3.34421	0.227249	0.192255
cg26764579	chr3	190956840	OSTN	-0.600791	0.153834	0.00158467	>0.999	2.93436	3.53515	0.0548031	0.056295
cg11429485	chr13	101241306	GGACT	-0.460587	0.117995	0.00159089	>0.999	0.804061	1.26465	0.0268843	0.028969
cg18401380	chr18	47624608	MYO5B	0.84912	0.217569	0.00159305	>0.999	-0.549656	-1.39878	0.693213	0.692436
cg16849099	chr4	38277059		0.449372	0.115176	0.0015967	>0.999	1.30731	0.857933	0.91203	0.92488
cg03865546	chr9	127703518	GOLGA1	0.640952	0.164279	0.00159674	>0.999	-4.14681	-4.78776	0.0913697	0.0999921
cg00612217	chr1	154156895	TPM3;TPM3;TPM3;TPM3;TPM3;TPM3;TPM3;TPM3;TPM3	-0.545703	0.13987	0.00159706	>0.999	3.14406	3.68976	0.204935	0.208781
cg26409826	chr3	62665094	CADPS;CADPS;CADPS	0.703975	0.180488	0.00160047	>0.999	0.978003	0.274028	0.506357	0.513748
cg07034561	chr21	43916159	RSPH1	0.281859	0.0722678	0.00160113	>0.999	-0.519634	-0.801493	0.0276684	0.0254503
cg21583160	chr1	48938137	SPATA6	0.968127	0.248233	0.00160151	>0.999	-4.0586	-5.02672	0.189136	0.199023
cg10319512	chr2	145274874	ZEB2;ZEB2;ZEB2	-0.725549	0.186062	0.00160335	>0.999	-1.22868	-0.503129	0.920531	0.913251
cg25908629	chrX	145563470		-0.774519	0.198629	0.00160389	>0.999	0.30221	1.07673	0.445165	0.508295
cg03680322	chr11	44606558	CD82;CD82	0.43285	0.11101	0.0016043	>0.999	0.111683	-0.321168	0.65984	0.679256
cg13510114	chr14	64971263	ZBTB25;ZBTB1;ZBTB1	0.310207	0.0795958	0.00161034	>0.999	-3.47647	-3.78668	0.279493	0.365395
cg16700650	chr16	69344975	VPS4A	0.74972	0.192372	0.00161046	>0.999	-4.03708	-4.7868	0.663881	0.657126
cg25915919	chr17	74884468	MGAT5B;MGAT5B	-0.33882	0.0869538	0.00161265	>0.999	3.5396	3.87842	0.907838	0.903709
cg26661436	chr5	141031071	FCHSD1	-0.56851	0.145908	0.0016133	>0.999	-4.58469	-4.01618	0.725848	0.705674
cg24526047	chr6	41445502		0.550388	0.14126	0.00161356	>0.999	-0.62369	-1.17408	0.888116	0.879288
cg23151504	chr10	102671543	SLF2;SLF2;SLF2	-0.61122	0.156893	0.00161514	>0.999	2.43347	3.04469	0.0297245	0.0284467
cg11666632	chr4	103788539	UBE2D3;UBE2D3	0.431571	0.110786	0.00161584	>0.999	1.25443	0.82286	0.415439	0.370005
cg23617067	chr1	220292508	IARS2;MIR194-1;MIR215	-0.606249	0.155672	0.00161955	>0.999	3.21214	3.81839	0.0537051	0.0454145
cg23365563	chr11	13894939		0.46994	0.120676	0.00162002	>0.999	-3.25703	-3.72697	0.741272	0.76072
cg06351269	chr2	176771469		0.386333	0.0992088	0.00162033	>0.999	1.52221	1.13587	0.883099	0.891519
cg19611865	chr12	6772951	ING4;ING4;ING4;ING4;ING4;ING4	-0.477028	0.122504	0.00162083	>0.999	3.65874	4.13577	0.422998	0.47049
cg20811347	chr2	10619271		-0.804378	0.206617	0.00162371	>0.999	-0.797289	0.00708885	0.0344973	0.0408424
cg04434412	chr22	44685025	KIAA1644	0.422628	0.108568	0.00162476	>0.999	-0.563823	-0.98645	0.0613641	0.0564567
cg01616080	chr14	106576923		-0.577437	0.148375	0.00162803	>0.999	-1.69612	-1.11868	0.0856906	0.0771664
cg01240152	chr2	29193646		0.339257	0.087181	0.00162909	>0.999	0.840632	0.501375	0.635802	0.650403
cg06711090	chr11	120080780	OAF	0.20241	0.0520287	0.00163246	>0.999	-1.55129	-1.7537	0.0338835	0.0349829
cg04128572	chr6	91650637		0.509223	0.130899	0.00163298	>0.999	-1.5996	-2.10882	0.304334	0.323481
cg23226688	chr1	235256497		0.222823	0.0572947	0.00163658	>0.999	0.484127	0.261303	0.611805	0.639302
cg23588928	chr6	71184527	FAM135A;FAM135A;FAM135A	-0.667404	0.171672	0.00164113	>0.999	3.52441	4.19181	0.215696	0.187928
cg07731871	chr10	18629568	CACNB2;CACNB2;CACNB2;CACNB2;CACNB2;CACNB2;CACNB2;CACNB2	0.448352	0.115339	0.00164247	>0.999	-1.92129	-2.36964	0.946018	0.934956
cg19328475	chr5	122430277	PRDM6	-0.431281	0.110951	0.00164281	>0.999	1.66253	2.09381	0.368395	0.338311
cg25025646	chr7	150711449	NOS3;ATG9B	0.412121	0.106034	0.00164428	>0.999	-1.63332	-2.04544	0.0912183	0.0903138
cg18200223	chr14	104346508		0.240721	0.0619419	0.00164574	>0.999	-1.62987	-1.87059	0.34185	0.321496
cg11232658	chr2	233403381	CHRNG	0.314374	0.0809166	0.00164923	>0.999	-0.562544	-0.876918	0.0839885	0.0883285
cg09667373	chr6	33756180	LEMD2;LEMD2	0.310357	0.0799492	0.00165977	>0.999	-3.29843	-3.60878	0.0454856	0.0498506
cg16458417	chr5	57786008	GAPT;GAPT;GAPT;GAPT	0.491433	0.12664	0.00166427	>0.999	0.23291	-0.258523	0.828088	0.855216
cg05322332	chr4	79176098	FRAS1;FRAS1	0.826827	0.21309	0.00166552	>0.999	1.33818	0.511349	0.0746343	0.0757959
cg15814669	chr11	121460071	SORL1	-0.326897	0.0842537	0.00166639	>0.999	2.00801	2.3349	0.505405	0.476261
cg14405369	chr3	140844176	SPSB4	-0.454849	0.117255	0.00166893	>0.999	2.91892	3.37377	0.42976	0.451817
cg15013279	chr4	128886282	MFSD8;C4orf29	-0.603214	0.155536	0.00167169	>0.999	-5.235	-4.63179	0.105864	0.0930749
cg15904834	chr7	11676110	THSD7A	-0.953162	0.245867	0.00167681	>0.999	0.98419	1.93735	0.173633	0.171394
cg01540713	chr5	56690140		-0.455463	0.117525	0.00168103	>0.999	3.33663	3.7921	0.224077	0.261901
cg20446948	chr11	15963167		-0.309659	0.0799106	0.00168237	>0.999	-0.601383	-0.291725	0.221623	0.213646
cg06524846	chr7	134445499		-0.581529	0.150105	0.00168537	>0.999	2.68453	3.26606	0.804433	0.807025
cg18960741	chr9	94903681	LINC00475	0.583181	0.150614	0.00169246	>0.999	-1.18592	-1.7691	0.0892663	0.0569715
cg08903939	chr16	49884482		0.430088	0.11116	0.00170229	>0.999	0.290898	-0.13919	0.496343	0.422192
cg04219540	chr5	8474244		-1.08474	0.280379	0.0017032	>0.999	0.780395	1.86513	0.828633	0.840877
cg09427137	chr1	4682966		0.287593	0.0743376	0.00170346	>0.999	0.234117	-0.053476	0.648344	0.710429
cg19336191	chr11	110122959	RDX	-0.402416	0.104022	0.00170407	>0.999	2.75674	3.15916	0.551774	0.56433
cg10529443	chr5	153975460		0.295267	0.0763629	0.00171055	>0.999	0.356419	0.0611516	0.171201	0.155923
cg11334733	chr10	130060105		0.452082	0.116923	0.00171098	>0.999	1.82796	1.37588	0.407068	0.390542
cg17303822	chr4	120992550		0.737277	0.190742	0.00171498	>0.999	-2.12263	-2.85991	0.786939	0.781746
cg00176657	chr1	205193809		-0.888092	0.2298	0.0017173	>0.999	-0.323751	0.564341	0.030706	0.0277287
cg22687873	chr10	12211796	SEC61A2;SEC61A2;NUDT5;SEC61A2	-0.439397	0.1137	0.0017177	>0.999	3.0304	3.4698	0.0319782	0.0291247
cg08220598	chr19	28284952	LOC148189	0.677207	0.175279	0.00172079	>0.999	-3.60101	-4.27822	0.0382075	0.0419073
cg10010393	chr21	43198627		0.595412	0.154129	0.00172255	>0.999	-4.5203	-5.11571	0.839962	0.845727
cg02171008	chr11	8703884	RPL27A	0.207233	0.0536615	0.00172674	>0.999	-3.79536	-4.00259	0.0499094	0.0344164
cg03016920	chr1	7673723	CAMTA1	0.348159	0.0901605	0.00172778	>0.999	-0.893712	-1.24187	0.869917	0.866288
cg01558186	chr8	53574204	RB1CC1;RB1CC1	-1.392	0.360682	0.00173526	>0.999	3.24702	4.63902	0.129208	0.109871
cg00298218	chr1	83955790		0.408993	0.105976	0.00173548	>0.999	-1.23759	-1.64659	0.0571822	0.0531524
cg10041129	chr11	117685550		0.343903	0.0891228	0.00173731	>0.999	-0.288713	-0.632616	0.0596767	0.101752
cg23277873	chr10	87796494	GRID1	0.464458	0.120476	0.0017495	>0.999	0.566044	0.101586	0.661191	0.636562
cg07763497	chr13	51936619	INTS6;INTS6	-0.279365	0.0724645	0.00174952	>0.999	3.05891	3.33828	0.812986	0.833011
cg22795426	chr11	57193487	SLC43A3;SLC43A3;SLC43A3;SLC43A3;SLC43A3	0.376388	0.0976515	0.00175229	>0.999	0.382672	0.00628466	0.599464	0.612288
cg15719126	chr11	45907147	MAPK8IP1	0.608901	0.157986	0.00175318	>0.999	-4.16219	-4.77109	0.168539	0.188757
cg13527910	chr7	30066469	FKBP14	0.301132	0.0781423	0.00175491	>0.999	-3.44665	-3.74779	0.0696485	0.0531449
cg22201066	chr19	1651464	TCF3;TCF3	0.249931	0.0648621	0.00175621	>0.999	-3.36013	-3.61007	0.166561	0.167842
cg19236794	chr1	1181769	FAM132A	0.651094	0.168979	0.00175674	>0.999	0.577652	-0.0734418	0.129906	0.132198
cg06776159	chr5	140783647	PCDHGA4;PCDHGA6;PCDHGA1;PCDHGA8;PCDHGA5;PCDHGB1;PCDHGB4;PCDHGA3;PCDHGA2;PCDHGA9;PCDHGA7;PCDHGB2;PCDHGB5;PCDHGA9;PCDHGB3	-0.891441	0.23138	0.00175811	>0.999	1.3079	2.19934	0.0831149	0.0902647
cg15786664	chr6	28917329		-0.45952	0.119273	0.00175822	>0.999	1.92009	2.37961	0.183799	0.187659
cg03521976	chr15	24157275		0.931389	0.24177	0.00175928	>0.999	0.444154	-0.487235	0.0267839	0.022956
cg06772609	chr5	148205612	ADRB2	2.62909	0.682463	0.00175938	>0.999	-0.0606481	-2.68973	0.82622	0.81137
cg01501135	chr17	16342235	NCRNA00188;NCRNA00188;NCRNA00188;NCRNA00188;NCRNA00188;NCRNA00188;NCRNA00188;NCRNA00188;NCRNA00188;SNORD49B;NCRNA00188;NCRNA00188;SNORD49A;NCRNA00188;NCRNA00188;NCRNA00188;NCRNA00188;NCRNA00188;NCRNA00188;NCRNA00188;NCRNA00188;NCRNA00188;NCRNA00188;NCRNA00188;NCRNA00188	-0.231637	0.0601306	0.00175981	>0.999	-2.47779	-2.24615	0.941572	0.938365
cg22212237	chr12	49730055	C1QL4	-0.538821	0.139874	0.00175998	>0.999	0.30691	0.84573	0.0987428	0.0884611
cg07225509	chr5	153622812	GALNT10	1.27285	0.330425	0.00176006	>0.999	-0.393895	-1.66674	0.492957	0.514552
cg26926138	chr4	54960034		0.68888	0.178834	0.00176035	>0.999	0.95995	0.27107	0.695186	0.713389
cg13430819	chr1	22349646		0.307896	0.0799313	0.00176057	>0.999	-1.23152	-1.53942	0.50293	0.507128
cg07546579	chr16	87207329		0.348742	0.0905355	0.00176063	>0.999	-0.0886856	-0.437428	0.602705	0.628175
cg25905459	chr17	58041636	RNFT1	0.302702	0.078622	0.00176722	>0.999	-3.94387	-4.24658	0.081164	0.083844
cg14968834	chr18	37381479		-0.806374	0.209499	0.0017708	>0.999	0.835405	1.64178	0.606728	0.618933
cg08258953	chr10	66606502		-1.19771	0.311217	0.00177289	>0.999	0.495941	1.69365	0.0469817	0.0468938
cg05137587	chr3	197026407	DLG1;DLG1	0.29665	0.0770848	0.00177325	>0.999	-2.41907	-2.71572	0.10772	0.101133
cg05480278	chr21	31986906	KRTAP6-1	0.802416	0.208516	0.00177373	>0.999	-0.469063	-1.27148	0.0507112	0.0509309
cg07813961	chr3	48956311	C3orf71;ARIH2;ARIH2	0.265382	0.068977	0.00177665	>0.999	-3.56372	-3.8291	0.82415	0.838688
cg01993067	chr11	68851601	TPCN2	-0.905717	0.235425	0.00177747	>0.999	4.05258	4.9583	0.0368496	0.0389684
cg04587829	chr17	80692947	FN3K	0.417408	0.108545	0.00178333	>0.999	0.252243	-0.165165	0.0445084	0.0505807
cg04971865	chr1	207494560	CD55;CD55;CD55;CD55;CD55;CD55	0.327517	0.0852186	0.00179118	>0.999	-3.30473	-3.63225	0.043545	0.0400768
cg20040772	chr7	100026353	MEPCE;ZCWPW1	0.816418	0.212459	0.00179316	>0.999	-4.40948	-5.2259	0.0372433	0.0385788
cg07674153	chr14	81421600	TSHR;TSHR;TSHR	0.328019	0.0853903	0.00179775	>0.999	-3.26694	-3.59496	0.108992	0.109083
cg21912531	chr6	70875859	COL19A1	-0.976325	0.254202	0.0018001	>0.999	0.234036	1.21036	0.330795	0.283259
cg07870633	chr18	71818425	C18orf55	-0.55147	0.143604	0.00180198	>0.999	2.88329	3.43476	0.940476	0.946708
cg03486540	chr19	44598375	ZNF224	0.456706	0.118968	0.00180661	>0.999	-4.21399	-4.6707	0.0798497	0.0799243
cg25373429	chr13	33851629	STARD13-AS;STARD13;STARD13	-0.389691	0.101514	0.00180712	>0.999	2.83191	3.2216	0.177892	0.161785
cg24822086	chr18	3027689		-0.475129	0.123776	0.00180768	>0.999	-0.447745	0.0273839	0.50154	0.36897
cg02290962	chrX	134477987	ZNF75D;ZNF449;ZNF75D;ZNF75D	-0.968266	0.252265	0.00180884	>0.999	-2.4756	-1.50733	0.736523	0.755583
cg21592278	chr5	162864633	CCNG1;CCNG1;CCNG1;CCNG1	-0.293925	0.0765885	0.00181087	>0.999	-2.63025	-2.33633	0.369259	0.335672
cg13710942	chr16	56155668	LOC283856	-1.09207	0.284603	0.00181281	>0.999	-0.990718	0.101353	0.65273	0.670646
cg04921744	chr17	73776259	H3F3B	0.359366	0.093676	0.00181606	>0.999	-2.60404	-2.96341	0.176112	0.193788
cg26038582	chr1	42384390	HIVEP3;HIVEP3;HIVEP3;HIVEP3	1.44677	0.377167	0.00181747	>0.999	-1.39499	-2.84175	0.0275209	0.0245059
cg15421639	chr2	67687746		1.25728	0.327818	0.00181951	>0.999	0.497494	-0.759788	0.759573	0.776131
cg24322366	chr4	190567721		-0.389264	0.101507	0.00182109	>0.999	-0.877309	-0.488045	0.0511543	0.0531361
cg08289038	chr2	145090285	GTDC1;GTDC1;GTDC1;GTDC1	0.274582	0.0716194	0.00182455	>0.999	-3.22846	-3.50304	0.614785	0.551464
cg01714932	chr12	9360854	PZP	0.480533	0.125338	0.00182457	>0.999	0.798958	0.318425	0.100969	0.0844843
cg23639176	chr5	161103356		0.583737	0.152259	0.00182476	>0.999	-3.3893	-3.97304	0.0606685	0.0579036
cg10813644	chr19	2271093	OAZ1	-0.407039	0.106203	0.00182903	>0.999	-4.1661	-3.75906	0.0351674	0.0349862
cg24912701	chr15	58270510	ALDH1A2;ALDH1A2;ALDH1A2;ALDH1A2	-0.598517	0.156173	0.00183	>0.999	0.92428	1.5228	0.154019	0.144482
cg13331136	chr19	44100349	ZNF576;IRGQ;ZNF576	-0.232069	0.060559	0.00183103	>0.999	-2.58267	-2.3506	0.202763	0.210436
cg25880344	chr7	11676034	THSD7A	-1.11274	0.290445	0.00183447	>0.999	0.860753	1.97349	0.957907	0.957195
cg13451000	chr11	60383256	C11orf64	0.615743	0.160736	0.00183581	>0.999	0.289958	-0.325785	0.496642	0.533461
cg06532544	chr11	19734717	NAV2;NAV2;NAV2;LOC100126784	0.584771	0.152663	0.00183699	>0.999	-1.69053	-2.2753	0.777512	0.790814
cg08566247	chr7	12726792	ARL4A;ARL4A;ARL4A	0.770757	0.201298	0.0018425	>0.999	-4.93803	-5.70879	0.164945	0.122315
cg00737514	chr4	37893313	TBC1D1	0.305878	0.0798916	0.0018435	>0.999	-3.88726	-4.19314	0.0501189	0.0507515
cg26465101	chr13	111367253	ING1;ING1;ING1;ING1	0.303439	0.0792572	0.001844	>0.999	-2.6707	-2.97414	0.0223034	0.0215201
cg26289032	chr8	41852995	KAT6A;KAT6A	0.767685	0.200531	0.00184495	>0.999	-2.71486	-3.48254	0.158326	0.145198
cg17113921	chr17	5973366	WSCD1	0.455717	0.119046	0.00184569	>0.999	-2.67135	-3.12706	0.363409	0.362758
cg15403517	chr2	31806275	SRD5A2	1.51495	0.395806	0.00184773	>0.999	0.494066	-1.02088	0.0390882	0.0413181
cg01632803	chr19	48891159	KDELR1	-0.776643	0.202978	0.00185235	>0.999	3.26707	4.04372	0.044816	0.0430068
cg12872489	chr9	140703637	EHMT1	-0.3785	0.0989509	0.00185641	>0.999	3.48219	3.86069	0.0444736	0.0429349
cg13908299	chr12	124833194	NCOR2;NCOR2	0.237851	0.0621886	0.0018581	>0.999	1.55987	1.32202	0.574296	0.578839
cg20058776	chr17	43545753	PLEKHM1;PLEKHM1;PLEKHM1	0.409073	0.106961	0.00185873	>0.999	-0.279519	-0.688591	0.72875	0.709247
cg01188170	chr7	91947557	ANKIB1	-1.26842	0.331774	0.00186368	>0.999	2.28928	3.5577	0.0260282	0.0264943
cg24864973	chr12	71123929	PTPRR;PTPRR;PTPRR;PTPRR;PTPRR	0.443046	0.115953	0.001872	>0.999	-3.45493	-3.89798	0.0319393	0.0302997
cg05809414	chr16	56668250	MT1JP	0.515789	0.135007	0.00187354	>0.999	0.757341	0.241552	0.950719	0.95334
cg23762517	chr1	42384310	HIVEP3;HIVEP3;HIVEP3;HIVEP3	1.71072	0.447801	0.00187431	>0.999	-0.810096	-2.52081	0.0419783	0.0383801
cg18697634	chr3	17816805		-0.211506	0.0553807	0.00187848	>0.999	-0.199707	0.0117999	0.762392	0.713799
cg19119071	chr6	83904067	PGM3;RWDD2A	0.395214	0.103487	0.00187915	>0.999	-2.54047	-2.93569	0.686182	0.664336
cg19180304	chr16	1883182	FAHD1;FAHD1	0.331463	0.0868463	0.0018877	>0.999	-1.10499	-1.43645	0.823674	0.830538
cg26475306	chr20	33999876	UQCC;UQCC	0.164755	0.0431682	0.00188801	>0.999	-3.14532	-3.31007	0.0628897	0.0646409
cg11364876	chr6	14309817		0.906684	0.237589	0.00188946	>0.999	2.23798	1.3313	0.677595	0.664836
cg27474053	chrX	132546735	GPC4	-1.29514	0.339417	0.001891	>0.999	-2.89008	-1.59494	0.67181	0.678116
cg06531800	chr4	148538343	TMEM184C	0.29493	0.0773016	0.00189269	>0.999	-3.60385	-3.89878	0.0478768	0.0495422
cg00252781	chr1	179334658	C1orf125;C1orf125	0.470496	0.123318	0.00189273	>0.999	-2.39146	-2.86196	0.180801	0.204199
cg24995652	chr15	90645967	IDH2	0.155923	0.040876	0.00189563	>0.999	-3.34728	-3.50321	0.0693728	0.0713513
cg02905479	chr19	390228		0.435129	0.114076	0.00189622	>0.999	1.66765	1.23252	0.170191	0.148251
cg18029406	chr14	30912775		0.718526	0.188384	0.00189705	>0.999	-1.74407	-2.4626	0.0643611	0.0426238
cg23479323	chrX	106061616	TBC1D8B;TBC1D8B	0.930888	0.244107	0.00189974	>0.999	-0.671915	-1.6028	0.141488	0.145671
cg00697129	chr10	24498095	KIAA1217;KIAA1217;KIAA1217;KIAA1217;KIAA1217	0.503878	0.132133	0.00189982	>0.999	-3.19596	-3.69984	0.039686	0.0424722
cg14401320	chr14	105796811	PACS2;PACS2	0.516238	0.135386	0.00190107	>0.999	1.97931	1.46307	0.675858	0.678905
cg02599626	chr5	1473705	LPCAT1	-0.278568	0.0730565	0.00190121	>0.999	3.08183	3.36039	0.134488	0.123341
cg24519533	chr2	135226787	TMEM163	0.743632	0.195041	0.00190249	>0.999	1.92537	1.18173	0.803197	0.789901
cg05288033	chr22	43252463	ARFGAP3;ARFGAP3	0.454835	0.119298	0.00190289	>0.999	-3.27531	-3.73014	0.525971	0.497537
cg08901089	chr7	148895445	ZNF282	0.394219	0.103411	0.00190455	>0.999	0.731048	0.336829	0.177927	0.165517
cg15704369	chr1	84543558	PRKACB;PRKACB	0.249467	0.065454	0.00190762	>0.999	-3.25601	-3.50548	0.0708619	0.072588
cg25655905	chr18	5544590	EPB41L3;EPB41L3;EPB41L3	-0.627701	0.164718	0.00190983	>0.999	2.21461	2.84232	0.0381492	0.0315358
cg25074329	chr14	29151045		-1.21262	0.31825	0.00191162	>0.999	-1.02667	0.185955	0.796859	0.794016
cg03207350	chr5	58484042	PDE4D;PDE4D;PDE4D;PDE4D;PDE4D;PDE4D	-0.569477	0.149471	0.00191287	>0.999	0.846362	1.41584	0.862542	0.831121
cg09098700	chr1	7196540	CAMTA1	-0.549977	0.144419	0.00191947	>0.999	-0.0382816	0.511695	0.043358	0.0436843
cg05785102	chr16	2009084	NDUFB10	-0.495241	0.130066	0.00192174	>0.999	0.366157	0.861398	0.25379	0.223109
cg04709491	chr10	74055789		0.305241	0.0801794	0.00192413	>0.999	-0.0494502	-0.354691	0.0850941	0.0863309
cg11471574	chr12	131255405		-0.431607	0.113384	0.00192563	>0.999	-0.634693	-0.203086	0.413048	0.410405
cg21618036	chr4	183621609	ODZ3	-0.616784	0.162033	0.00192578	>0.999	2.07696	2.69374	0.0653816	0.0635993
cg08531890	chr5	136112615		0.499326	0.13121	0.00192958	>0.999	-1.05077	-1.55009	0.92617	0.932106
cg20281309	chr11	78127618	GAB2	0.264677	0.0695638	0.00193239	>0.999	-3.43446	-3.69914	0.0919189	0.0990367
cg07576931	chr8	117530081		-0.797493	0.209646	0.00193549	>0.999	0.529732	1.32722	0.580444	0.573893
cg26742995	chr17	43339594	LOC100133991;LOC100133991;C17orf46	0.3848	0.10117	0.00193732	>0.999	-2.84426	-3.22906	0.866559	0.863949
cg15686796	chr5	31914363	PDZD2	-0.474737	0.124824	0.0019383	>0.999	3.36248	3.83722	0.576691	0.571248
cg16696476	chr17	8191344	RANGRF;SLC25A35	0.199488	0.052452	0.00193833	>0.999	-1.39329	-1.59278	0.429698	0.42103
cg03773809	chr4	120038219		-0.455576	0.11979	0.00193879	>0.999	1.96609	2.42167	0.685142	0.685541
cg06869210	chr11	6643719	DCHS1	0.271212	0.0713136	0.00193896	>0.999	-0.502892	-0.774104	0.605673	0.590685
cg21973687	chr6	148142629		0.601781	0.15831	0.00194586	>0.999	0.626384	0.0246029	0.121012	0.125029
cg01293050	chr14	20937714	PNP	0.269191	0.0708198	0.0019467	>0.999	-3.20916	-3.47835	0.961029	0.95812
cg23667563	chr12	131258209		-1.84325	0.485088	0.00195149	>0.999	1.07763	2.92088	0.219805	0.203965
cg23898928	chrX	8500975	KAL1	0.697373	0.183635	0.00196003	>0.999	0.96638	0.269007	0.223816	0.232221
cg12289509	chr6	112408513	TUBE1;C6orf225	-0.226996	0.0597738	0.00196018	>0.999	-3.51963	-3.29263	0.415004	0.411232
cg05050652	chr6	29816166		0.365195	0.096194	0.00196456	>0.999	-4.01626	-4.38146	0.0898855	0.0757691
cg26003119	chr19	15551609	WIZ	0.345782	0.0911131	0.00196981	>0.999	-0.512355	-0.858138	0.916912	0.8974
cg14613832	chr10	94833615	CYP26A1;CYP26A1	0.276518	0.0728634	0.00197011	>0.999	-3.91673	-4.19325	0.78695	0.806298
cg22743884	chr8	11839844	DEFB135	-0.720202	0.189782	0.00197062	>0.999	-2.11429	-1.39408	0.034247	0.0381154
cg15421037	chr12	3490682	PRMT8	0.676407	0.178264	0.00197243	>0.999	-0.0157551	-0.692162	0.044175	0.0420064
cg04455450	chr17	29151953	CRLF3;CRLF3	0.302684	0.0797717	0.00197257	>0.999	-3.01149	-3.31417	0.0416712	0.0414517
cg19726840	chr19	1438225	RPS15	-0.167077	0.0440406	0.00197525	>0.999	-2.91597	-2.74889	0.799625	0.789202
cg08794135	chr1	21617100	ECE1;ECE1;ECE1	1.17495	0.309724	0.00197578	>0.999	-1.31354	-2.48849	0.103072	0.103829
cg25904183	chr4	165877875	C4orf39;TRIM61	-0.846149	0.223054	0.00197615	>0.999	0.0306238	0.876773	0.605114	0.590958
cg01996818	chrX	131157562	MST4;MST4;MST4	-1.13174	0.298379	0.00197812	>0.999	-1.71803	-0.586287	0.144093	0.120325
cg02914347	chr16	8807308	ABAT;ABAT;ABAT	0.734937	0.193834	0.00198353	>0.999	0.783425	0.0484879	0.0830768	0.063733
cg09525490	chr4	144435641	SMARCA5	0.434229	0.114539	0.00198543	>0.999	-3.54218	-3.97641	0.241893	0.259271
cg13296394	chr6	119823058		-1.14828	0.302892	0.00198555	>0.999	-0.108644	1.03964	0.152911	0.15479
cg04608916	chr1	97886174	DPYD	-0.59862	0.157929	0.00198795	>0.999	1.42275	2.02137	0.693863	0.701747
cg06674089	chr2	170840216	UBR3	-0.375637	0.0991328	0.00199273	>0.999	1.7235	2.09913	0.0978303	0.0945752
cg12909542	chr5	9140642	SEMA5A	-1.16068	0.306315	0.00199297	>0.999	0.709904	1.87058	0.539186	0.73742
cg02413422	chr4	159419350		0.672525	0.177574	0.00200035	>0.999	-0.276505	-0.94903	0.612786	0.542506
cg04152866	chr6	33290977	DAXX;DAXX;DAXX;DAXX	0.718853	0.189807	0.00200045	>0.999	-4.68022	-5.39907	0.114083	0.110644
cg23851412	chr12	110437232	ANKRD13A	0.420199	0.110953	0.00200078	>0.999	-4.17396	-4.59415	0.0260338	0.0268129
cg17166258	chr6	30523798	GNL1;PRR3;PRR3	0.581192	0.153511	0.00200557	>0.999	-4.34717	-4.92836	0.671425	0.665488
cg13529678	chr4	151181171		-0.49637	0.13113	0.0020082	>0.999	2.46192	2.95829	0.0656488	0.0645848
cg12046168	chr10	23384686	MSRB2	0.763307	0.201692	0.00201137	>0.999	-4.22756	-4.99087	0.346693	0.326102
cg13105517	chrX	153978857	GAB3;GAB3	-1.13352	0.2996	0.00201567	>0.999	-2.96238	-1.82886	0.0697391	0.0621351
cg25504273	chr19	3820260	ZFR2	0.547225	0.144642	0.00201621	>0.999	0.571421	0.0241961	0.0528935	0.0473968
cg24026388	chr12	48099519	RPAP3;RPAP3;RPAP3	0.371388	0.0981697	0.00201692	>0.999	-4.03951	-4.4109	0.165972	0.170351
cg14549057	chr9	99638182		0.320626	0.0847801	0.00202201	>0.999	-3.63459	-3.95521	0.0603452	0.0557505
cg16189738	chr3	49080520	QRICH1;QRICH1	-0.372004	0.0983697	0.00202265	>0.999	3.63027	4.00228	0.355171	0.414175
cg11978873	chr1	226251224	H3F3A;LOC440926	0.668838	0.176862	0.00202266	>0.999	-3.66077	-4.32961	0.171118	0.18646
cg24617155	chr17	7342748	FGF11;FGF11;FGF11;FGF11	0.383719	0.101473	0.0020235	>0.999	-1.98396	-2.36768	0.133328	0.141187
cg04498775	chr21	44573062		-0.363538	0.0961565	0.00202664	>0.999	3.33839	3.70193	0.873355	0.86353
cg17702518	chr7	100271260	GNB2	0.29545	0.0781736	0.00203178	>0.999	-3.72916	-4.02461	0.107465	0.0922677
cg23686086	chr19	13208566	NFIX;NFIX;NFIX	0.710698	0.188053	0.00203242	>0.999	-1.26099	-1.97169	0.104484	0.0885444
cg12505443	chr4	48271918	TEC	0.617455	0.163381	0.00203246	>0.999	-4.36487	-4.98233	0.203094	0.19433
cg27557307	chr2	242982164	LINC01237	0.491044	0.129961	0.00203584	>0.999	0.295783	-0.195262	0.0612806	0.0573225
cg15997535	chr9	133027995	HMCN2	0.485295	0.128452	0.00203739	>0.999	-3.38889	-3.87419	0.255062	0.264216
cg12637068	chr2	128073134	MAP3K2	-0.445053	0.11784	0.00204242	>0.999	3.51458	3.95963	0.449989	0.360763
cg02221310	chr13	41363578	SLC25A15;SLC25A15	0.595083	0.157565	0.00204254	>0.999	-4.16517	-4.76025	0.0382971	0.0377588
cg22560197	chr1	70687124	SFRS11	0.998021	0.264338	0.00204732	>0.999	-4.91663	-5.91465	0.0775415	0.0768561
cg02396703	chr18	56740117		0.448267	0.11873	0.00204751	>0.999	1.72302	1.27475	0.0889047	0.0931774
cg16959863	chr15	92481449	SLCO3A1;SLCO3A1	0.517601	0.137136	0.00205218	>0.999	1.4972	0.979602	0.0718341	0.0770332
cg00491453	chr1	91629323		-0.456557	0.12098	0.00205436	>0.999	2.77383	3.23039	0.0720999	0.0809837
cg25642090	chr6	704223		-0.834722	0.221229	0.00205721	>0.999	2.30712	3.14184	0.816437	0.806434
cg02722633	chr5	142180618	ARHGAP26;ARHGAP26	0.367176	0.0973159	0.00205755	>0.999	1.57085	1.20368	0.171336	0.191386
cg21733013	chr7	22359568	RAPGEF5	0.536403	0.142177	0.0020586	>0.999	-1.13691	-1.67331	0.961838	0.957036
cg13785127	chr13	112874251		-0.711551	0.188603	0.00205872	>0.999	0.330822	1.04237	0.860568	0.861413
cg02022733	chr5	140864578	PCDHGA4;PCDHGC3;PCDHGA12;PCDHGA11;PCDHGA11;PCDHGA9;PCDHGA1;PCDHGB1;PCDHGC4;PCDHGB6;PCDHGB3;PCDHGC4;PCDHGB7;PCDHGA6;PCDHGA8;PCDHGA10;PCDHGA5;PCDHGB4;PCDHGA3;PCDHGA2;PCDHGA7;PCDHGB2;PCDHGB5;PCDHGC3	0.419075	0.111081	0.00205889	>0.999	-2.25717	-2.67624	0.0791979	0.101128
cg03519157	chr11	46367033	DGKZ;DGKZ;DGKZ	-0.428276	0.113531	0.00206046	>0.999	-1.12336	-0.695086	0.473689	0.494696
cg00912164	chr12	133020327		-0.790619	0.209605	0.00206194	>0.999	0.825807	1.61643	0.140574	0.139024
cg10622931	chr1	225705606	ENAH;ENAH	-1.29888	0.344385	0.00206344	>0.999	2.71293	4.0118	0.0551107	0.0417795
cg06542290	chr6	11185614	NEDD9;NEDD9;NEDD9;NEDD9	-0.428403	0.113621	0.00206801	>0.999	2.28444	2.71284	0.0349648	0.0668462
cg12071656	chr20	44642570	MMP9	0.547138	0.145225	0.0020801	>0.999	-4.07962	-4.62676	0.0365331	0.0324975
cg03403720	chr6	32632970	HLA-DQB1	-1.06853	0.283639	0.0020813	>0.999	-1.50546	-0.436931	0.55396	0.55683
cg03918669	chr19	51661799	LOC101928517	0.569042	0.151071	0.00208342	>0.999	-0.25341	-0.822452	0.0897185	0.0925529
cg13799978	chr2	180117345	SESTD1	0.557821	0.148138	0.00208822	>0.999	0.504006	-0.0538152	0.427249	0.394565
cg06911020	chr3	39851123	MYRIP	0.484344	0.12864	0.00209006	>0.999	-4.16569	-4.65003	0.0584952	0.0611585
cg10027352	chr10	127746849	ADAM12;ADAM12;ADAM12;ADAM12;ADAM12	0.518092	0.137609	0.00209064	>0.999	-1.34547	-1.86356	0.369923	0.41247
cg24190415	chr11	35441012	SLC1A2;SLC1A2	0.712898	0.189359	0.00209131	>0.999	-4.35817	-5.07107	0.810876	0.814571
cg21076738	chr11	96123187	JRKL;JRKL;CCDC82	0.461216	0.122511	0.0020918	>0.999	-3.63369	-4.0949	0.635741	0.62844
cg15090036	chr17	48706075		0.222386	0.0590887	0.00209628	>0.999	0.405411	0.183025	0.0763329	0.0620622
cg08694014	chr16	68482591	SMPD3	0.689447	0.1832	0.00209727	>0.999	-4.17455	-4.864	0.100223	0.0912045
cg15873474	chr20	60445998	CDH4	0.698093	0.185592	0.00210524	>0.999	0.353088	-0.345005	0.0684335	0.0574505
cg15337981	chr9	35859544	LINC00950	-1.17033	0.311154	0.00210593	>0.999	-1.76126	-0.590923	0.461031	0.504517
cg22268256	chr6	31671229	BAT5	0.454638	0.120959	0.00211708	>0.999	-3.43919	-3.89383	0.133491	0.132945
cg08581536	chr16	452067	DECR2	0.477798	0.127142	0.00211962	>0.999	-3.75219	-4.22999	0.495364	0.447389
cg20207890	chr1	38470622	FHL3	0.178437	0.0475008	0.00212586	>0.999	-2.80978	-2.98822	0.115573	0.114442
cg17438737	chr6	27759399		-0.207927	0.0553526	0.00212625	>0.999	-2.59878	-2.39086	0.11052	0.115653
cg21487923	chr12	30949617		0.520446	0.138603	0.00213246	>0.999	-3.34518	-3.86562	0.0605195	0.0584676
cg13783619	chr1	245130405		0.31666	0.0843368	0.00213344	>0.999	3.06688	2.75022	0.0327017	0.0297033
cg12230005	chr2	110432928		-0.693311	0.184701	0.00213775	>0.999	0.0261391	0.71945	0.0794862	0.0774886
cg10332369	chr1	166125392	MIR921;FAM78B	-0.79475	0.211742	0.002139	>0.999	0.639958	1.43471	0.578557	0.595106
cg05154177	chr5	133120839		0.837094	0.223057	0.00214139	>0.999	0.509848	-0.327246	0.0651963	0.0568533
cg23957285	chr19	4558740	SEMA6B	0.458057	0.1221	0.00214703	>0.999	-1.47061	-1.92866	0.227558	0.193389
cg02798211	chr4	23338953	MIR548AJ2	-0.708135	0.18881	0.00215122	>0.999	-1.32916	-0.621024	0.0287846	0.0297273
cg22904577	chr4	166248074	SC4MOL;SC4MOL	1.36191	0.36315	0.00215226	>0.999	-3.18966	-4.55157	0.734247	0.734533
cg15058714	chr19	37709172		0.255588	0.0681617	0.00215451	>0.999	-3.43868	-3.69427	0.507696	0.477261
cg26942580	chr15	36904326	C15orf41	-0.548445	0.146276	0.00215603	>0.999	0.728265	1.27671	0.1185	0.130989
cg12854762	chr7	138554496	KIAA1549;KIAA1549	-0.827058	0.220592	0.00215653	>0.999	5.00727	5.83433	0.899821	0.890472
cg00846511	chr8	107439257	OXR1;OXR1	-1.209	0.322467	0.0021568	>0.999	-0.668425	0.54057	0.756483	0.750077
cg03881544	chr4	5712581	EVC2;EVC	1.00288	0.267496	0.00215708	>0.999	-2.94881	-3.95169	0.028712	0.020914
cg08074528	chr22	50528586	MOV10L1;MOV10L1;MOV10L1	-0.434095	0.115834	0.00216374	>0.999	0.798142	1.23224	0.558214	0.53675
cg09313442	chr12	100866309	NR1H4;NR1H4;NR1H4;NR1H4	0.721518	0.192557	0.00216601	>0.999	0.123833	-0.597685	0.21125	0.21841
cg21271174	chr1	42911814	ZMYND12;ZMYND12	-0.339645	0.0906462	0.00216651	>0.999	2.19928	2.53893	0.0443049	0.0351423
cg08094677	chr10	128193340	C10orf90	0.513542	0.137069	0.00216791	>0.999	0.28901	-0.224532	0.841716	0.833566
cg14115178	chr12	94925251		0.768365	0.205084	0.00216799	>0.999	1.96829	1.19993	0.127798	0.122428
cg10627155	chr8	28244044	ZNF395	0.557636	0.148848	0.00216905	>0.999	-3.95314	-4.51078	0.0232416	0.0300914
cg04534926	chr16	49314257	CBLN1	-0.506391	0.135175	0.00216973	>0.999	-0.0986547	0.407736	0.0446042	0.0415833
cg09834811	chrX	3855897		-0.529292	0.141307	0.00217179	>0.999	-0.375441	0.153852	0.493396	0.478681
cg10551832	chr14	77386055		0.296807	0.0792411	0.00217212	>0.999	-2.72052	-3.01733	0.362968	0.352944
cg21156851	chr6	45607281		0.511377	0.136529	0.00217238	>0.999	1.17513	0.663751	0.0437606	0.0376894
cg21605061	chr4	148709144	ARHGAP10	-0.433668	0.115805	0.00217555	>0.999	2.64012	3.07378	0.905806	0.907156
cg14918928	chr7	111029120	IMMP2L;IMMP2L	-0.869901	0.232333	0.00217822	>0.999	3.1873	4.0572	0.42791	0.414482
cg16149943	chr21	46932082	COL18A1;COL18A1;COL18A1	-0.681029	0.181901	0.00217931	>0.999	1.36258	2.04361	0.783679	0.788123
cg05723527	chr15	45405871	DUOX2;DUOXA2	0.42535	0.113638	0.00218326	>0.999	-3.15402	-3.57937	0.165439	0.136561
cg06835212	chr5	88182744	MEF2C	0.683558	0.18263	0.00218405	>0.999	-0.592085	-1.27564	0.0405839	0.0395329
cg11294283	chr3	49577229		0.302481	0.0808192	0.00218474	>0.999	-3.00717	-3.30965	0.772377	0.744039
cg11195968	chr5	144674171		-1.68101	0.449166	0.00218548	>0.999	1.07321	2.75423	0.8205	0.799003
cg11308963	chr10	95066596	MYOF;MYOF	-0.362565	0.0968936	0.00218819	>0.999	2.55602	2.91858	0.0554427	0.0595532
cg09781971	chr12	69202662	MDM2;MDM2;MDM2;MDM2;MDM2;MDM2;MDM2;MDM2	0.948066	0.253403	0.00219059	>0.999	-4.27235	-5.22042	0.0620555	0.0554347
cg09001143	chr16	9857475	GRIN2A;GRIN2A;GRIN2A	-0.591057	0.157986	0.00219121	>0.999	0.291753	0.88281	0.354856	0.414048
cg24545791	chr2	11295313	PQLC3	0.784655	0.209748	0.0021923	>0.999	-3.89684	-4.6815	0.179121	0.127878
cg15815016	chr7	30518667	NOD1	0.420575	0.112432	0.00219337	>0.999	-2.51189	-2.93246	0.130981	0.185206
cg10895922	chr5	172662315	NKX2-5;NKX2-5;NKX2-5	0.76249	0.203862	0.00219543	>0.999	-1.9971	-2.75959	0.0663927	0.0597591
cg06880594	chr16	48161012	ABCC12	0.471186	0.126043	0.00220377	>0.999	-0.0159487	-0.487135	0.172761	0.277561
cg16372144	chr4	128392417		0.640789	0.171413	0.00220393	>0.999	2.73113	2.09034	0.420661	0.430821
cg26847522	chr5	54523231	MCIDAS	0.728749	0.194958	0.0022052	>0.999	-3.32167	-4.05041	0.229389	0.136413
cg07391920	chr3	77064432		1.12371	0.300627	0.00220559	>0.999	-0.0407495	-1.16446	0.116126	0.117202
cg07339969	chr20	48725686	UBE2V1;UBE2V1;UBE2V1;UBE2V1;UBE2V1;UBE2V1;UBE2V1;UBE2V1;UBE2V1;UBE2V1;UBE2V1;UBE2V1;UBE2V1;UBE2V1;UBE2V1;UBE2V1;UBE2V1;UBE2V1;UBE2V1;TMEM189-UBE2V1	0.48305	0.129261	0.00220935	>0.999	0.343056	-0.139994	0.246279	0.247701
cg25325733	chr13	102528254	FGF14;FGF14	-0.830029	0.222165	0.00221342	>0.999	-0.323009	0.50702	0.21702	0.24479
cg18080470	chr10	129858579	PTPRE;PTPRE	-0.580164	0.155292	0.00221408	>0.999	1.83629	2.41646	0.0611533	0.0542013
cg04165004	chr16	17299953	XYLT1	-0.387283	0.103679	0.00221648	>0.999	2.63016	3.01744	0.783619	0.815502
cg00553195	chr8	143429318	TSNARE1	-0.625113	0.167371	0.00221866	>0.999	0.142072	0.767185	0.0675245	0.10378
cg02727484	chr10	79284013	KCNMA1;KCNMA1;KCNMA1;KCNMA1	0.536033	0.143527	0.0022194	>0.999	-1.19266	-1.72869	0.0753459	0.0647442
cg10411625	chr12	63256190	PPM1H	-0.521096	0.139528	0.00221947	>0.999	3.41193	3.93303	0.401586	0.403403
cg05669887	chrX	134485617	ZNF449	1.13531	0.304053	0.00222304	>0.999	0.717617	-0.417689	0.425454	0.40654
cg10096055	chr1	1851165	TMEM52	0.276731	0.0741134	0.0022231	>0.999	-3.55505	-3.83179	0.0526461	0.047101
cg06113200	chr14	20343922	OR4K2	0.417495	0.111829	0.00222562	>0.999	-0.64729	-1.06478	0.150512	0.14146
cg19429179	chr7	2978455	CARD11;CARD11	0.316012	0.0846518	0.00222668	>0.999	0.257295	-0.0587172	0.93286	0.932454
cg27300156	chr19	53469500		-0.337932	0.090529	0.00222761	>0.999	3.38385	3.72179	0.122407	0.115173
cg04311355	chr16	1470717	C16orf91	0.3762	0.100789	0.00222895	>0.999	-4.25662	-4.63282	0.748322	0.742096
cg15189866	chr1	26737197	LIN28A	0.472557	0.126607	0.00222942	>0.999	-3.88952	-4.36208	0.0903541	0.0895539
cg26678383	chr1	221631542		-1.24548	0.333722	0.002231	>0.999	0.69109	1.93657	0.0546143	0.0605544
cg02160323	chr5	36415442		-0.458356	0.122818	0.00223139	>0.999	2.79183	3.25018	0.397383	0.380257
cg09516839	chr8	26724782		0.583473	0.15639	0.00223634	>0.999	-2.94939	-3.53287	0.0925167	0.0949198
cg14011070	chr1	235811811	GNG4;GNG4;GNG4	-0.445296	0.119358	0.00223697	>0.999	2.74603	3.19132	0.217991	0.200225
cg21205654	chrX	118110766	LONRF3;LONRF3	-0.816226	0.218799	0.00223813	>0.999	0.448388	1.26461	0.215344	0.212892
cg16488698	chr17	72732617	RAB37;RAB37;RAB37;RAB37	0.316428	0.0848254	0.00223877	>0.999	-1.83111	-2.14754	0.389202	0.439371
cg06066676	chr15	26109543	ATP10A	0.433673	0.116262	0.00223965	>0.999	0.922281	0.488608	0.0316272	0.0285393
cg25026992	chr5	140554819	PCDHB7;PCDHB7	-0.610171	0.163582	0.00224004	>0.999	-1.37887	-0.768701	0.746493	0.754251
cg01137368	chrX	28938361	IL1RAPL1	-0.526939	0.141277	0.002241	>0.999	1.66016	2.1871	0.176728	0.153001
cg07987196	chr8	101727818	PABPC1;PABPC1	-0.335408	0.0899343	0.00224258	>0.999	1.07605	1.41146	0.831124	0.851682
cg10796467	chr19	11546103	CCDC151;PRKCSH;PRKCSH	0.177022	0.0474684	0.00224353	>0.999	-3.61561	-3.79263	0.0735627	0.0753563
cg17241797	chr9	95478779	BICD2;BICD2	-0.277168	0.0743233	0.00224371	>0.999	0.70227	0.979438	0.639443	0.635658
cg01618304	chr11	93474888	C11orf54;TAF1D;C11orf54	0.281807	0.0755896	0.00224861	>0.999	-3.86644	-4.14825	0.0929917	0.0904694
cg22742965	chr2	192891657	TMEFF2	0.612106	0.164188	0.00224882	>0.999	0.0105698	-0.601536	0.153289	0.153662
cg08872467	chr19	19100337		0.233039	0.0625104	0.00224913	>0.999	-0.682745	-0.915784	0.9031	0.905906
cg12186939	chr6	30290258	HCG18;HCG18	-0.532102	0.142766	0.00225319	>0.999	2.53888	3.07098	0.786758	0.769271
cg01144344	chr5	17354521		-0.691802	0.185623	0.00225396	>0.999	2.25268	2.94448	0.903912	0.875099
cg12679944	chr19	15925033		0.452792	0.121517	0.00225732	>0.999	-0.0427322	-0.495524	0.0841114	0.122391
cg22742426	chr1	204776509		0.262833	0.0705446	0.00225913	>0.999	-3.66459	-3.92742	0.0338411	0.0372364
cg08100342	chr6	132109506		-1.35615	0.364024	0.00226063	>0.999	-0.404156	0.951989	0.498282	0.417687
cg23151950	chr3	176840811	TBL1XR1	-0.413198	0.110917	0.00226126	>0.999	3.74668	4.15988	0.172557	0.151944
cg03847009	chr21	34100315	SYNJ1;SYNJ1;SYNJ1;SYNJ1	0.247005	0.0663072	0.0022618	>0.999	-3.39963	-3.64663	0.281494	0.283265
cg05807291	chr13	95131809	DCT;DCT;DCT;DCT	0.694862	0.186543	0.00226278	>0.999	-0.334934	-1.0298	0.0363914	0.0332339
cg01382864	chr2	220174251	PTPRN	1.12453	0.301984	0.0022678	>0.999	-0.164951	-1.28949	0.028551	0.0294997
cg21117503	chr3	152214803		0.928765	0.249414	0.00226796	>0.999	-1.6754	-2.60416	0.075755	0.0739064
cg19211186	chr10	71469745		0.614563	0.165088	0.00227316	>0.999	0.820851	0.206287	0.587219	0.582046
cg14730704	chr4	41314474		-0.603735	0.162197	0.00227499	>0.999	1.24553	1.84926	0.0460061	0.0450396
cg17369991	chr17	643676	FAM57A	0.38279	0.10286	0.00227837	>0.999	1.4829	1.10011	0.0350013	0.0364132
cg16418810	chr4	5713100	EVC;EVC	1.35675	0.36459	0.00227913	>0.999	-2.86224	-4.21899	0.666458	0.66996
cg20530634	chr12	39769407	KIF21A;KIF21A;KIF21A;KIF21A	0.260497	0.0700068	0.00228045	>0.999	0.349167	0.0886701	0.656267	0.631953
cg01246178	chr3	107377077	BBX;BBX;BBX	0.353543	0.095039	0.00228516	>0.999	1.54564	1.1921	0.0477236	0.0414991
cg02428100	chr19	10614022	KEAP1;KEAP1;KEAP1	-0.366012	0.0984008	0.00228685	>0.999	-3.44031	-3.0743	0.0347377	0.0293886
cg13360269	chr4	25600252		0.259776	0.0698448	0.00228804	>0.999	0.283254	0.0234777	0.436308	0.406622
cg09006514	chr2	127800616		-0.54225	0.145798	0.00228878	>0.999	3.6457	4.18795	0.482218	0.492451
cg22592943	chr2	95787923	MRPS5	0.29424	0.0791299	0.00229212	>0.999	-4.31042	-4.60466	0.0327467	0.0335092
cg27377749	chr7	39605536	C7orf36	-0.951923	0.256019	0.0022933	>0.999	-2.73899	-1.78707	0.195534	0.216179
cg09484818	chr19	57276143	ZIM2-AS1	-0.886443	0.238488	0.00229898	>0.999	2.28818	3.17462	0.0249849	0.0314204
cg10763598	chr19	19431466	KIAA0892;SF4	-0.540314	0.145403	0.00230332	>0.999	-5.00325	-4.46293	0.341861	0.425613
cg07489906	chr3	98603770	DCBLD2	0.401668	0.10813	0.00230929	>0.999	-0.446093	-0.847761	0.141049	0.16824
ch.X.223217F	chrX	14850097		1.04565	0.281536	0.00231195	>0.999	-3.62445	-4.6701	0.0719	0.074286
cg00311371	chr2	136315087	R3HDM1	-0.552855	0.148857	0.00231233	>0.999	2.96412	3.51697	0.0541844	0.0534469
cg05982901	chr18	70566863		0.418018	0.112587	0.00231757	>0.999	-1.94951	-2.36753	0.0276982	0.0224097
cg02355787	chr11	14363863	RRAS2;RRAS2	-0.464936	0.125263	0.00232297	>0.999	2.94083	3.40577	0.845004	0.843329
cg20933261	chr6	89857626	PM20D2	-0.457759	0.123333	0.00232352	>0.999	2.44334	2.9011	0.70191	0.750009
cg12082202	chr22	21356477	FLJ39582;FLJ39582;THAP7;THAP7	0.456205	0.122927	0.00232532	>0.999	-3.78977	-4.24598	0.0288932	0.0359197
cg13528160	chr12	32497174	BICD1;BICD1	0.428983	0.115594	0.00232549	>0.999	1.67524	1.24626	0.0926899	0.0806454
cg06140996	chr7	2971898	CARD11	0.325281	0.0876696	0.00232932	>0.999	0.115061	-0.210219	0.438788	0.457154
cg16512069	chr2	33824427	FAM98A	1.01075	0.272435	0.00233038	>0.999	-5.04598	-6.05673	0.0345039	0.029318
cg18463371	chr4	155334071	DCHS2	-1.37404	0.370382	0.00233165	>0.999	-0.0439001	1.33014	0.616433	0.615455
cg24497582	chr2	168689457	LOC105616981;B3GALT1	0.65656	0.176998	0.00233338	>0.999	-0.0627094	-0.71927	0.964744	0.964056
cg04865466	chr10	102497478		0.198837	0.0536115	0.002336	>0.999	-2.48137	-2.68021	0.763219	0.768239
cg15745921	chr1	231003632	C1orf198;C1orf198	0.308891	0.083287	0.00233648	>0.999	-3.96347	-4.27237	0.0453973	0.0380301
cg22304399	chr19	13319324	CACNA1A;CACNA1A	0.555899	0.149889	0.00233654	>0.999	0.703866	0.147966	0.803671	0.780688
cg01132502	chr5	179335607	TBC1D9B;TBC1D9B	0.301289	0.0812749	0.00234443	>0.999	1.734	1.43271	0.0413838	0.0443856
cg19836199	chr21	36421941	RUNX1	0.449221	0.121222	0.00235033	>0.999	2.08877	1.63955	0.4411	0.460009
cg00108027	chr10	124320144	DMBT1;DMBT1;DMBT1	0.522905	0.141141	0.00235462	>0.999	-1.06997	-1.59288	0.145941	0.143262
cg16498647	chr8	21638104	GFRA2;GFRA2;GFRA2	0.514796	0.138955	0.00235495	>0.999	0.77482	0.260023	0.944755	0.947278
cg16095353	chr8	66556852	MTFR1;MTFR1	0.215165	0.0580792	0.00235535	>0.999	-2.57495	-2.79011	0.207546	0.222638
cg14635198	chr2	158486231	ACVR1C;ACVR1C;ACVR1C	0.47525	0.128308	0.00235874	>0.999	0.532268	0.0570182	0.038338	0.0377546
cg15661272	chr19	55394416	FCAR;FCAR;FCAR;FCAR;FCAR;FCAR;FCAR;FCAR	0.428644	0.11573	0.00235934	>0.999	-1.31573	-1.74437	0.103946	0.101801
cg07679226	chr1	207669322	CR1;CR1	0.306925	0.0828855	0.00236326	>0.999	-0.17419	-0.481115	0.101764	0.0956225
cg09679202	chr10	114925523	TCF7L2;TCF7L2;TCF7L2;TCF7L2;TCF7L2;TCF7L2	-0.541596	0.146261	0.0023635	>0.999	2.08932	2.63092	0.146224	0.144872
cg12351660	chr10	75670793	PLAU;C10orf55;PLAU	0.696401	0.18807	0.00236384	>0.999	-4.76032	-5.45672	0.261172	0.284043
cg08590378	chrX	37892347	SYTL5;SYTL5;SYTL5	1.97896	0.534465	0.00236471	>0.999	2.05757	0.0786165	0.135602	0.137282
cg26229201	chr2	105049568	LOC150568	0.405566	0.109534	0.00236483	>0.999	1.72505	1.31948	0.0401138	0.0421977
cg07194134	chr6	142352900		-0.862653	0.232984	0.00236497	>0.999	3.47941	4.34206	0.0742188	0.0412638
cg01774624	chrX	77219706	ATP7A;ATP7A;ATP7A	0.978784	0.264395	0.00236803	>0.999	1.52048	0.5417	0.213227	0.185579
cg01788932	chr14	104393771	TDRD9	-0.332912	0.0899452	0.00237131	>0.999	0.912373	1.24529	0.447984	0.449205
cg18898103	chr11	128452127	ETS1	0.489622	0.132286	0.00237152	>0.999	1.92285	1.43323	0.0531171	0.0564864
cg14710984	chr5	138725705	MGC29506	0.205913	0.0556491	0.00237641	>0.999	0.658878	0.452966	0.144963	0.149406
cg27458987	chr12	33050050	PKP2;PKP2	0.337287	0.0911611	0.00237777	>0.999	-3.43108	-3.76837	0.67073	0.678304
cg13274936	chr2	231730209	ITM2C;ITM2C;ITM2C	0.572446	0.154722	0.00237807	>0.999	-3.59719	-4.16964	0.0488223	0.102064
cg06666377	chr9	7799961	C9orf123	0.356904	0.0964709	0.00237918	>0.999	-4.06667	-4.42357	0.247875	0.335749
cg02907837	chr11	60163525	MS4A14;MS4A14;MS4A14;MS4A14	0.498081	0.134648	0.00238146	>0.999	0.105856	-0.392225	0.149886	0.156557
cg08900233	chr1	45454424		0.612641	0.165629	0.00238263	>0.999	2.3767	1.76405	0.783038	0.759013
cg05772532	chr1	2425011	PLCH2	0.430748	0.116471	0.00238522	>0.999	-0.850162	-1.28091	0.864439	0.880195
cg16818568	chr14	65749045		1.66539	0.45034	0.00238638	>0.999	2.18855	0.52316	0.0595272	0.0592402
cg08812152	chr1	46471187	MAST2	0.313609	0.0848035	0.00238641	>0.999	3.77076	3.45715	0.709532	0.707846
cg21420746	chr1	165897523		0.348595	0.0942989	0.00239288	>0.999	-3.33419	-3.68278	0.0785842	0.0629161
cg05682442	chr5	154338061	MRPL22;MRPL22	-1.81406	0.490823	0.00239647	>0.999	3.08162	4.89568	0.0424853	0.0419271
cg27052630	chr7	104717488	KMT2E;KMT2E	-0.361418	0.0977878	0.00239648	>0.999	3.20068	3.5621	0.0410429	0.0313303
ch.12.2515819F	chr12	121434819	HNF1A	0.433671	0.117358	0.00239966	>0.999	-1.88569	-2.31936	0.0549396	0.0567921
cg15315096	chr2	27193331	MAPRE3	0.957673	0.259235	0.00240465	>0.999	-4.92275	-5.88043	0.0746877	0.0853227
cg22037518	chr7	142491168		0.590697	0.159901	0.00240502	>0.999	-3.15174	-3.74243	0.515435	0.532834
cg08179898	chr7	108210251	THAP5;DNAJB9;THAP5	0.539894	0.146151	0.00240532	>0.999	-4.55306	-5.09296	0.158643	0.121744
cg04054731	chr22	21386798	SLC7A4	0.285821	0.0773732	0.00240549	>0.999	-2.76516	-3.05098	0.401251	0.451921
cg19670610	chr4	89455337		-0.603671	0.163428	0.00240664	>0.999	1.78316	2.38684	0.0764621	0.100018
cg09110241	chr2	227079364		0.444094	0.120244	0.00240911	>0.999	0.351846	-0.0922487	0.070282	0.0821617
cg14155567	chr7	5540534	FBXL18	-0.783221	0.212076	0.00240993	>0.999	5.65628	6.4395	0.110759	0.118954
cg16514818	chr2	242766284		0.632035	0.171153	0.00241138	>0.999	0.915299	0.283264	0.0779942	0.0681195
cg13933692	chr5	149865429		0.639928	0.173303	0.00241271	>0.999	-4.11697	-4.75689	0.0468304	0.0423574
cg17959416	chr19	22987826		-0.595432	0.161256	0.00241309	>0.999	0.866921	1.46235	0.0958286	0.134665
cg17021365	chr8	137573144		-0.680461	0.184374	0.00242174	>0.999	1.61908	2.29954	0.147985	0.142925
cg18999636	chr1	193324632	LINC01031	-0.84151	0.228019	0.00242231	>0.999	-1.85323	-1.01172	0.0389516	0.0311471
cg15464112	chr8	101322646	RNF19A	0.485399	0.13155	0.0024256	>0.999	-3.21403	-3.69943	0.743182	0.765772
cg08824688	chr4	91021029		0.511862	0.138738	0.00242766	>0.999	0.0965161	-0.415345	0.0414786	0.0469889
cg01807412	chr17	38443956	CDC6	0.246628	0.0668623	0.00243162	>0.999	-3.48032	-3.72695	0.142625	0.14314
cg13669360	chrX	31439785	DMD;DMD;DMD;DMD;DMD;DMD;DMD;DMD;DMD;DMD;DMD;DMD	0.635782	0.172378	0.00243301	>0.999	-0.0150675	-0.650849	0.0490345	0.0419567
cg04318534	chr10	20106714	PLXDC2	0.601889	0.163191	0.00243329	>0.999	-4.08359	-4.68548	0.571371	0.555999
cg01061681	chr15	100893783		-1.8172	0.492724	0.00243418	>0.999	-0.883748	0.93345	0.099808	0.235829
cg13933491	chr11	65313317	LTBP3;LTBP3;LTBP3	0.282217	0.076534	0.00243703	>0.999	1.35498	1.07276	0.0500086	0.0633922
cg02833116	chr7	108210556	THAP5;THAP5;DNAJB9	0.676553	0.183484	0.00243811	>0.999	-3.39188	-4.06843	0.0654134	0.0634407
cg18923635	chr18	48083994		-0.461657	0.12521	0.00243896	>0.999	1.93367	2.39533	0.69232	0.695315
cg10142837	chr4	111758936		0.957373	0.259663	0.00243943	>0.999	-1.81672	-2.77409	0.296435	0.329269
cg11862624	chrX	16712648	CTPS2;CTPS2;CTPS2	1.15302	0.312745	0.00244046	>0.999	1.74954	0.596526	0.183936	0.237128
cg00348538	chr7	28028266	JAZF1	0.640415	0.173728	0.00244268	>0.999	1.07051	0.430094	0.823703	0.792456
cg05994974	chr7	139761087	PARP12	-0.873221	0.236931	0.0024463	>0.999	1.08437	1.95759	0.352979	0.335858
cg06965590	chr18	77412466		0.55249	0.149917	0.00244757	>0.999	0.535465	-0.0170243	0.0660055	0.0719915
cg05473493	chr15	59397039	CCNB2	0.346089	0.0939284	0.0024509	>0.999	-3.14563	-3.49171	0.0747284	0.0603859
cg17608436	chr4	19456931		1.31548	0.357051	0.00245248	>0.999	-0.500698	-1.81617	0.0604868	0.0581393
cg02746640	chr7	145689965		-1.06102	0.287994	0.00245305	>0.999	1.72771	2.78873	0.796154	0.780031
cg18706131	chr22	49291056	LINC01310	0.371585	0.100867	0.00245426	>0.999	0.194057	-0.177528	0.931801	0.941138
cg15618087	chr14	107174073		-1.82626	0.495754	0.00245477	>0.999	-2.20784	-0.381574	0.695892	0.721316
cg04446579	chr1	173639071	ANKRD45	-1.31158	0.356041	0.00245494	>0.999	-1.19039	0.121183	0.0341153	0.0328403
cg08314996	chr20	42984099	HNF4A;HNF4A;HNF4A	0.475589	0.129155	0.00246206	>0.999	0.771786	0.296197	0.136533	0.132713
cg21161162	chr3	107530323		-0.315155	0.0855908	0.00246302	>0.999	1.65346	1.96861	0.64428	0.618414
cg02266253	chr1	111412802	CD53	-0.365423	0.099267	0.00246746	>0.999	3.15977	3.5252	0.032278	0.0260489
cg06895752	chr14	94890401		0.726604	0.197422	0.00247116	>0.999	1.7004	0.973791	0.426584	0.425044
cg23650606	chr6	53410036	GCLC	0.640814	0.174113	0.00247121	>0.999	-4.31279	-4.9536	0.0869352	0.075211
cg09130535	chr11	67039119	ADRBK1	0.478509	0.130073	0.00247943	>0.999	-0.178886	-0.657396	0.475286	0.460839
cg17712831	chr2	238421478	MLPH;MLPH;MLPH;MLPH;MLPH	0.41047	0.111595	0.0024821	>0.999	-3.15403	-3.5645	0.145562	0.165771
cg01002125	chr1	15853764	DNAJC16	0.204323	0.0555636	0.0024867	>0.999	-3.41588	-3.6202	0.166665	0.161549
cg03856748	chr11	118662168	DDX6	0.751306	0.204356	0.00249083	>0.999	-4.31188	-5.06318	0.542694	0.516025
cg22405555	chr22	50311792	ALG12;CRELD2;CRELD2	0.192778	0.0524469	0.0024946	>0.999	-3.4589	-3.65168	0.0646247	0.0576438
cg24152683	chr19	12595014	ZNF709;ZNF709	0.175423	0.0477296	0.00249626	>0.999	-2.61268	-2.7881	0.0891387	0.0835892
cg17833180	chr2	198039404	ANKRD44;ANKRD44	-0.673242	0.183219	0.00250037	>0.999	-1.24499	-0.571745	0.419708	0.323282
cg04522792	chr8	122543204		0.638823	0.173857	0.00250086	>0.999	1.08352	0.444699	0.115901	0.112755
cg12400864	chr3	180546915		-0.851822	0.231832	0.00250146	>0.999	1.1975	2.04932	0.651171	0.628106
cg08007320	chr20	2490430	ZNF343;ZNF343;ZNF343;ZNF343;ZNF343;ZNF343	-0.39038	0.106282	0.00250758	>0.999	0.138452	0.528833	0.0698528	0.0648877
cg05814822	chr14	77844330	TMED8;C14orf174	-0.478245	0.130216	0.00250937	>0.999	1.42343	1.90167	0.180846	0.176951
cg00863205	chr8	43233227		-0.391999	0.106779	0.00251724	>0.999	0.863252	1.25525	0.0687809	0.0652371
cg02265105	chr5	83268490	EDIL3	0.563489	0.153559	0.0025252	>0.999	-1.47079	-2.03427	0.673112	0.674517
cg15666071	chr7	56160717	PHKG1	0.260373	0.0709611	0.0025267	>0.999	-2.21952	-2.4799	0.0733923	0.0712242
cg07149112	chr19	23292461		-0.43861	0.119549	0.00252856	>0.999	2.98385	3.42246	0.629805	0.641263
cg23384340	chr11	57479802	MED19;TMX2;TMX2;TMX2	0.523256	0.142623	0.00252888	>0.999	-4.384	-4.90725	0.0586247	0.0527197
cg07963363	chr8	92983012	RUNX1T1;RUNX1T1;RUNX1T1;RUNX1T1	-0.772213	0.210486	0.00252932	>0.999	2.98867	3.76088	0.405141	0.520429
cg14096962	chr3	58419817	PDHB	0.868138	0.23664	0.00252986	>0.999	-5.00274	-5.87088	0.0313044	0.0361348
cg10746530	chr20	21551845	LOC101929625	0.47248	0.128791	0.00253	>0.999	1.24977	0.777291	0.312134	0.32355
cg10835823	chr5	169659763	C5orf58	-0.557033	0.151856	0.00253203	>0.999	-0.433846	0.123187	0.149375	0.21086
cg11702639	chr2	233285454		0.529038	0.144248	0.00253516	>0.999	-4.1941	-4.72314	0.0635961	0.0549892
cg15481429	chr15	94945799	MCTP2;MCTP2;MCTP2	-0.431739	0.117744	0.0025391	>0.999	3.20794	3.63968	0.0368053	0.0259246
cg13283932	chr6	133829548	EYA4;EYA4;EYA4	-2.0807	0.567458	0.00253943	>0.999	0.869076	2.94977	0.905344	0.94381
cg11953516	chr2	27719501	FNDC4;GCKR	0.561202	0.153063	0.0025405	>0.999	0.0477854	-0.513417	0.58735	0.661594
cg20784465	chrX	40511065	MED14	1.04243	0.284342	0.00254245	>0.999	-2.92517	-3.9676	0.772474	0.778102
cg16171480	chr16	75185517	ZFP1	-1.09728	0.299365	0.00254612	>0.999	2.9608	4.05808	0.492149	0.477555
cg21847393	chr3	50383483	ZMYND10	1.54785	0.422306	0.00254675	>0.999	-1.56112	-3.10897	0.053341	0.0404166
cg11837766	chr1	64239631	ROR1;ROR1	-0.347655	0.0948578	0.0025479	>0.999	-4.13932	-3.79166	0.109997	0.103314
cg21694746	chr6	165722430	C6orf118	0.370403	0.101078	0.0025504	>0.999	-2.02579	-2.39619	0.0645514	0.0602183
cg18949957	chr2	69644390	NFU1;NFU1;NFU1;NFU1;NFU1	-1.05687	0.288419	0.00255116	>0.999	3.31805	4.37492	0.0697988	0.077385
cg26932554	chr20	19797789		0.440623	0.120248	0.00255156	>0.999	0.541398	0.100775	0.818451	0.812286
cg25886479	chr11	50257625	LOC441601	-1.69619	0.463242	0.00256538	>0.999	-1.85506	-0.158872	0.39125	0.417568
cg24050414	chr19	8555061	PRAM1	0.215609	0.0588859	0.0025659	>0.999	1.00807	0.79246	0.0378619	0.0358676
cg17260968	chr16	10746076	TEKT5	0.525338	0.14348	0.00256625	>0.999	1.98952	1.46418	0.266325	0.277617
cg09209669	chr17	8770954	PIK3R6;PIK3R6	0.207768	0.0567633	0.00257209	>0.999	-2.00292	-2.21068	0.850175	0.849058
cg03495126	chr9	137880755		0.473057	0.129247	0.00257281	>0.999	-0.738331	-1.21139	0.0924246	0.100882
cg20923047	chr12	16036054	STRAP	0.430422	0.117606	0.002574	>0.999	-3.51368	-3.9441	0.0407447	0.0385208
cg15124173	chr14	51555520	TRIM9;TRIM9	-0.583514	0.159448	0.00257545	>0.999	0.558054	1.14157	0.0693972	0.0594167
cg05620710	chr5	140010064		1.02738	0.280768	0.00257753	>0.999	-1.16354	-2.19092	0.406447	0.378601
cg14776531	chr5	112458471	MCC;MCC	0.567173	0.155021	0.0025801	>0.999	-0.0185527	-0.585726	0.73317	0.71899
cg25064860	chr1	39255317		-1.05415	0.288133	0.00258082	>0.999	-0.365524	0.688622	0.520703	0.465455
cg14902773	chr14	39961218		0.64566	0.176498	0.0025827	>0.999	-0.124589	-0.770249	0.0854636	0.0908608
cg27467358	chr12	132901800	GALNT9	-0.565579	0.154612	0.00258333	>0.999	-0.66678	-0.101201	0.306165	0.308407
cg01311237	chr17	80968274	B3GNTL1	0.302081	0.0825893	0.00258545	>0.999	0.984956	0.682875	0.489955	0.515344
cg01741041	chr7	5567862	ACTB	0.321504	0.0879052	0.00258669	>0.999	-1.25317	-1.57467	0.0215	0.0206165
cg21560526	chr15	47753061		0.285285	0.0780079	0.00258806	>0.999	1.17021	0.884927	0.207315	0.205997
cg24897255	chr6	75915787	COL12A1;COL12A1	0.274807	0.0751533	0.00259066	>0.999	-3.01663	-3.29144	0.105689	0.0853285
cg20099054	chr8	71581315	LACTB2;XKR9	1.00465	0.274768	0.00259194	>0.999	-5.25881	-6.26346	0.62663	0.594074
cg10878976	chr5	1257084	TERT;TERT	0.565011	0.154567	0.00259666	>0.999	0.810431	0.245419	0.0478933	0.053964
cg09782424	chr6	14103212		0.4971	0.136009	0.00259953	>0.999	-0.53097	-1.02807	0.575588	0.600861
cg21406063	chr1	207842501	CR1L	0.352593	0.0964779	0.00260078	>0.999	-0.12194	-0.474533	0.872495	0.871816
cg19670290	chr15	91477210	HDDC3;UNC45A;UNC45A	-0.238801	0.0653435	0.00260127	>0.999	-1.56263	-1.32383	0.804129	0.810955
cg19582265	chr19	4229293	EBI3	0.296389	0.0811055	0.00260225	>0.999	-0.723593	-1.01998	0.131292	0.162243
cg00850245	chr22	31836332	EIF4ENIF1;EIF4ENIF1;EIF4ENIF1	-0.341607	0.0935019	0.00260683	>0.999	2.92619	3.2678	0.46633	0.4521
cg06571939	chr22	50701233	MAPK12;MAPK12	0.422774	0.115788	0.00261825	>0.999	1.04189	0.619118	0.0851721	0.0716684
cg25299666	chr22	28839093	TTC28	0.505728	0.138546	0.0026236	>0.999	-0.772703	-1.27843	0.0746973	0.0606095
cg11988019	chr1	36068791	PSMB2	-0.777465	0.213005	0.00262491	>0.999	3.58984	4.36731	0.0684901	0.0680545
cg07490124	chr8	131368922	ASAP1	-0.782556	0.214407	0.00262559	>0.999	2.94769	3.73024	0.679979	0.711638
cg22278294	chr5	39470228		-0.296131	0.0811455	0.00262806	>0.999	3.00522	3.30135	0.117937	0.125168
cg20791995	chr1	62213163	INADL	0.639298	0.175183	0.0026284	>0.999	0.414834	-0.224465	0.0794329	0.0781589
cg08195921	chr12	131701622		-0.361581	0.0990857	0.00262919	>0.999	-0.552115	-0.190534	0.740623	0.739007
cg26093023	chr11	3012465	NAP1L4	0.523966	0.143609	0.00263241	>0.999	-3.70972	-4.23369	0.636797	0.634729
cg07534516	chr10	20104124	PLXDC2;PLXDC2	0.600721	0.164718	0.0026407	>0.999	-2.49829	-3.09901	0.818507	0.832074
cg07482800	chr19	14661123	TECR;TECR;TECR	0.398146	0.109185	0.00264298	>0.999	-0.819038	-1.21718	0.418316	0.385707
cg05924740	chr17	63657296	CEP112;CEP112;CEP112;CEP112	0.442472	0.121347	0.00264392	>0.999	0.493244	0.0507711	0.0985688	0.0919217
cg02778334	chr6	31864682	EHMT2;EHMT2	0.333866	0.0915716	0.00264601	>0.999	-1.47011	-1.80397	0.0539241	0.0405082
cg18685516	chr5	164668488		0.56305	0.154444	0.00264755	>0.999	1.89154	1.32849	0.0365094	0.0445789
cg07339181	chr12	65563329	LEMD3;LEMD3	-0.356717	0.0978472	0.00264759	>0.999	-3.33287	-2.97616	0.0812253	0.0835508
cg03452609	chr5	114485416	TRIM36;TRIM36;TRIM36	0.659731	0.181028	0.00265441	>0.999	0.327685	-0.332046	0.629967	0.638912
cg05466223	chr11	17158572	PIK3C2A	-0.390614	0.107187	0.00265496	>0.999	2.75801	3.14862	0.0939139	0.0737578
cg20903461	chr2	62125960		0.357813	0.0982041	0.00265857	>0.999	-0.564747	-0.922559	0.628748	0.606556
cg17016483	chr20	46424160		0.344143	0.0944782	0.00266384	>0.999	-0.38795	-0.732093	0.100961	0.0979474
cg14051476	chr21	37065986		0.814817	0.223728	0.00266683	>0.999	-0.578294	-1.39311	0.839202	0.842193
cg23868119	chr10	17659726	PTPLA	0.289028	0.0793687	0.002669	>0.999	-3.40161	-3.69064	0.79207	0.785956
cg05271276	chr15	59279841	RNF111	0.275588	0.0756873	0.00267135	>0.999	-3.46487	-3.74046	0.549781	0.532062
cg19625325	chr17	75072780		0.555279	0.152538	0.00267595	>0.999	-1.16887	-1.72415	0.0507763	0.0508212
cg26550934	chr11	118913980		0.484155	0.133019	0.0026788	>0.999	3.74157	3.25742	0.106663	0.104528
cg23289706	chr8	131343129	ASAP1	-0.42543	0.1169	0.0026814	>0.999	2.7191	3.14453	0.218739	0.191991
cg14206056	chr9	110797033		0.516666	0.14198	0.00268276	>0.999	0.247583	-0.269083	0.892505	0.898175
cg22394900	chr11	61764591		-0.440007	0.120921	0.00268376	>0.999	2.62341	3.06341	0.95945	0.963222
cg04883609	chr11	122073934	LOC399959	0.547696	0.150561	0.00268961	>0.999	-2.72274	-3.27043	0.0960722	0.0961614
cg01820262	chr20	36322484	CTNNBL1;CTNNBL1	0.388325	0.106755	0.00269057	>0.999	-4.73493	-5.12326	0.83867	0.844124
cg18090431	chr4	37691603		-0.904878	0.248794	0.0026931	>0.999	3.32992	4.2348	0.0700363	0.0543524
cg04180275	chr12	123464172	ARL6IP4;ARL6IP4;ARL6IP4;ARL6IP4;ARL6IP4;ARL6IP4;ARL6IP4;ARL6IP4;OGFOD2;OGFOD2;OGFOD2;OGFOD2;OGFOD2;OGFOD2;OGFOD2	-0.232933	0.0640474	0.00269404	>0.999	-0.321535	-0.0886026	0.87998	0.90088
cg18522549	chr11	62473861	BSCL2;GNG3;BSCL2;BSCL2	0.386083	0.106166	0.00269552	>0.999	-3.58742	-3.9735	0.749037	0.754027
cg19275754	chr10	16688827	RSU1;RSU1	0.60064	0.165209	0.00270072	>0.999	2.71753	2.11689	0.800459	0.825665
cg05295197	chrX	152935276	PNCK;PNCK	1.07441	0.295556	0.00270299	>0.999	2.05383	0.979429	0.743162	0.762453
cg11750080	chr17	74379913	SPHK1;SPHK1;SPHK1;SPHK1	0.494946	0.136179	0.00270669	>0.999	-2.05982	-2.55477	0.0219342	0.0263784
cg09934003	chr5	34930421	DNAJC21;DNAJC21	0.446873	0.122957	0.00270737	>0.999	-3.16363	-3.6105	0.790298	0.811347
cg21768833	chrX	56100472		1.05221	0.289535	0.0027088	>0.999	2.57544	1.52323	0.727186	0.719374
cg25287739	chr14	39571690	SEC23A	0.493162	0.135717	0.00271081	>0.999	-1.77948	-2.27265	0.920557	0.925004
cg20644754	chr19	49842829	CD37;CD37	0.255795	0.0704007	0.00271262	>0.999	-1.97277	-2.22856	0.0595025	0.0512898
cg05789663	chr4	164038600		-0.598326	0.164708	0.00271674	>0.999	3.4884	4.08673	0.093318	0.074885
cg04265326	chr6	144415493		-0.845506	0.23279	0.0027199	>0.999	-0.38051	0.464996	0.100428	0.121308
cg06383135	chr4	53523747	USP46;USP46	0.372836	0.102674	0.00272421	>0.999	0.461969	0.0891333	0.683267	0.66755
cg15264011	chr5	39801684		0.709152	0.195323	0.00272748	>0.999	-0.777278	-1.48643	0.52386	0.567329
cg20618989	chr19	39811332		-0.353343	0.0973227	0.00272758	>0.999	-4.08292	-3.72958	0.817512	0.77337
cg27117473	chr6	159459118	TAGAP;TAGAP;TAGAP	0.514682	0.141767	0.00272847	>0.999	0.586081	0.0713989	0.0385509	0.0307803
cg18338293	chr11	66277283	BBS1	-0.429351	0.118274	0.0027303	>0.999	1.27002	1.69937	0.0956427	0.0936046
cg10052118	chr17	53499747	MMD	0.271993	0.0749444	0.00273498	>0.999	-0.932541	-1.20453	0.657214	0.636811
cg15558759	chr11	118478939	PHLDB1;PHLDB1;PHLDB1	0.342597	0.0944082	0.00273702	>0.999	-3.78138	-4.12398	0.410677	0.403853
cg02044966	chr17	63911062	CEP112;CEP112	0.691741	0.190641	0.00273914	>0.999	-0.577495	-1.26924	0.0782496	0.0755062
cg05118864	chr1	42270063	HIVEP3;HIVEP3	0.717888	0.19785	0.00273947	>0.999	-1.65722	-2.37511	0.0506753	0.0472861
cg17496877	chr10	134476628	INPP5A	-0.806344	0.222255	0.00274177	>0.999	4.69923	5.50557	0.109832	0.112816
cg15400220	chr6	29712541	LOC285830;LOC285830	-0.465109	0.128209	0.00274333	>0.999	1.331	1.79611	0.0745979	0.102494
cg03404601	chr11	75417423		0.511243	0.140932	0.00274415	>0.999	-2.63519	-3.14643	0.127723	0.173806
cg14444715	chr14	27342359	LOC101927081	0.684672	0.188747	0.00274488	>0.999	-0.528038	-1.21271	0.0710241	0.0657916
cg21612875	chr15	42784985		-0.223099	0.061509	0.00274683	>0.999	-0.240032	-0.0169329	0.691144	0.690368
cg26351001	chr4	184644413		0.345831	0.0953561	0.0027488	>0.999	-1.67509	-2.02092	0.885117	0.886513
cg08326132	chr11	116065064		-0.372443	0.102699	0.0027497	>0.999	1.79174	2.16419	0.0398279	0.0421003
cg24132800	chr20	34118734	C20orf173;C20orf173	-0.130477	0.0359833	0.00275249	>0.999	0.187753	0.31823	0.913372	0.917631
cg24392372	chr17	34330537	CCL15;CCL15-CCL14;CCL15-CCL14	0.747206	0.206078	0.00275369	>0.999	0.323286	-0.42392	0.312664	0.286195
cg20595046	chr2	29093178	TRMT61B	0.607391	0.16752	0.00275397	>0.999	-5.10827	-5.71566	0.140203	0.137872
cg27269149	chr8	1130775		0.677063	0.186743	0.00275473	>0.999	-0.502114	-1.17918	0.860828	0.862216
cg25188900	chr15	80636017		-0.665071	0.183443	0.00275554	>0.999	0.368308	1.03338	0.0408062	0.0452722
cg01348086	chr5	176785296	RGS14	-0.415118	0.1145	0.00275563	>0.999	-0.545053	-0.129935	0.0483467	0.046961
cg11509088	chr10	50143483	WDFY4	0.60652	0.167335	0.00276054	>0.999	-0.3833	-0.989821	0.556018	0.521788
cg16621790	chr3	50383485	ZMYND10	1.67229	0.461401	0.00276164	>0.999	-2.046	-3.7183	0.125393	0.123958
cg07001447	chr2	187350515	ZC3H15	0.515265	0.142171	0.00276223	>0.999	-4.11534	-4.6306	0.10648	0.117645
cg04680738	chr19	55173030	LILRB4;LILRB4	0.684753	0.188949	0.00276366	>0.999	-1.85003	-2.53478	0.741896	0.666193
cg14311608	chr3	42814892	CCDC13	0.339022	0.0935723	0.00276864	>0.999	-3.65886	-3.99788	0.0878835	0.0635803
cg17806020	chr22	40859498	MKL1;MKL1;MKL1;MKL1	-0.50262	0.138734	0.00276968	>0.999	2.63929	3.14191	0.181935	0.221207
cg09308562	chr8	64139629		-0.506126	0.139702	0.00276979	>0.999	3.7259	4.23202	0.955829	0.952113
cg06860600	chr2	242612684	ATG4B;ATG4B	0.238916	0.0659471	0.00277002	>0.999	1.32302	1.0841	0.636672	0.751004
cg05105845	chr14	55369781	GCH1;GCH1;GCH1;GCH1	-0.293078	0.0809052	0.002772	>0.999	-4.40806	-4.11498	0.957902	0.965177
cg25822376	chr7	119945494	KCND2	0.887921	0.245122	0.00277268	>0.999	0.34003	-0.547891	0.237733	0.214682
cg00374836	chr9	97317354	PCAT7;PCAT7;PCAT7;PCAT7	-0.407066	0.112378	0.00277318	>0.999	-0.17733	0.229736	0.0576444	0.064123
cg10567810	chr18	11149068	FAM38B	-0.571226	0.157739	0.00277836	>0.999	-1.03388	-0.462654	0.819286	0.82391
cg10638599	chr19	55954621	SHISA7	0.554953	0.15325	0.00277897	>0.999	-1.85965	-2.4146	0.0849677	0.0702585
cg19315948	chr4	135352683		0.398332	0.110004	0.00277979	>0.999	0.548249	0.149917	0.705585	0.689327
cg09084320	chr10	33553435	NRP1;NRP1;NRP1	-0.471885	0.130323	0.00278083	>0.999	3.11048	3.58236	0.327597	0.326333
cg07705372	chr8	52366115	PXDNL	0.419722	0.115927	0.00278264	>0.999	0.590999	0.171277	0.0463365	0.0364569
cg09590518	chr3	57437007	DNAH12	-0.300987	0.0831399	0.00278435	>0.999	-0.0656086	0.235379	0.478755	0.452757
cg17612680	chr2	207503316		-0.992142	0.274122	0.00278935	>0.999	-1.12819	-0.136049	0.184542	0.193711
cg14404318	chr17	74538788	PRCD	0.123296	0.0340684	0.00279079	>0.999	-0.245668	-0.368964	0.0953378	0.0893584
cg00417605	chr1	242122063		0.260954	0.0721624	0.00280675	>0.999	1.08219	0.821236	0.270543	0.193343
cg17404397	chr10	12174728	SEC61A2;SEC61A2;SEC61A2;SEC61A2;SEC61A2	-0.541592	0.149777	0.00280792	>0.999	2.38226	2.92385	0.160797	0.177483
cg02637643	chr1	203093254		0.532676	0.147376	0.00281686	>0.999	-0.532891	-1.06557	0.584292	0.592717
cg23915679	chr14	74168390	DNAL1	-0.390127	0.10795	0.00281927	>0.999	3.28468	3.6748	0.0522432	0.0500489
cg24415882	chrX	68439407		0.997602	0.276064	0.00282094	>0.999	1.21798	0.220376	0.0596662	0.0570843
cg07125469	chr6	125623573	HDDC2	-0.915548	0.253367	0.00282172	>0.999	2.71222	3.62777	0.22195	0.287126
cg21845478	chr8	54852163	RGS20;RGS20	-0.373931	0.103518	0.00282907	>0.999	2.16605	2.53998	0.17108	0.218331
cg09088596	chr1	167520923	CREG1	-0.285893	0.0791499	0.00283005	>0.999	2.4783	2.76419	0.584563	0.562703
cg00164546	chr1	25882734	LDLRAP1	-0.532892	0.147551	0.0028327	>0.999	2.15347	2.68637	0.884091	0.841606
cg13090670	chr4	145468984		-0.346222	0.095887	0.0028374	>0.999	2.97594	3.32216	0.783062	0.77841
cg21251791	chr2	3129858		0.374111	0.103618	0.00283889	>0.999	0.0381173	-0.335993	0.0656354	0.0649728
cg12958836	chr12	8185024	FOXJ2	0.262332	0.0726597	0.00283915	>0.999	-3.48144	-3.74377	0.0375902	0.0329007
cg07467323	chr15	65134028	PLEKHO2	-0.24665	0.0683162	0.00283917	>0.999	-1.60879	-1.36214	0.365367	0.365016
cg15716705	chr18	7273634		0.257231	0.0712534	0.00284108	>0.999	0.308992	0.0517617	0.116283	0.110171
cg12245040	chr16	2009320	NDUFB10	0.211492	0.0585893	0.00284298	>0.999	-3.49325	-3.70474	0.151412	0.168665
cg17444521	chr15	62543979		0.363309	0.100658	0.00284517	>0.999	0.39359	0.0302806	0.0753035	0.0944686
cg17588181	chr8	137808438		-0.650207	0.180158	0.00284668	>0.999	0.929904	1.58011	0.0534196	0.0484887
cg03076771	chr20	35233484	C20orf24;C20orf24;C20orf24	-0.176547	0.0489222	0.00284873	>0.999	-0.338054	-0.161507	0.126153	0.11092
cg15866011	chr14	73925378	NUMB;NUMB;NUMB;NUMB	0.256043	0.0709659	0.00285304	>0.999	-3.41118	-3.66722	0.0974623	0.096206
cg21995171	chr2	3109379	LINC01250	0.304762	0.0844761	0.00285473	>0.999	-0.777091	-1.08185	0.647436	0.642483
cg16129172	chr8	41686467	ANK1	0.269889	0.0748118	0.00285528	>0.999	-3.17678	-3.44667	0.207101	0.203761
cg21109025	chr17	32580869	CCL2	0.76027	0.210748	0.00285579	>0.999	0.0505565	-0.709713	0.608073	0.566001
cg23456304	chr2	237876844		0.367974	0.10202	0.00285907	>0.999	-0.764094	-1.13207	0.128582	0.0995304
cg08337747	chr16	8976103		0.289857	0.0803678	0.00286062	>0.999	-1.06389	-1.35375	0.403208	0.613412
cg17119047	chr13	106840208		0.66384	0.184095	0.00286442	>0.999	0.238075	-0.425764	0.0946631	0.0910577
cg24250867	chr20	30249510		0.432391	0.11992	0.00286606	>0.999	-4.09563	-4.52802	0.861995	0.871619
cg20371285	chr8	32192506	NRG1	0.72094	0.199973	0.00286885	>0.999	0.363135	-0.357805	0.0707364	0.0742093
cg11018357	chr17	7788298	CHD3	-0.513407	0.142415	0.00286976	>0.999	-4.26947	-3.75607	0.959708	0.956824
cg23907453	chr5	10629463	ANKRD33B	0.387596	0.10752	0.0028706	>0.999	-0.258988	-0.646585	0.671013	0.656727
cg19523862	chr12	68167740		0.700048	0.194196	0.00287074	>0.999	0.0817806	-0.618267	0.0432951	0.0433352
cg25908635	chr1	15479474	TMEM51;TMEM51;TMEM51;TMEM51;C1orf126	0.225519	0.0625819	0.00287799	>0.999	-2.94405	-3.16957	0.180542	0.160466
cg04370102	chr9	125031725	MRRF;MRRF;MRRF	-0.499995	0.138755	0.0028788	>0.999	2.24891	2.74891	0.947772	0.945388
cg00484803	chr2	157196299		0.565567	0.156957	0.00287949	>0.999	1.62593	1.06036	0.303468	0.297573
cg09030189	chr1	202163291	LGR6	0.238603	0.0662179	0.00287952	>0.999	0.573861	0.335258	0.0513279	0.0575931
cg02360701	chr5	145317399	SH3RF2;SH3RF2	0.451361	0.125299	0.00288543	>0.999	-1.52139	-1.97275	0.0659138	0.0556168
cg10894540	chr21	44181630	PDE9A;PDE9A;PDE9A;PDE9A;PDE9A;PDE9A;PDE9A;PDE9A;PDE9A;PDE9A;PDE9A;PDE9A;PDE9A;PDE9A;PDE9A;PDE9A;PDE9A;PDE9A;PDE9A;PDE9A	0.440768	0.122386	0.0028901	>0.999	-0.4317	-0.872467	0.716746	0.737642
cg27082183	chr13	41651669	WBP4	-0.40556	0.112616	0.00289121	>0.999	2.05755	2.46311	0.0519774	0.0469074
cg09629914	chr10	106029358	GSTO2	-0.640705	0.177937	0.00289418	>0.999	-2.03318	-1.39248	0.0670591	0.0748395
cg17555660	chr7	38253299	STARD3NL	-0.605704	0.168223	0.00289499	>0.999	1.29901	1.90471	0.0556805	0.0591513
cg15317982	chr16	75292773	BCAR1;BCAR1;BCAR1;BCAR1;BCAR1	0.439288	0.122012	0.00289637	>0.999	0.957437	0.518148	0.0321875	0.0293298
cg02839557	chrY	6778641	TBL1Y;TBL1Y;TBL1Y	-2.72097	0.755925	0.00290118	>0.999	-2.88056	-0.159585	0.411256	0.38171
cg06983502	chr4	99750177		0.59271	0.164667	0.00290163	>0.999	0.822678	0.229969	0.261553	0.284133
cg27475074	chr6	28304640	ZSCAN31;ZSCAN31;ZSCAN31;ZSCAN31;ZSCAN31;ZSCAN31	0.331229	0.0920442	0.00290662	>0.999	-1.0973	-1.42853	0.343507	0.382067
cg25638802	chr1	109494374	CLCC1;CLCC1;CLCC1;CLCC1	-0.38111	0.105924	0.00291017	>0.999	1.30636	1.68747	0.672975	0.694669
cg07064315	chr18	33644865	RPRD1A	-0.269769	0.074982	0.00291124	>0.999	2.51703	2.78679	0.067145	0.0614709
cg20909418	chr17	14332263		0.678836	0.188683	0.00291139	>0.999	-1.61744	-2.29627	0.233355	0.225678
cg14368855	chr6	28732188		-0.468503	0.130269	0.00291916	>0.999	-2.43413	-1.96563	0.321195	0.307318
cg15689036	chr3	55743535	ERC2	0.558953	0.155427	0.00292013	>0.999	0.992898	0.433945	0.0996977	0.106035
cg11126621	chr2	30369576	YPEL5;YPEL5;YPEL5;YPEL5	0.753359	0.209509	0.00292261	>0.999	-3.66048	-4.41384	0.040584	0.0412534
cg14978242	chr5	79501131	SERINC5	-0.536707	0.149308	0.0029295	>0.999	0.00450158	0.541208	0.0493396	0.0628888
cg23616309	chr6	41701882	TFEB;TFEB	0.37839	0.105279	0.00293222	>0.999	-2.96539	-3.34378	0.864408	0.874986
cg02236134	chr2	64752073	AFTPH;AFTPH;AFTPH	0.319298	0.0888516	0.00293544	>0.999	-3.02658	-3.34587	0.659976	0.746404
cg00040592	chr5	145317425	SH3RF2	0.377734	0.105117	0.00293627	>0.999	0.234671	-0.143063	0.33619	0.333336
cg22311007	chr6	134022234		0.549166	0.15284	0.00293854	>0.999	-0.123553	-0.672718	0.0825601	0.0723928
cg25381333	chr16	88120972		0.486335	0.135374	0.0029418	>0.999	0.282925	-0.20341	0.515793	0.501155
cg00359240	chr13	43107807		0.508171	0.141469	0.00294425	>0.999	1.67032	1.16215	0.867297	0.830291
cg24680924	chr7	142552940	EPHB6;EPHB6	0.308054	0.0857586	0.00294427	>0.999	-3.38011	-3.68816	0.0786969	0.0720349
cg15014586	chr12	30997595		0.397793	0.110745	0.00294509	>0.999	-3.59546	-3.99325	0.307986	0.46549
cg23314545	chr19	32532988		0.365422	0.101734	0.00294518	>0.999	-2.88	-3.24542	0.163621	0.184001
cg26650987	chr5	60458349	C5orf43	0.379451	0.105644	0.00294615	>0.999	-3.70956	-4.08901	0.327417	0.246429
cg01964650	chr3	130569052	ATP2C1;ATP2C1;ATP2C1	0.76874	0.214054	0.00294878	>0.999	-3.18897	-3.95771	0.820212	0.784784
cg23556525	chrX	24043380	KLHL15	-0.597277	0.166337	0.00295204	>0.999	-1.38767	-0.79039	0.233866	0.248113
cg10404544	chr11	60377383		0.476783	0.13279	0.00295369	>0.999	-1.86153	-2.33831	0.154468	0.153731
cg00063945	chr18	3450342	TGIF1;TGIF1;TGIF1;TGIF1;TGIF1;TGIF1;TGIF1;TGIF1	0.24207	0.067421	0.00295411	>0.999	-3.3421	-3.58417	0.071592	0.0778276
cg07350718	chr1	86045841	CYR61	0.189237	0.0527064	0.00295426	>0.999	-3.09155	-3.28078	0.0690979	0.0680382
cg07542476	chr19	49843160	CD37;CD37	0.403517	0.112391	0.00295486	>0.999	-1.40621	-1.80972	0.450107	0.437972
cg15500067	chr11	118956240	HMBS	0.179664	0.0500418	0.00295495	>0.999	-3.36529	-3.54495	0.260706	0.257336
cg27441872	chr14	24604828	PSME1;PSME1;PSME1;PSME1	0.441663	0.123043	0.00295948	>0.999	-2.98612	-3.42778	0.124289	0.136418
cg09767011	chr6	22036696	CASC15	0.421764	0.117519	0.00296307	>0.999	-1.14272	-1.56449	0.114035	0.136737
cg02925627	chr12	3983765	PARP11;PARP11;PARP11;PARP11	0.358589	0.0999327	0.00296653	>0.999	3.46215	3.10356	0.0815914	0.0751882
cg18950952	chr2	110872655	MALL	-0.468307	0.130511	0.00296675	>0.999	-1.47366	-1.00535	0.669425	0.693425
cg15054077	chr19	13124215	NFIX	-0.708372	0.197432	0.00296869	>0.999	-2.42324	-1.71487	0.752949	0.766798
cg18392783	chr11	6341351	PRKCDBP	-1.02754	0.28641	0.00297032	>0.999	-2.21936	-1.19181	0.0703428	0.0652262
cg08682401	chr12	42538815	GXYLT1;GXYLT1	-0.429109	0.119653	0.0029785	>0.999	-3.92377	-3.49466	0.141346	0.168746
cg21525244	chr9	37466229	ZBTB5	0.371934	0.103745	0.00298559	>0.999	-3.58647	-3.95841	0.0235759	0.0224417
cg05025860	chr4	115256327		0.64654	0.180356	0.0029872	>0.999	-0.547933	-1.19447	0.131786	0.120759
cg11379337	chr2	157190311	NR4A2	0.291924	0.081445	0.00299015	>0.999	-2.67287	-2.9648	0.210623	0.200257
cg00120840	chr2	141027833	LRP1B	0.464891	0.129721	0.00299334	>0.999	-0.42449	-0.889381	0.107468	0.113669
cg10895682	chr1	22431609		-0.354124	0.0988194	0.00299465	>0.999	2.16898	2.52311	0.0581725	0.0558008
cg19739721	chr4	166033943	TMEM192;TMEM192	0.318523	0.0888863	0.00299505	>0.999	-3.30524	-3.62377	0.100264	0.0986456
cg20799547	chr1	24969494	SRRM1	0.563574	0.157276	0.00299584	>0.999	-4.92089	-5.48447	0.0273608	0.0207216
cg09076926	chr6	36842865	PPIL1	0.350169	0.0977326	0.00299838	>0.999	-3.9551	-4.30527	0.286348	0.27594
cg12742889	chr8	49193411		-0.50991	0.142328	0.00300014	>0.999	0.243534	0.753443	0.080425	0.074053
cg03011514	chr9	29079094	LINGO2	0.620174	0.173146	0.00300514	>0.999	0.996913	0.37674	0.889024	0.902429
cg02754494	chr5	78810199	HOMER1	0.249441	0.0696415	0.00300519	>0.999	-2.88707	-3.13651	0.756386	0.765605
cg00775615	chr1	109234895	PRPF38B	-0.337065	0.0941107	0.00300637	>0.999	-4.67459	-4.33753	0.486323	0.473835
cg06569803	chr7	46333912		-0.36643	0.10231	0.00300656	>0.999	2.22449	2.59092	0.11536	0.0873688
cg24678211	chr17	80935670	B3GNTL1	0.435569	0.121615	0.00300668	>0.999	1.69189	1.25632	0.0680976	0.0929631
cg03352322	chr19	52693048	PPP2R1A	-0.550619	0.153753	0.00300876	>0.999	-5.27461	-4.72399	0.0280792	0.0263729
cg10478435	chr17	21280288	KCNJ12	0.269475	0.0752658	0.00301401	>0.999	-3.78969	-4.05917	0.267473	0.266036
cg04487701	chrX	56765492	UQCRBP1;LINC01420	-0.442411	0.123582	0.0030165	>0.999	-1.63588	-1.19347	0.0363026	0.0379362
cg10437842	chr15	42213760	EHD4	0.480734	0.134318	0.00302144	>0.999	2.01945	1.53872	0.0812149	0.0792557
cg11860496	chr1	159750642	DUSP23	1.05056	0.293535	0.00302195	>0.999	-3.8887	-4.93926	0.469843	0.513619
cg15074403	chr7	55141475	EGFR;EGFR;EGFR;EGFR	-0.814803	0.227672	0.00302273	>0.999	-4.02477	-3.20997	0.288998	0.243106
cg20645472	chr7	13899782		0.710181	0.198473	0.00302648	>0.999	1.74223	1.03205	0.0503126	0.0382741
cg10664801	chr17	25647475		0.253615	0.070882	0.00302792	>0.999	2.1972	1.94358	0.0761544	0.0824797
cg27545609	chr21	19163695	C21orf91;C21orf91;C21orf91	-0.375458	0.104943	0.00302942	>0.999	3.33701	3.71247	0.157815	0.16967
cg08277216	chr2	242808803		0.64983	0.181643	0.00303074	>0.999	-1.34558	-1.99541	0.0372798	0.0399007
cg22163037	chr6	142310548		0.325275	0.0909357	0.00303402	>0.999	-2.62515	-2.95042	0.663389	0.667867
cg08661469	chr17	72732823	RAB37;RAB37;RAB37;RAB37	0.385908	0.10789	0.00303466	>0.999	-0.753322	-1.13923	0.0990534	0.0900203
cg19851715	chr6	26273145	HIST1H2BI	0.476631	0.133363	0.00305235	>0.999	-3.41637	-3.893	0.172673	0.168955
cg04934204	chr14	105782124	BRF1;BRF1;PACS2;PACS2;PACS2	0.322855	0.0903434	0.00305417	>0.999	-3.44255	-3.76541	0.635164	0.605793
cg02989448	chr1	8384227	SLC45A1	0.342429	0.0958296	0.00305616	>0.999	2.52225	2.17982	0.682083	0.654156
cg14091713	chrX	46696093	RP2	-1.20586	0.337472	0.00305669	>0.999	-3.2959	-2.09003	0.0684724	0.0666732
cg08131100	chr7	149411652	KRBA1	0.959606	0.268561	0.00305714	>0.999	-2.21386	-3.17346	0.755798	0.732659
cg11481431	chr15	78833962	PSMA4;PSMA4;PSMA4	0.400766	0.112166	0.00305813	>0.999	-1.59255	-1.99332	0.410976	0.380101
cg11371851	chr3	47823423	SMARCC1	0.396854	0.111074	0.00305878	>0.999	-3.53046	-3.92731	0.0539601	0.0454379
cg03915645	chr3	9344441		0.481448	0.134753	0.00305914	>0.999	-4.32185	-4.8033	0.0555068	0.0597947
cg17845983	chr13	96590520	UGGT2	-0.268616	0.0751895	0.00306094	>0.999	1.78959	2.05821	0.0563493	0.0519878
cg20577190	chr11	289449	ATHL1	0.761119	0.21305	0.00306108	>0.999	-2.29238	-3.0535	0.0573609	0.0504464
cg17590488	chr10	21319035	NEBL;NEBL	0.391284	0.109538	0.00306341	>0.999	1.20172	0.810433	0.117927	0.11874
cg19749898	chr11	1712765	HCCA2	0.472179	0.132187	0.00306377	>0.999	-1.54335	-2.01553	0.587044	0.534327
cg02582973	chr4	139937423	CCRN4L	0.280364	0.0784936	0.0030653	>0.999	-2.78574	-3.0661	0.043024	0.0408784
cg10574823	chr22	38302850	MICALL1	0.28926	0.080986	0.00306578	>0.999	-3.58511	-3.87437	0.911976	0.915338
cg13912204	chr1	169455529	SLC19A2	0.33538	0.0939067	0.00306768	>0.999	-3.23143	-3.56681	0.46587	0.489212
cg13438334	chr8	145550989	DGAT1	0.311305	0.0871712	0.00306906	>0.999	-3.98924	-4.30054	0.205397	0.242143
cg13201995	chr6	32137705	AGPAT1;AGPAT1	-0.446766	0.125105	0.00306949	>0.999	3.11007	3.55684	0.131495	0.120759
cg20193999	chr1	208214304	PLXNA2	0.225293	0.06309	0.00307037	>0.999	-0.357978	-0.583271	0.364395	0.423186
cg27560282	chr6	52926821	ICK;ICK	0.797453	0.223341	0.00307288	>0.999	-4.17752	-4.97497	0.853653	0.865697
cg21126472	chrX	39708531		1.55415	0.435291	0.00307407	>0.999	2.56571	1.01156	0.136406	0.134288
cg16533050	chr6	46831784	ADGRF5;ADGRF5	0.449589	0.125943	0.0030776	>0.999	-1.39991	-1.8495	0.126596	0.122993
cg24028798	chr21	47322452	PCBP3;PCBP3	0.418556	0.1173	0.00308698	>0.999	0.125598	-0.292957	0.0470227	0.0423059
cg03739409	chr12	72335078	TPH2	0.822197	0.230437	0.00308864	>0.999	0.271786	-0.550412	0.858565	0.869574
cg14082398	chr9	136344012	SLC2A6;SLC2A6	0.398452	0.111681	0.00308996	>0.999	-2.65421	-3.05266	0.0542345	0.0510508
cg09910183	chr2	19823375		0.749539	0.210089	0.00309024	>0.999	-1.12275	-1.87229	0.211896	0.226708
cg25683185	chr12	6756088	ACRBP	0.426154	0.119451	0.00309104	>0.999	-0.224311	-0.650465	0.76992	0.753349
cg15240852	chr3	131083585	NUDT16P;NUDT16P	-0.321316	0.0900852	0.00309588	>0.999	2.96825	3.28957	0.211014	0.220058
cg23281729	chr18	78005477	PARD6G	0.364793	0.102283	0.00309775	>0.999	-2.53239	-2.89718	0.525522	0.428566
cg22232992	chr14	102829253	TECPR2;TECPR2;CINP	0.579903	0.162611	0.0030996	>0.999	-3.98547	-4.56537	0.0305179	0.0285452
cg10208083	chr2	24146420	ATAD2B	-0.451976	0.126748	0.00310116	>0.999	2.13158	2.58356	0.0309519	0.0293578
cg23763052	chr1	20483298		-0.447375	0.125462	0.00310187	>0.999	0.688045	1.13542	0.548041	0.539243
cg02120497	chr19	35970213		0.344866	0.0967223	0.00310376	>0.999	0.175856	-0.16901	0.0348184	0.0307252
cg18907378	chr9	79189486		0.371145	0.10411	0.0031074	>0.999	0.768826	0.397681	0.857134	0.866514
cg06258153	chr10	38264371	ZNF25	-0.418471	0.117407	0.00311135	>0.999	2.30742	2.7259	0.0685408	0.0576824
cg08638928	chr2	175352250	GPR155;GPR155	0.455184	0.127726	0.00311465	>0.999	-3.27722	-3.7324	0.431778	0.359793
cg18304964	chr2	33106489	LOC285045;LOC285045;LOC285045	-0.391274	0.109796	0.00311538	>0.999	3.71668	4.10795	0.786585	0.776255
cg11977100	chr1	248129192	OR2AK2;OR2L13	0.752634	0.211207	0.00311628	>0.999	0.750202	-0.00243188	0.193907	0.196393
cg03510610	chrX	16697651	CTPS2;CTPS2;CTPS2	1.24658	0.349824	0.00311653	>0.999	2.0852	0.838615	0.0548307	0.183044
cg08534175	chr16	2964815	FLYWCH1;FLYWCH1	0.425913	0.119539	0.00311961	>0.999	2.09582	1.66991	0.823342	0.814791
cg00706444	chr3	48594638	PFKFB4	0.36995	0.103837	0.00312052	>0.999	-3.93905	-4.309	0.0686525	0.0710867
cg11223738	chr2	233385142	PRSS56	0.72004	0.202126	0.00312344	>0.999	1.46195	0.741905	0.665841	0.689873
cg22567250	chr3	112628051		-0.6635	0.18627	0.00312533	>0.999	0.615204	1.2787	0.097057	0.0958104
cg22189595	chr22	37261661	NCF4;NCF4	0.494571	0.138848	0.00312589	>0.999	-3.08471	-3.57928	0.0192454	0.0271943
cg10436429	chr9	71259569		-0.399034	0.112043	0.00312906	>0.999	1.22876	1.6278	0.54664	0.493072
cg07684019	chr5	139174529	PSD2	-0.575441	0.161585	0.00313029	>0.999	-2.17625	-1.60081	0.0582193	0.0626475
cg24513067	chr10	54080151		1.47651	0.414615	0.00313073	>0.999	0.994362	-0.482153	0.207924	0.231567
cg13469590	chr9	19229767		0.975013	0.273792	0.00313086	>0.999	-3.26043	-4.23544	0.763568	0.751639
cg24962544	chr6	157467221	ARID1B;ARID1B;ARID1B	-0.54143	0.152078	0.00313666	>0.999	2.82755	3.36898	0.368072	0.377511
cg20324262	chr19	12958871	MAST1	0.272891	0.0766502	0.00313667	>0.999	-1.67955	-1.95244	0.199597	0.219344
cg16366073	chr21	32185576	KRTAP8-1	0.71642	0.20123	0.00313668	>0.999	0.169847	-0.546573	0.459774	0.435111
cg13160058	chr8	26243215	BNIP3L	0.507317	0.142499	0.00313707	>0.999	-1.82447	-2.33179	0.0441468	0.0431125
cg24599203	chr12	112279859	MAPKAPK5;MAPKAPK5;MAPKAPK5-AS1	0.374037	0.105088	0.00314256	>0.999	-4.14822	-4.52225	0.0758992	0.0838298
cg21124552	chr15	51200363	AP4E1	0.443849	0.124726	0.00314674	>0.999	-4.76969	-5.21354	0.759533	0.702362
cg02919257	chr12	497824	CCDC77;CCDC77;KDM5A;KDM5A	0.51214	0.14392	0.00314736	>0.999	-4.27677	-4.78891	0.111831	0.112318
cg18178189	chr11	31161032		0.481995	0.13545	0.00314758	>0.999	-0.39143	-0.873425	0.0831945	0.0856014
cg01397050	chr4	116894979		0.585172	0.16445	0.00314827	>0.999	-0.423093	-1.00827	0.196516	0.172639
cg23650875	chr12	117115079		0.600207	0.168684	0.00314936	>0.999	-0.699493	-1.2997	0.0894025	0.0899088
cg21001641	chr12	120729728		0.420451	0.118173	0.00315101	>0.999	-4.23719	-4.65764	0.670867	0.671059
cg14311085	chr1	3488259	MEGF6	0.621943	0.174808	0.00315138	>0.999	0.945478	0.323535	0.0659088	0.0639263
cg11014186	chr9	127703541	GOLGA1	0.411549	0.115676	0.00315185	>0.999	-4.2513	-4.66285	0.0427036	0.044258
cg00068160	chr13	95362971	SOX21;SOX21	0.477811	0.13432	0.00315511	>0.999	-2.171	-2.64881	0.80772	0.816239
cg06678279	chr3	56502293	ERC2;ERC2	-0.40533	0.113945	0.00315526	>0.999	-4.49726	-4.09193	0.474777	0.463896
cg16608808	chr18	52989190	TCF4;TCF4;TCF4;TCF4;TCF4;TCF4;TCF4;TCF4;TCF4;TCF4;TCF4;TCF4;TCF4	2.0338	0.571775	0.00315676	>0.999	-0.855974	-2.88977	0.107248	0.100395
cg17089729	chr4	40043204		-0.377211	0.106068	0.00316095	>0.999	2.99841	3.37562	0.0308181	0.0296748
cg17405016	chr20	56542536		-0.65685	0.184704	0.00316153	>0.999	-1.23048	-0.573626	0.579697	0.553062
cg17347386	chr7	42192975	GLI3	0.680642	0.19143	0.0031657	>0.999	0.226614	-0.454028	0.0562993	0.0520512
cg26047192	chr3	81155048		0.617457	0.173687	0.00316927	>0.999	-2.89813	-3.51559	0.272578	0.239279
cg08862280	chr12	132478954	EP400	-0.489468	0.137746	0.00317927	>0.999	2.70626	3.19572	0.120399	0.121429
cg23071995	chr11	20409306	PRMT3;PRMT3;PRMT3;PRMT3	-0.377462	0.106253	0.00318511	>0.999	-4.53618	-4.15872	0.0689029	0.065023
cg22606681	chr7	138147038	TRIM24;TRIM24	0.819958	0.230818	0.00318573	>0.999	-2.24826	-3.06822	0.689478	0.637512
cg02495395	chr3	50383368	ZMYND10	0.900641	0.253543	0.00318682	>0.999	-1.29572	-2.19636	0.641999	0.6261
cg01790628	chr5	121677927	SNCAIP	0.661632	0.18626	0.00318704	>0.999	1.52634	0.864705	0.216058	0.265287
cg00975815	chr9	5455072	CD274;CD274;CD274	-0.389781	0.109733	0.00318775	>0.999	3.12818	3.51796	0.716134	0.674349
cg06493694	chr5	171341754	FBXW11;FBXW11;FBXW11	-0.986426	0.277709	0.00318817	>0.999	1.57114	2.55757	0.0686095	0.0677695
cg26300135	chr1	3324243	PRDM16;PRDM16	0.437241	0.123099	0.00318855	>0.999	-0.100378	-0.537619	0.753726	0.744683
cg03950121	chr10	134016915	DPYSL4	0.383579	0.107992	0.0031887	>0.999	0.385125	0.00154689	0.710509	0.704932
cg24981621	chr16	23406409	COG7	-0.394884	0.111236	0.00320106	>0.999	2.07334	2.46823	0.446222	0.443067
cg09467501	chr17	42083193	PYY;NAGS	0.284815	0.080231	0.00320134	>0.999	0.64161	0.356795	0.308897	0.279347
cg05068987	chr19	12978714	MAST1	0.524881	0.147868	0.00320309	>0.999	-2.39249	-2.91737	0.0389885	0.0370887
cg10868030	chr5	192650	LRRC14B	0.295501	0.0832639	0.00320747	>0.999	1.04388	0.748379	0.0468682	0.0391918
cg21384462	chr3	56502814	ERC2	0.419194	0.118124	0.00320887	>0.999	-2.76225	-3.18144	0.536293	0.581192
cg17504051	chr20	11433888		0.450527	0.12696	0.00320994	>0.999	0.595328	0.1448	0.920561	0.915407
cg08641002	chr14	74112211	DNAL1;DNAL1	0.195008	0.0549584	0.00321189	>0.999	-1.06498	-1.25999	0.0582256	0.0562763
cg04928875	chr2	128568924	WDR33;WDR33;WDR33	0.564252	0.159036	0.00321394	>0.999	-4.45276	-5.01702	0.461193	0.476834
cg07381502	chrX	40440191	ATP6AP2	-1.72485	0.486165	0.00321452	>0.999	-3.2018	-1.47695	0.833993	0.833723
cg00626110	chr10	134599836	NKX6-2	-0.650264	0.183297	0.0032162	>0.999	-1.48158	-0.831319	0.0804734	0.0873376
cg21533667	chr11	126152933	TIRAP;TIRAP	1.00105	0.282216	0.0032195	>0.999	-5.60095	-6.60199	0.0513112	0.0486531
cg15019541	chr10	101090471	CNNM1	-0.625173	0.176315	0.00322794	>0.999	-0.111498	0.513675	0.0981423	0.0978795
cg10444934	chrX	24000440		0.309234	0.0872286	0.00323223	>0.999	0.0149893	-0.294245	0.0559633	0.0449223
cg14241138	chr9	82188393	TLE4	0.732429	0.206603	0.00323223	>0.999	-2.87156	-3.60399	0.450698	0.431818
cg14838356	chr8	141614255	AGO2;AGO2	0.350139	0.098769	0.00323269	>0.999	2.051	1.70086	0.033079	0.0284643
cg06596825	chrX	122320306	GRIA3;GRIA3;GRIA3	0.768944	0.216958	0.00323798	>0.999	-0.85285	-1.62179	0.826925	0.842252
cg25978025	chr10	3168353	PFKP	0.520542	0.146872	0.00323814	>0.999	-0.180712	-0.701254	0.296481	0.301062
cg07565150	chr14	69244243		-0.41047	0.115818	0.00323862	>0.999	2.70098	3.11145	0.116012	0.118144
cg05426571	chr21	41764035	DSCAM;DSCAM;DSCAM	0.696481	0.196534	0.00324049	>0.999	0.276447	-0.420034	0.125287	0.128055
cg17086791	chrX	2883473	ARSE;ARSE;ARSE	-0.464125	0.13098	0.00324259	>0.999	1.67846	2.14258	0.362327	0.36653
cg20434459	chr19	39183038	ACTN4	0.474557	0.133941	0.00324549	>0.999	-1.37558	-1.85013	0.86476	0.890909
cg24084782	chr2	241264080		0.449775	0.126958	0.00324759	>0.999	-1.37708	-1.82685	0.963625	0.959719
cg11174740	chr1	19720023	CAPZB;CAPZB;CAPZB;CAPZB	0.204315	0.0576819	0.00325153	>0.999	0.662723	0.458408	0.273544	0.277227
cg00813837	chr13	50588620	TRIM13;TRIM13;TRIM13;TRIM13;KCNRG;KCNRG;DLEU2	0.413474	0.11674	0.00325323	>0.999	3.34853	2.93505	0.0376552	0.0373391
cg02885046	chr19	33212075	TDRD12	-0.812238	0.229361	0.00325669	>0.999	3.4276	4.23984	0.900545	0.904719
cg16354717	chr7	81739279	CACNA2D1;CACNA2D1	-0.747587	0.211132	0.00325961	>0.999	0.737832	1.48542	0.0751619	0.0595271
cg24760603	chr12	100796242	SLC17A8;SLC17A8;SLC17A8;SLC17A8	0.533804	0.150782	0.00326361	>0.999	0.0738198	-0.459984	0.929229	0.924661
cg00832517	chr14	31926792	C14orf126	0.508393	0.143614	0.00326522	>0.999	-2.79688	-3.30527	0.774116	0.80963
cg09895065	chr6	84727391		0.5705	0.161162	0.00326568	>0.999	0.0183957	-0.552105	0.418059	0.368131
cg16151567	chr13	33739888	STARD13;STARD13;STARD13;STARD13;STARD13;STARD13	-0.376302	0.106305	0.0032661	>0.999	2.13525	2.51155	0.31083	0.306791
cg16882924	chr8	86089232	E2F5;E2F5	0.549736	0.155299	0.00326615	>0.999	-4.84754	-5.39727	0.175872	0.176087
cg20752485	chr5	80597291	ZCCHC9;ZCCHC9;ZCCHC9;CKMT2-AS1;CKMT2-AS1;CKMT2-AS1;RNU5E-1;RNU5D-1	0.190005	0.0536789	0.00326736	>0.999	-3.37263	-3.56263	0.845841	0.838416
cg22682858	chr3	66024257	MAGI1;MAGI1;MAGI1;MAGI1;MAGI1;MAGI1	0.291732	0.0824225	0.00326859	>0.999	-3.23751	-3.52924	0.0352636	0.0280421
cg22360842	chr2	230137550	PID1;PID1	-0.374543	0.105819	0.00326861	>0.999	2.01447	2.38901	0.914148	0.921939
cg07314502	chr17	17977953		0.477801	0.135024	0.00327397	>0.999	0.82715	0.349349	0.506031	0.490443
cg27233989	chr18	52989155	TCF4;TCF4	1.88425	0.532486	0.00327435	>0.999	-1.28461	-3.16886	0.940805	0.906482
cg05709657	chr13	96206104	CLDN10;CLDN10;CLDN10	0.646798	0.182821	0.00327892	>0.999	-0.84385	-1.49065	0.0346274	0.0300697
cg09885320	chr12	27735690	PPFIBP1;PPFIBP1;PPFIBP1;PPFIBP1	0.346573	0.0979617	0.00327916	>0.999	1.83409	1.48752	0.0404571	0.038845
cg11955641	chr5	151304999	GLRA1;GLRA1	0.71871	0.203151	0.00327942	>0.999	-1.16224	-1.88094	0.110839	0.119912
cg18667659	chr2	99438903	C2orf55	-0.538891	0.152369	0.0032863	>0.999	-0.798831	-0.259941	0.433738	0.484626
cg09653610	chr20	46631362		0.493776	0.139627	0.00328861	>0.999	-2.50221	-2.99599	0.0654268	0.0647653
cg24202916	chr20	41984270		0.465387	0.131609	0.00329033	>0.999	-1.27321	-1.7386	0.178123	0.170361
cg09134314	chr6	13924570	RNF182;RNF182;RNF182;RNF182	0.598767	0.169336	0.00329138	>0.999	-2.2382	-2.83696	0.0816591	0.0808481
cg24609903	chr6	56725637	LOC101930010;DST	0.69117	0.195499	0.00329504	>0.999	0.472603	-0.218567	0.660887	0.662389
cg07204820	chr22	31741773	PATZ1;PATZ1;PATZ1;PATZ1;LINC01521;PATZ1;PATZ1;PATZ1;PATZ1	-0.142667	0.0403596	0.00329832	>0.999	-3.2932	-3.15054	0.49633	0.483105
cg23152743	chr7	139168451	KLRG2;KLRG2	0.4606	0.130308	0.00329966	>0.999	-4.20747	-4.66807	0.825742	0.784265
cg18444097	chr8	17272520	MTMR7	-0.381259	0.10787	0.00330151	>0.999	3.1095	3.49075	0.321866	0.317207
cg02835079	chr2	190627063	OSGEPL1-AS1;OSGEPL1	-0.152684	0.0432103	0.0033075	>0.999	-3.40749	-3.25481	0.228949	0.232133
cg10215055	chr2	85645878		0.36153	0.102318	0.00330831	>0.999	-4.65144	-5.01297	0.0460098	0.0389872
cg18857647	chr11	46321235	CREB3L1	1.12211	0.317579	0.00330863	>0.999	0.758056	-0.364057	0.0746675	0.0624767
cg03498895	chr8	128749851	MYC	0.602914	0.170649	0.00331045	>0.999	-3.03496	-3.63787	0.0557958	0.0402344
cg08756033	chr13	31480128	C13orf33	-0.722699	0.204561	0.00331131	>0.999	-0.784484	-0.0617848	0.0954758	0.107544
cg01443390	chr4	1017903	FGFRL1;FGFRL1;FGFRL1	0.698169	0.197618	0.00331139	>0.999	2.07784	1.37967	0.220896	0.248888
cg22162694	chr13	24323408	MIPEP	0.37096	0.105022	0.00331605	>0.999	1.92063	1.54967	0.0738593	0.0880492
cg01923724	chr1	58864209		0.328725	0.093067	0.00331657	>0.999	0.796817	0.468092	0.236102	0.220557
cg18224793	chr7	100222124	TFR2	0.518409	0.146774	0.00331729	>0.999	-2.11105	-2.62946	0.874174	0.866549
cg13182145	chr9	16179702		0.466662	0.132128	0.00331809	>0.999	0.627542	0.16088	0.0443052	0.0454176
cg07376916	chr20	15986081	MACROD2;MACROD2	0.763817	0.216263	0.00331811	>0.999	-0.795597	-1.55941	0.0705652	0.0608024
cg16677923	chr16	68678835	CDH3;CDH3	0.310032	0.0877842	0.00331908	>0.999	-4.15821	-4.46824	0.0637121	0.0725175
cg15024948	chr6	84732603		0.444886	0.126003	0.00332567	>0.999	0.511669	0.066783	0.438134	0.378955
cg24543773	chr8	39706186		-0.381026	0.107919	0.00332632	>0.999	2.98975	3.37077	0.483466	0.481033
cg09695592	chr10	134787953		0.421984	0.119534	0.00332897	>0.999	0.0560925	-0.365892	0.200576	0.202171
cg00536939	chr11	47279352	NR1H3;NR1H3;NR1H3	0.345374	0.0978359	0.00332973	>0.999	-3.5489	-3.89428	0.49473	0.463113
cg16678121	chr6	126665098	C6orf173	-0.731307	0.207172	0.003331	>0.999	2.28031	3.01162	0.124019	0.117252
cg14550457	chr19	23084806		-0.815133	0.23092	0.00333102	>0.999	2.5746	3.38973	0.0520633	0.0459721
cg16259229	chr5	140420475		-0.951883	0.269684	0.00333311	>0.999	0.358666	1.31055	0.867021	0.869194
cg27096534	chrX	41075215	USP9X;USP9X	-1.22785	0.347898	0.00333499	>0.999	1.50646	2.73431	0.895472	0.892557
cg10241198	chrX	39795749		0.503941	0.142803	0.00333778	>0.999	0.860638	0.356698	0.319277	0.30229
cg01566404	chr1	204121925	ETNK2	-0.315129	0.0893052	0.00333944	>0.999	0.745384	1.06051	0.168502	0.15232
cg12551582	chr12	133464601	CHFR;CHFR;CHFR;CHFR;CHFR	0.554591	0.157205	0.00334507	>0.999	-4.1788	-4.73339	0.82125	0.844786
cg19270197	chr19	53934743	LOC147804;ZNF761	0.321693	0.0912022	0.00334886	>0.999	-3.11058	-3.43227	0.0931136	0.104045
cg08660235	chr15	37047587	C15orf41;C15orf41;C15orf41	0.849724	0.240917	0.00335029	>0.999	0.641721	-0.208003	0.0503456	0.058273
cg09272510	chr12	116946437		-0.487612	0.138262	0.00335246	>0.999	-0.695499	-0.207887	0.95376	0.955599
cg10752753	chr5	33984930	SLC45A2;SLC45A2	0.337565	0.0957215	0.00335369	>0.999	-3.61613	-3.9537	0.0282743	0.0239349
cg19520201	chr4	53588360		0.257256	0.0729536	0.00335521	>0.999	-3.36486	-3.62212	0.260514	0.255918
cg26031947	chr6	111139131	AMD1	0.695768	0.197313	0.00335584	>0.999	1.07658	0.380816	0.896437	0.922302
cg02687150	chr11	15932485		0.213943	0.0606724	0.00335585	>0.999	1.78661	1.57266	0.543703	0.534898
cg05942690	chr7	154868383	HTR5A	0.859058	0.243675	0.00336103	>0.999	0.513301	-0.345757	0.805955	0.82765
cg14770527	chr17	22203149		-0.866054	0.245721	0.00336695	>0.999	-0.151244	0.71481	0.125337	0.117819
cg18042077	chr1	14550219		-1.21133	0.343695	0.00336759	>0.999	1.47355	2.68489	0.049077	0.0425235
cg22908266	chr2	27273008	AGBL5;AGBL5	0.298545	0.0847081	0.00336789	>0.999	-3.94044	-4.23899	0.0370524	0.0261985
cg15205345	chr2	21873167		-0.808686	0.229466	0.00336913	>0.999	1.80731	2.616	0.0607989	0.0591598
cg22715788	chr7	2624148	IQCE;IQCE	0.467991	0.132796	0.00336965	>0.999	4.61572	4.14773	0.0773154	0.072744
cg00354437	chr16	87133690		0.619208	0.175756	0.00337652	>0.999	-0.929537	-1.54875	0.436504	0.425392
cg17133105	chr2	79507240		-0.748483	0.212462	0.00337793	>0.999	2.12894	2.87743	0.915717	0.924028
cg05840795	chr8	11325356	FAM167A	0.37353	0.106032	0.00337858	>0.999	-3.89981	-4.27334	0.0594874	0.0601577
cg00276426	chrX	106243545	MORC4;MORC4	-1.1493	0.326254	0.00337919	>0.999	-2.23055	-1.08125	0.966896	0.970714
cg00753806	chr2	165911300		-0.737259	0.209308	0.00338151	>0.999	0.750557	1.48782	0.0203126	0.0261598
cg10021238	chr4	113569128	MIR367;LARP7;LARP7	-0.425912	0.120922	0.00338261	>0.999	3.14612	3.57203	0.474449	0.548396
cg03474795	chr5	176074466	TSPAN17;TSPAN17;TSPAN17;TSPAN17;TSPAN17;TSPAN17	0.344345	0.0977726	0.00338467	>0.999	-3.73866	-4.083	0.776047	0.756309
cg16149321	chr2	150845024		0.575491	0.163473	0.00339469	>0.999	-1.20578	-1.78127	0.67221	0.647369
cg17340796	chr11	85339599	TMEM126B;DLG2	0.41367	0.117515	0.00339646	>0.999	-3.68927	-4.10294	0.0438981	0.0433525
cg16539629	chr14	96505722	C14orf132	0.292543	0.0831088	0.00339745	>0.999	-2.50302	-2.79556	0.0675637	0.0684508
cg03588739	chr15	84659042	ADAMTSL3;ADAMTSL3	0.556149	0.158002	0.00339826	>0.999	0.0954173	-0.460732	0.244083	0.264249
cg05765077	chr11	129744939	NFRKB;NFRKB	-0.390756	0.111034	0.00340259	>0.999	3.09357	3.48433	0.0812661	0.0799566
cg10030417	chr3	11102607		0.506258	0.14387	0.00340517	>0.999	-3.66761	-4.17387	0.054823	0.0471136
cg12962613	chr4	62770530	ADGRL3	0.907665	0.257957	0.00340649	>0.999	0.141754	-0.76591	0.706653	0.718605
cg23620279	chr10	79793495	RPS24;RPS24;RPS24;RPS24;RPS24;RPS24	1.02514	0.291363	0.00340801	>0.999	-4.16081	-5.18596	0.0380881	0.0448459
cg12272369	chr10	95848841	PLCE1;PLCE1;PLCE1	0.256926	0.0730268	0.00340933	>0.999	-2.47736	-2.73428	0.0392935	0.0343777
cg24182831	chr8	143484032	TSNARE1	0.929222	0.264157	0.0034131	>0.999	-1.92079	-2.85001	0.193661	0.24417
cg08769816	chr4	24350793		0.203447	0.0578394	0.00341469	>0.999	0.187995	-0.0154522	0.61864	0.697538
cg17394888	chr10	28242896	ARMC4;ARMC4;ARMC4	-1.03304	0.293739	0.00341863	>0.999	-1.37021	-0.337165	0.0338792	0.0201273
cg16794017	chr7	141233224		0.278533	0.0792129	0.00342284	>0.999	-3.08083	-3.35936	0.0474287	0.0472222
cg25762654	chr11	123776745	OR8D4	0.645804	0.183683	0.00342549	>0.999	-0.576753	-1.22256	0.303225	0.278003
cg03272415	chr6	31094124	PSORS1C1	0.498616	0.141835	0.00342828	>0.999	-1.72471	-2.22333	0.523897	0.516512
cg23481438	chr5	150537565	ANXA6;ANXA6	0.557691	0.158662	0.0034316	>0.999	-3.86542	-4.42311	0.193571	0.20501
cg21692324	chr18	23258340		-0.422544	0.120244	0.00343791	>0.999	2.37709	2.79964	0.175934	0.187008
cg18964529	chr10	74953307	FAM149B1	-0.413635	0.117725	0.0034412	>0.999	3.14354	3.55718	0.581312	0.532349
cg20018767	chrX	110339485	PAK3;PAK3;PAK3;PAK3	-1.51403	0.430969	0.00344457	>0.999	-1.92494	-0.410911	0.0821089	0.0921296
cg21593986	chr3	141725341	TFDP2	-0.538322	0.153235	0.00344463	>0.999	1.98597	2.52429	0.790172	0.798666
cg13689470	chr2	123498683		-1.43295	0.407918	0.00344614	>0.999	1.47311	2.90606	0.807046	0.811139
cg08349335	chr6	170041420	WDR27	0.436754	0.124331	0.00344618	>0.999	2.14783	1.71108	0.0802625	0.0775145
cg15229570	chr10	117723600		-0.378165	0.107659	0.00344758	>0.999	-0.115041	0.263124	0.0681794	0.061241
cg10293359	chr10	47095993		0.512161	0.145813	0.0034488	>0.999	0.78938	0.277219	0.473694	0.459369
cg01772072	chr4	153099833		0.376664	0.107247	0.00345109	>0.999	0.435249	0.0585856	0.121307	0.132775
cg05064347	chr21	44395663	PKNOX1;PKNOX1	0.203292	0.0578932	0.00345538	>0.999	-3.84702	-4.05032	0.0420701	0.0514105
cg17042926	chr1	204797566	NFASC;NFASC;NFASC;NFASC;NFASC	0.642648	0.183019	0.00345623	>0.999	-1.10545	-1.7481	0.269925	0.239283
cg18247479	chr14	31022486		0.471363	0.134258	0.00345965	>0.999	0.710285	0.238923	0.080057	0.0695443
cg15202123	chr1	236559438	EDARADD;EDARADD	0.22445	0.0639569	0.00346984	>0.999	-3.553	-3.77745	0.0339545	0.0399957
ch.4.1080479F	chr4	52742061	DCUN1D4;DCUN1D4	0.446948	0.127366	0.00347141	>0.999	-3.31143	-3.75838	0.200406	0.200807
cg25486824	chr11	13983790	SPON1	-0.788591	0.22477	0.00347647	>0.999	-0.756228	0.0323625	0.990246	0.987279
cg15910895	chr7	105264493	ATXN7L1;ATXN7L1	-0.336543	0.0959247	0.0034766	>0.999	2.64542	2.98197	0.0926236	0.0879811
cg09164835	chr19	35540129	HPN;HPN	0.272201	0.0775898	0.00347798	>0.999	-1.20568	-1.47788	0.719278	0.724451
cg24640440	chr1	114889064		0.491519	0.140107	0.00347827	>0.999	-3.86265	-4.35417	0.942103	0.934422
cg10066151	chr19	57874988	ZNF547;TRAPPC2P1;ZNF547	0.300593	0.0856879	0.0034795	>0.999	-3.72885	-4.02944	0.174352	0.17853
cg14996491	chr1	42384284	HIVEP3;HIVEP3;HIVEP3;HIVEP3;HIVEP3;HIVEP3	1.09733	0.312852	0.00348281	>0.999	-1.07291	-2.17025	0.0488723	0.0399707
cg04941664	chr2	207990220	KLF7;KLF7;KLF7;KLF7;KLF7	0.684173	0.195064	0.00348342	>0.999	1.7894	1.10523	0.172563	0.169871
cg09886123	chr5	17684299		1.48132	0.42238	0.00348581	>0.999	0.60019	-0.881132	0.7484	0.741253
cg20055776	chr2	98273086	ACTR1B	-0.271903	0.0775351	0.00348745	>0.999	3.04849	3.32039	0.887355	0.915849
cg01087832	chr11	68039514	C11orf24	0.285289	0.0813537	0.00348794	>0.999	-1.86788	-2.15317	0.483919	0.424991
cg08809539	chr16	88120997		0.401437	0.114484	0.00348988	>0.999	0.704875	0.303438	0.206597	0.217309
cg26660744	chr1	1573181	CDK11B;CDK11B;CDK11B;CDK11B;CDK11B;CDK11B	-0.718702	0.204982	0.0034921	>0.999	1.17402	1.89273	0.126469	0.0972166
cg03076130	chr19	1397305	GAMT	0.204878	0.0584345	0.00349249	>0.999	0.407956	0.203078	0.757653	0.768383
cg12007339	chr7	97133164		0.463703	0.132261	0.00349361	>0.999	-0.142183	-0.605886	0.0755023	0.0735446
cg01952473	chr16	2101054	TSC2;TSC2;TSC2	-0.30586	0.0872403	0.00349363	>0.999	2.74053	3.04639	0.951774	0.959574
cg01552504	chr16	50188903	PAPD5;PAPD5	0.320231	0.0913412	0.0034942	>0.999	-1.45468	-1.77491	0.893989	0.881851
cg20593518	chr17	40827763	PLEKHH3	0.312241	0.0890693	0.00349614	>0.999	-3.41101	-3.72325	0.133319	0.207826
cg17195301	chr19	7562321	C19orf45	0.363372	0.103659	0.00349714	>0.999	-2.29456	-2.65793	0.513031	0.497359
cg08839770	chr4	95373309	PDLIM5;PDLIM5;PDLIM5;PDLIM5;PDLIM5	0.818559	0.233528	0.00349894	>0.999	-4.63184	-5.4504	0.0738541	0.0740861
cg03033080	chr12	118454561	RFC5;RFC5;RFC5;RFC5;RFC5;RFC5;RFC5;RFC5	0.900593	0.256971	0.00350268	>0.999	-4.89454	-5.79513	0.042022	0.0482501
cg14802355	chr4	103683140	MANBA	-0.543214	0.154999	0.0035028	>0.999	2.22117	2.76438	0.0405278	0.0432793
cg13914417	chr16	67022423	CES4A	0.264143	0.0753698	0.00350284	>0.999	-0.707121	-0.971264	0.352775	0.3983
cg17706456	chr11	5617367	TRIM6;TRIM6-TRIM34;TRIM6;TRIM6	0.20371	0.0581491	0.00351261	>0.999	-2.62614	-2.82985	0.636361	0.656359
cg15645885	chr3	148570766	CPB1	-0.583497	0.166584	0.00351621	>0.999	0.102819	0.686317	0.574933	0.597509
cg26769838	chr10	3164844	PFKP	0.694443	0.198268	0.00351741	>0.999	0.246632	-0.447811	0.943362	0.940703
cg14415160	chr1	47010105		0.312881	0.0893339	0.00351858	>0.999	-1.20954	-1.52242	0.0385228	0.0309816
cg25633983	chr1	98261042	DPYD-AS2;DPYD;DPYD	0.60181	0.171855	0.0035222	>0.999	-1.60749	-2.2093	0.0222405	0.0290454
cg27193335	chr3	40351750	EIF1B	0.516324	0.147445	0.00352259	>0.999	-3.82374	-4.34006	0.349473	0.363163
cg21616627	chr1	22155444	HSPG2	0.315125	0.0899928	0.00352349	>0.999	2.62446	2.30934	0.955172	0.965116
cg01295999	chr3	174926334	NAALADL2	0.709212	0.202578	0.00352859	>0.999	1.54815	0.838937	0.571756	0.530324
cg10627429	chr10	115511135	C10orf81	0.729785	0.208458	0.00352905	>0.999	1.75211	1.02233	0.883494	0.893051
cg20090283	chr17	36718549	SRCIN1	-0.821905	0.23478	0.00352995	>0.999	-1.96051	-1.1386	0.0414441	0.0319551
cg06175512	chr1	38478330	UTP11L	0.381081	0.108867	0.00353219	>0.999	-4.35384	-4.73492	0.06411	0.0628939
cg05894566	chr4	83209752		0.476338	0.136088	0.00353361	>0.999	-0.0936571	-0.569995	0.0409209	0.0378695
cg24002522	chr3	105247852	ALCAM	-0.369441	0.105566	0.0035379	>0.999	0.0295362	0.398977	0.556878	0.560165
cg12289749	chr7	155711162		0.811962	0.232029	0.00353941	>0.999	-0.108985	-0.920947	0.0352811	0.029293
cg04055989	chr5	160975360	GABRB2;GABRB2	-0.664185	0.189813	0.0035411	>0.999	-1.22976	-0.565579	0.481008	0.429521
cg02300001	chr16	81415497		-0.396115	0.113208	0.00354218	>0.999	2.90254	3.29866	0.879012	0.882123
cg07086181	chr1	29208932		-0.214932	0.0614347	0.00354542	>0.999	-0.910828	-0.695896	0.150381	0.130493
cg24893186	chrX	56100606		0.63294	0.180923	0.00354656	>0.999	1.77584	1.1429	0.583322	0.588846
cg27326819	chr3	137965293	ARMC8;ARMC8;ARMC8	-0.291119	0.0832218	0.00354847	>0.999	3.17979	3.47091	0.516073	0.510567
cg00808243	chr10	86088214	FAM190B	0.248658	0.071088	0.00355001	>0.999	-2.95053	-3.19919	0.226126	0.228066
cg08830754	chr6	52860234	GSTA4	0.500373	0.143052	0.00355037	>0.999	-2.92231	-3.42268	0.284802	0.273574
cg20270932	chr13	110790353		0.36103	0.103228	0.00355338	>0.999	-3.04551	-3.40654	0.358141	0.340283
cg17001671	chrX	24278298		1.07489	0.30739	0.00355742	>0.999	3.28398	2.20909	0.0497283	0.0487484
cg03812751	chr11	56230456	OR8U8;OR5M9	0.570213	0.163066	0.00355766	>0.999	2.21064	1.64042	0.0369267	0.0367026
cg10456910	chr12	784081		-0.426972	0.122104	0.00355788	>0.999	1.78448	2.21145	0.0871006	0.0992608
cg27346183	chr12	1799886	ADIPOR2	-0.221992	0.0634885	0.00355932	>0.999	-3.87123	-3.64923	0.127577	0.125262
cg22702625	chrX	102972298	GLRA4	0.718708	0.205554	0.00356022	>0.999	-0.440534	-1.15924	0.200773	0.221597
cg12711771	chr14	101441789	SNORD114-18;SNORD114-19;SNHG24	0.477581	0.136597	0.0035615	>0.999	-0.000936219	-0.478518	0.150715	0.150216
cg06567442	chr16	88029996	BANP;BANP	-0.390822	0.111794	0.00356413	>0.999	3.62512	4.01595	0.525695	0.524647
cg15973075	chr5	12355075		-0.611331	0.174907	0.00356921	>0.999	-0.706419	-0.095088	0.0554505	0.0575754
cg00960260	chr8	6693367	XKR5	0.523344	0.149752	0.0035723	>0.999	-2.99734	-3.52068	0.248445	0.247201
cg04544118	chr7	76888685	CCDC146	1.05584	0.302128	0.00357281	>0.999	3.05436	1.99852	0.15035	0.143353
cg01793744	chr6	114417753	LOC101927768	0.683787	0.1957	0.00357718	>0.999	-3.93051	-4.6143	0.048379	0.0449293
cg09113931	chr16	2927970		0.764407	0.218779	0.00357789	>0.999	1.70887	0.944468	0.568153	0.588931
cg01878651	chr6	168420296	KIF25;KIF25	-0.520045	0.148862	0.00358142	>0.999	3.03765	3.5577	0.502936	0.488564
cg04969808	chr3	13922158	WNT7A	0.239075	0.0684382	0.00358266	>0.999	-3.33076	-3.56984	0.354413	0.378464
cg11266074	chr16	68002714	SLC12A4;SLC12A4;SLC12A4	0.401058	0.114812	0.00358343	>0.999	-4.03416	-4.43522	0.773793	0.664746
cg22330067	chr14	58304369	SLC35F4;SLC35F4	0.360504	0.103203	0.00358358	>0.999	1.28375	0.923245	0.036274	0.0321317
cg01365708	chr12	76957067		0.53649	0.153604	0.00358707	>0.999	0.889717	0.353227	0.840812	0.840633
cg00879218	chr19	38039666		-0.471024	0.134863	0.00358757	>0.999	1.01516	1.48619	0.651922	0.664263
cg21421701	chr1	212872679	BATF3	0.530949	0.152064	0.00359459	>0.999	-4.0578	-4.58875	0.0778052	0.0674894
cg12930422	chr15	55968637	PRTG	-0.661152	0.189392	0.00359959	>0.999	3.21416	3.87531	0.166542	0.187615
cg24706674	chr10	134679704		0.485774	0.139181	0.00360443	>0.999	0.907053	0.421279	0.417898	0.407326
cg15318916	chr19	58907296	RNF225	0.583241	0.167126	0.0036074	>0.999	-1.78584	-2.36908	0.798555	0.837745
cg01852238	chr20	33596631	TRPC4AP;TRPC4AP	-0.344557	0.0987452	0.0036108	>0.999	2.65254	2.9971	0.290051	0.24856
cg08025337	chr2	3428370	TRAPPC12	-1.0218	0.292854	0.00361258	>0.999	4.88557	5.90737	0.027763	0.0222653
cg26810146	chr5	41924792	FBXO4;FBXO4	-0.436595	0.125141	0.00361463	>0.999	0.994466	1.43106	0.457376	0.461002
cg05391011	chr10	103986245	ELOVL3;ELOVL3	0.278086	0.0797123	0.00361606	>0.999	-2.24272	-2.5208	0.485654	0.455899
cg13984832	chr18	44526483	KATNAL2	0.517433	0.148366	0.0036239	>0.999	0.223545	-0.293888	0.0403689	0.0348175
cg24185987	chrX	31599270	DMD;DMD;DMD;DMD;DMD;DMD;DMD;DMD;DMD;DMD;DMD	1.09081	0.312778	0.00362418	>0.999	2.36138	1.27057	0.959798	0.960706
cg05553019	chr5	112197197	SRP19	0.316769	0.090832	0.00362477	>0.999	-3.84103	-4.1578	0.970663	0.980329
cg06737912	chr11	57519391	BTBD18	0.25303	0.0725579	0.00362563	>0.999	-2.54117	-2.7942	0.0766486	0.0756658
cg03702171	chr11	128333168	ETS1;ETS1;ETS1	0.406647	0.116644	0.00363323	>0.999	0.0921336	-0.314514	0.0634995	0.0551744
cg02653117	chr6	32938824	BRD2;BRD2;BRD2	0.956753	0.274458	0.00363514	>0.999	-1.99382	-2.95057	0.0692413	0.0819251
cg07301677	chr3	10637197		-0.974092	0.279457	0.00363737	>0.999	-0.0618687	0.912223	0.950901	0.945903
cg18071809	chr19	40023568	EID2B	0.157306	0.0451299	0.00363767	>0.999	-3.11049	-3.26779	0.448763	0.430546
cg11237942	chr13	21302467		0.264121	0.0757759	0.00363818	>0.999	2.43888	2.17476	0.163445	0.155359
cg13096099	chr3	183814787	HTR3E;HTR3E	0.573094	0.164434	0.00364037	>0.999	0.146378	-0.426717	0.479099	0.473596
cg17970175	chr3	58810185	C3orf67-AS1;C3orf67	0.358183	0.102778	0.00364213	>0.999	-3.56251	-3.92069	0.487848	0.470059
cg27308895	chr2	200329850		-0.496511	0.142481	0.00364389	>0.999	-1.51945	-1.02294	0.0522791	0.0735609
cg07875569	chr19	54992549		0.371391	0.106579	0.00364476	>0.999	-3.44964	-3.82103	0.110077	0.0970586
cg05194248	chr19	16553751	EPS15L1;EPS15L1;EPS15L1;EPS15L1;EPS15L1;EPS15L1	0.353439	0.101447	0.00364958	>0.999	0.549565	0.196127	0.0460126	0.0376857
cg16524960	chr16	69141345	HAS3;HAS3	0.482716	0.138573	0.00365323	>0.999	-3.76154	-4.24426	0.0849973	0.103257
cg08537794	chr12	132237138	SFRS8	-0.389446	0.111801	0.00365381	>0.999	3.68287	4.07231	0.0669859	0.0640113
cg10068539	chr11	63608207	MARK2;MARK2;MARK2;MARK2	0.437004	0.12546	0.00365516	>0.999	-3.4233	-3.86031	0.0977007	0.0898632
cg20635419	chr17	72330492	KIF19	-1.02743	0.294973	0.00365568	>0.999	1.83064	2.85807	0.185253	0.181305
cg10711136	chr11	86515053	PRSS23;PRSS23;PRSS23;PRSS23;PRSS23;PRSS23;PRSS23	0.894052	0.256693	0.00365692	>0.999	0.282363	-0.611689	0.223213	0.189094
cg14302446	chr12	116491851	MED13L	0.163653	0.0469898	0.00365855	>0.999	0.0137924	-0.149861	0.0644846	0.0708432
cg23278604	chr11	1327193	TOLLIP	-0.518611	0.148913	0.00365931	>0.999	2.38215	2.90076	0.3284	0.320516
cg08339172	chr17	63692987	CCDC46;CCDC46	0.524668	0.15069	0.0036657	>0.999	-0.435381	-0.960049	0.0633054	0.0593423
cg02820810	chr13	47127418	LRCH1;LRCH1;LRCH1;LRCH1;LRCH1;LRCH1	-0.334044	0.0959478	0.00366748	>0.999	-4.63469	-4.30064	0.265143	0.249928
cg23812848	chr7	158232980	PTPRN2;PTPRN2;PTPRN2;PTPRN2;PTPRN2	0.729474	0.209529	0.00366762	>0.999	1.64098	0.911508	0.0543697	0.0589509
cg01363334	chr15	83503548	WHAMM	-0.627568	0.180265	0.00366862	>0.999	1.73554	2.36311	0.634717	0.504251
cg15763823	chr17	3576600	P2RX5;P2RX5	0.326206	0.0937009	0.00366868	>0.999	0.148401	-0.177805	0.896932	0.892722
cg12963656	chr3	101659687	LOC152225	0.473142	0.135919	0.0036709	>0.999	-1.8842	-2.35735	0.895576	0.911557
cg14630382	chr18	13824396	MC5R	-0.375919	0.107997	0.00367241	>0.999	-0.761753	-0.385834	0.783287	0.793706
cg07388969	chr15	38509709		-0.410217	0.11786	0.00367451	>0.999	1.97422	2.38444	0.781839	0.754252
cg17653784	chr12	51664575	SMAGP;SMAGP	0.298902	0.0858882	0.00367761	>0.999	-3.7658	-4.0647	0.658428	0.612909
cg25153678	chr13	40761585	LINC00332	0.714047	0.20519	0.00367903	>0.999	1.39915	0.685101	0.455528	0.452196
cg23767629	chr13	21897799	MIPEPP3;MIPEPP3;LINC00539;LINC00539	0.265181	0.0762078	0.00368072	>0.999	0.0413475	-0.223833	0.0347143	0.0360291
cg12468056	chr8	41909961	MYST3;MYST3;MYST3	0.313562	0.090112	0.00368083	>0.999	-3.38131	-3.69487	0.089833	0.092407
cg03848588	chr9	32525008	DDX58	0.725489	0.208496	0.00368129	>0.999	-0.198684	-0.924173	0.0365037	0.0431074
cg14879574	chr2	200136686	SATB2	-1.00058	0.287596	0.00368498	>0.999	1.14894	2.14952	0.0978988	0.0843526
cg13977963	chr1	16767841	NECAP2;NECAP2;NECAP2	0.696561	0.200215	0.00368539	>0.999	-5.05897	-5.75553	0.0228471	0.020252
cg17097637	chr20	42101576		0.514732	0.147953	0.00368581	>0.999	1.75798	1.24325	0.0815554	0.0748169
cg16309876	chr20	21690559	PAX1	0.335707	0.0964977	0.00368653	>0.999	0.886006	0.550299	0.383343	0.352471
cg26284098	chr10	134777785		-0.399947	0.114965	0.00368696	>0.999	1.58327	1.98322	0.407653	0.301829
cg15138712	chr1	65036756	CACHD1	-0.88522	0.254462	0.00368742	>0.999	1.97647	2.86169	0.152352	0.141585
cg10613381	chr22	24890330	C22orf45;C22orf45;UPB1	-0.338836	0.0974057	0.00368877	>0.999	-0.784763	-0.445927	0.751544	0.789935
cg13257664	chr9	122733457		0.864558	0.248536	0.00368878	>0.999	-0.952204	-1.81676	0.456852	0.459676
cg01982240	chr16	2030576	NOXO1;NOXO1;NOXO1	0.34308	0.0986652	0.00369899	>0.999	-1.61463	-1.95771	0.0476775	0.0423726
cg17356280	chr15	56657632	TEX9	0.84598	0.243293	0.00369905	>0.999	-5.14707	-5.99305	0.0799052	0.0840777
cg14711202	chr19	18100559	KCNN1	0.260777	0.075006	0.00370243	>0.999	-0.50441	-0.765187	0.0657397	0.0634589
cg27163800	chr16	66969474	FAM96B;CES2;FAM96B;CES2	0.250805	0.072145	0.00370504	>0.999	-1.56555	-1.81635	0.0627467	0.0637487
cg03310038	chr2	98852704	VWA3B	-0.616333	0.177294	0.00370552	>0.999	1.86301	2.47935	0.0772468	0.0701684
cg19456914	chr2	241530156	CAPN10;CAPN10;CAPN10;CAPN10	-0.595316	0.171252	0.00370611	>0.999	1.8364	2.43172	0.342367	0.340493
cg01133856	chr18	11822136	GNAL;GNAL;GNAL	-0.299505	0.086159	0.0037065	>0.999	1.74159	2.0411	0.0608955	0.0511993
cg03723935	chr19	485984		0.532317	0.153148	0.00370921	>0.999	-1.88378	-2.4161	0.0555665	0.0568477
cg11814539	chr1	45166683	C1orf228	0.312112	0.0897967	0.00370967	>0.999	1.00446	0.69235	0.0962664	0.0984339
cg12519992	chr5	137667555	CDC25C;CDC25C	0.725965	0.208891	0.00371286	>0.999	-5.32795	-6.05392	0.902996	0.903043
cg21676566	chr14	69935757		0.633211	0.182204	0.00371322	>0.999	1.38322	0.750008	0.0282898	0.0301081
cg01333350	chr4	5712884	EVC	0.573718	0.165102	0.00371588	>0.999	-3.01935	-3.59306	0.0270504	0.0217496
cg03884976	chr16	577621	SOLH;C16orf10	0.535923	0.154232	0.00371685	>0.999	-4.86154	-5.39747	0.0673707	0.0600335
cg12319720	chr10	90284047	RNLS;RNLS	0.579581	0.166796	0.00371688	>0.999	-0.224713	-0.804294	0.20219	0.176094
cg00861740	chr1	212142166	INTS7;INTS7;INTS7;INTS7;INTS7	-0.679872	0.195661	0.00371718	>0.999	2.93641	3.61629	0.226474	0.264137
cg10775278	chr13	46424943	SIAH3	0.791945	0.227919	0.00371774	>0.999	-2.43449	-3.22643	0.0303044	0.0293351
cg21087108	chr13	27335360	GPR12	-0.677668	0.195054	0.00372082	>0.999	-0.552646	0.125022	0.0765677	0.0711156
cg15454599	chr12	132313905	MMP17	0.286768	0.0825473	0.00372283	>0.999	-2.58719	-2.87396	0.122674	0.124512
cg11414921	chr22	19712034	GP1BB;SEPT5	0.618247	0.177968	0.00372325	>0.999	-2.17105	-2.7893	0.671886	0.671469
cg18234561	chr1	26758666	DHDDS;DHDDS	0.487485	0.140332	0.00372422	>0.999	-5.15929	-5.64677	0.0577685	0.0465334
cg06258155	chr17	67410790	MAP2K6	0.323344	0.0930817	0.00372446	>0.999	-2.97796	-3.3013	0.279177	0.25051
cg09992719	chr2	202819100		0.450947	0.129826	0.00372669	>0.999	-0.0814406	-0.532387	0.133237	0.135809
cg08461160	chr11	115026903		0.607342	0.174878	0.00373047	>0.999	-2.78888	-3.39622	0.15642	0.237499
cg15635851	chr10	111683342	XPNPEP1;XPNPEP1;XPNPEP1	0.34812	0.10024	0.00373126	>0.999	-2.99658	-3.3447	0.539099	0.526894
cg07780180	chr1	196620870	CFH;CFH	0.719595	0.207217	0.00373265	>0.999	-2.17216	-2.89175	0.172662	0.0953377
cg00655669	chr2	24163524	UBXN2A	0.422155	0.121569	0.00373353	>0.999	-3.23343	-3.65559	0.0735555	0.101066
cg16865768	chr6	130184930		-0.600866	0.173042	0.0037347	>0.999	2.15758	2.75845	0.259032	0.276682
cg23541676	chr13	113088886	C13orf28	-1.03889	0.299212	0.00373681	>0.999	0.301019	1.33991	0.101386	0.108601
cg20766705	chr5	171433732	FBXW11;FBXW11;FBXW11;FBXW11;FBXW11;FBXW11	-0.183492	0.0528525	0.00373928	>0.999	-3.65252	-3.46903	0.0539056	0.0466724
cg13016411	chr18	42646524	SETBP1	0.495937	0.142862	0.00374175	>0.999	1.39749	0.901557	0.0811442	0.080248
cg05460582	chr22	36847816		0.449892	0.129609	0.00374391	>0.999	-1.50563	-1.95552	0.102367	0.106778
cg03909863	chr11	638404	DRD4	-0.540161	0.155621	0.00374501	>0.999	2.29049	2.83065	0.0962774	0.0931784
cg04663750	chr20	25013229	ACSS1;ACSS1;ACSS1;ACSS1;ACSS1	-0.632179	0.182133	0.00374512	>0.999	0.836013	1.46819	0.578101	0.574186
cg14221644	chr9	139146602		0.356392	0.102679	0.00374546	>0.999	-1.45873	-1.81512	0.0519291	0.038917
cg25893515	chr4	99916376	METAP1	0.421746	0.121511	0.00374611	>0.999	-4.16965	-4.5914	0.0897199	0.0761901
cg03407228	chr22	18921705	PRODH	0.276132	0.0795637	0.00374814	>0.999	-1.30937	-1.5855	0.048859	0.0477221
cg26289450	chr6	32158233	PBX2	0.658318	0.189686	0.00374816	>0.999	-3.95835	-4.61667	0.243044	0.242706
cg14060020	chr2	64514663		-0.44606	0.128531	0.0037492	>0.999	0.990019	1.43608	0.325755	0.269025
cg08709576	chr5	33935027	RXFP3	0.329837	0.0950444	0.00374984	>0.999	-3.37274	-3.70258	0.877775	0.874264
cg00988491	chr5	17275894	BASP1	-0.359162	0.103512	0.00375422	>0.999	3.10633	3.46549	0.867415	0.786867
cg16440978	chr14	91696240		-0.315192	0.0908475	0.00375646	>0.999	1.25351	1.5687	0.057996	0.0470458
cg27047353	chr16	65188341		0.512494	0.147742	0.00376116	>0.999	-2.32634	-2.83883	0.0981196	0.088492
cg14728276	chr1	26798723	HMGN2	0.307451	0.0886356	0.00376211	>0.999	-3.70616	-4.01361	0.12319	0.1193
cg00223863	chr3	138309376	CEP70	-0.818493	0.235996	0.00376545	>0.999	3.37399	4.19249	0.639953	0.638383
cg13653963	chr9	135632595	C9orf98	0.609868	0.175871	0.00376967	>0.999	0.455216	-0.154652	0.684074	0.660303
cg01914242	chr17	3868068	ATP2A3;ATP2A3;ATP2A3;ATP2A3;ATP2A3;ATP2A3;ATP2A3	0.541281	0.156096	0.00377023	>0.999	-2.38467	-2.92595	0.233904	0.207939
cg20207715	chr17	77361608	HRNBP3	-1.33777	0.385824	0.00377254	>0.999	0.147153	1.48493	0.911058	0.909546
cg08089301	chr17	46655561	HOXB4	0.327789	0.0945507	0.00377632	>0.999	-3.83367	-4.16146	0.480276	0.474373
cg07181472	chr5	7924315		-0.513171	0.148036	0.00377843	>0.999	-0.926468	-0.413297	0.617146	0.58508
cg24754843	chr12	5497458		0.587452	0.169469	0.0037791	>0.999	2.08488	1.49743	0.684162	0.731051
cg03973379	chr7	92672484		0.545034	0.157233	0.00377934	>0.999	2.81197	2.26694	0.188284	0.14628
cg12938061	chr19	48324717	CRX	0.356187	0.102757	0.00378007	>0.999	-0.718837	-1.07502	0.884755	0.89558
cg04898316	chr2	110371848	SEPT10;ANKRD57;SEPT10	0.502481	0.144982	0.00378378	>0.999	-3.61372	-4.1162	0.0461249	0.0418116
cg06023161	chr6	31590572	SNORA38;BAT2	0.374333	0.108021	0.00378711	>0.999	-0.381605	-0.755938	0.285338	0.281613
cg26953375	chr9	5479623		0.571613	0.164971	0.00379048	>0.999	-1.36819	-1.9398	0.846328	0.859005
cg26685941	chr13	95952902	ABCC4;ABCC4	0.260182	0.075098	0.00379317	>0.999	-2.76864	-3.02882	0.0373287	0.0470612
cg08816228	chr19	1379219		0.276968	0.0799489	0.00379504	>0.999	0.920447	0.643479	0.0795408	0.0706037
cg27602795	chr6	34113934	GRM4;GRM4;GRM4;GRM4	-0.497895	0.143726	0.00379591	>0.999	0.546821	1.04472	0.220324	0.230887
cg08841910	chr3	52321932	GLYCTK;GLYCTK;GLYCTK;GLYCTK;GLYCTK;GLYCTK	0.432512	0.12486	0.00379766	>0.999	-3.90724	-4.33975	0.0463644	0.0579677
cg05511613	chr7	5391469	TNRC18	0.375056	0.108275	0.00379808	>0.999	2.67452	2.29947	0.51562	0.482096
cg16162648	chr16	47348275	ITFG1;ITFG1	-0.621299	0.179376	0.00379992	>0.999	-0.330831	0.290468	0.0791454	0.0770828
cg09992948	chr9	118353997		0.451533	0.130366	0.00380054	>0.999	-3.34936	-3.8009	0.67351	0.615444
cg25417298	chr2	122406472	CLASP1;CLASP1;CLASP1	0.401985	0.116081	0.00380527	>0.999	-2.8493	-3.25129	0.0385173	0.0440371
cg09744840	chr10	74469027	CCDC109A	-0.857095	0.247512	0.00380623	>0.999	1.96561	2.8227	0.0396979	0.0392262
cg02867897	chr19	54694420	TSEN34;MBOAT7;MBOAT7;MBOAT7;MBOAT7;TSEN34;TSEN34;TSEN34	0.222671	0.064322	0.003814	>0.999	-2.60064	-2.82331	0.758145	0.783113
cg08447910	chr16	48116986	ABCC12	-1.0271	0.296738	0.00381785	>0.999	1.79739	2.82449	0.0743041	0.0765745
cg27178889	chr10	113041373		0.419113	0.121105	0.00382212	>0.999	-2.81393	-3.23305	0.14837	0.139192
cg09354742	chr18	60571260	PHLPP1	-0.361508	0.104461	0.00382232	>0.999	3.11427	3.47578	0.0534912	0.0530245
cg14015765	chr10	132734310		0.282074	0.0815282	0.00382905	>0.999	0.332825	0.0507517	0.511924	0.495217
cg11520030	chr17	80710877	TBCD	0.517534	0.149597	0.00383143	>0.999	-2.03002	-2.54756	0.227158	0.31631
cg17022038	chr19	18260479	MAST3	-0.315641	0.0912391	0.00383165	>0.999	2.10345	2.41909	0.0362973	0.0306163
cg07063089	chr3	123304112	PTPLB	0.36771	0.106297	0.00383337	>0.999	-4.15228	-4.51999	0.709042	0.666384
cg16540129	chr6	49517997	C6orf141	0.686411	0.198439	0.00383501	>0.999	-3.23515	-3.92156	0.075515	0.0547496
cg25867383	chr8	27936225	NUGGC	-0.607703	0.175688	0.00383546	>0.999	-0.589613	0.0180902	0.137544	0.135871
cg07249517	chr3	192579109	MB21D2	0.260334	0.0752655	0.00383639	>0.999	0.577578	0.317244	0.852954	0.836251
cg10304506	chr7	127014560	ZNF800	-0.977041	0.282586	0.00384687	>0.999	3.12518	4.10223	0.445123	0.444102
cg23908593	chr19	3818091	ZFR2;MIR1268A	0.354433	0.102514	0.00384756	>0.999	-0.878466	-1.2329	0.074773	0.0718012
cg23832113	chr1	248635957	OR2T3	0.292122	0.0845296	0.00385943	>0.999	0.769523	0.477401	0.0452049	0.0454628
cg05918243	chr6	149950417	KATNA1;KATNA1	-0.362831	0.104998	0.00386154	>0.999	2.1714	2.53423	0.439469	0.54773
cg22567315	chr7	119604878		0.84232	0.243769	0.00386297	>0.999	-1.11786	-1.96018	0.880432	0.885315
cg07055769	chr14	52555443		0.567361	0.164197	0.00386314	>0.999	-0.167148	-0.73451	0.976145	0.968887
cg11694120	chr17	8661813	SPDYE4;SPDYE4	0.245593	0.0710838	0.00386621	>0.999	0.815114	0.569521	0.62986	0.612984
cg21292566	chr12	98921468	TMPO;TMPO;TMPO;TMPO	-0.572089	0.165613	0.00387082	>0.999	3.47845	4.05054	0.084633	0.0662422
cg04551630	chr5	90334399	GPR98;GPR98	0.508384	0.147172	0.00387108	>0.999	-1.9022	-2.41058	0.0388999	0.042493
cg26196886	chr9	74102260		0.398451	0.115364	0.00387476	>0.999	-0.148754	-0.547205	0.213675	0.198975
cg06992906	chr5	21712223		0.857007	0.248137	0.00387547	>0.999	-1.87913	-2.73614	0.418104	0.399364
cg06199750	chr1	1510566	SSU72	0.482514	0.139715	0.0038771	>0.999	-3.25068	-3.73319	0.0220842	0.0155961
cg12918895	chr4	3464870	DOK7;DOK7	1.43353	0.415129	0.00387969	>0.999	-1.64211	-3.07565	0.322358	0.277222
cg04085025	chr7	30029442	SCRN1;SCRN1;SCRN1;SCRN1	0.607946	0.17606	0.00388098	>0.999	-4.70758	-5.31552	0.175781	0.188141
cg16789150	chr15	42373271	PLA2G4D	0.200584	0.0580896	0.0038813	>0.999	0.426941	0.226357	0.61658	0.563042
cg13981545	chr12	88974137	KITLG;KITLG;KITLG;KITLG	0.15894	0.0460305	0.00388199	>0.999	-3.10347	-3.26241	0.62235	0.655041
cg09166546	chr8	95738576	DPY19L4;DPY19L4	-0.536734	0.155454	0.00388376	>0.999	2.61308	3.14981	0.0229985	0.0214404
cg25409062	chr10	47082294	NPY4R;NPY4R	0.353176	0.102293	0.0038847	>0.999	0.648376	0.295201	0.0845978	0.0879449
cg25356457	chr10	102983415		0.250639	0.0726019	0.00388729	>0.999	0.304297	0.053658	0.0464273	0.0464423
cg07997797	chr6	162081846	PARK2;PARK2;PARK2	0.448372	0.129888	0.00388913	>0.999	-0.186716	-0.635089	0.919443	0.924105
cg07999201	chr4	16587121	LDB2;LDB2	0.522989	0.151507	0.00388978	>0.999	0.20201	-0.320979	0.127057	0.119663
cg18891127	chr14	65637714		0.794261	0.230135	0.00389474	>0.999	0.211138	-0.583123	0.206423	0.186731
cg24169812	chr17	72462537	CD300A;CD300A;CD300A;CD300A	0.381946	0.11067	0.00389523	>0.999	1.01478	0.632836	0.0534553	0.0528471
cg12449286	chr4	119102247	NDST3	0.676923	0.196144	0.00389565	>0.999	-0.839741	-1.51666	0.38952	0.370509
cg15701868	chr12	43372621		0.590513	0.171115	0.00389719	>0.999	-0.612984	-1.2035	0.238709	0.316968
cg27161809	chr10	90889872		0.564512	0.163582	0.00389731	>0.999	-0.237919	-0.802431	0.150332	0.145354
cg11566154	chr6	80579376		0.379497	0.109977	0.00389931	>0.999	-2.93202	-3.31152	0.628118	0.642282
cg21596588	chrX	77396569	TAF9B	0.630253	0.182676	0.00390376	>0.999	0.815256	0.185003	0.267767	0.325558
cg05104052	chr1	230245764	GALNT2;GALNT2	0.560312	0.162408	0.00390437	>0.999	-0.917769	-1.47808	0.0538578	0.049575
cg01715276	chr12	52345259	ACVR1B;ACVR1B	0.442827	0.128374	0.00390849	>0.999	-4.00483	-4.44765	0.520406	0.522062
cg09272209	chr10	6313729		0.299078	0.0867443	0.00392164	>0.999	0.89145	0.592372	0.890608	0.839931
cg21248196	chr18	23714084	PSMA8;PSMA8;PSMA8	-0.70669	0.204973	0.00392233	>0.999	0.791261	1.49795	0.777708	0.836389
cg13139361	chr2	68009681		0.745823	0.216335	0.00392386	>0.999	-1.3146	-2.06042	0.0562038	0.0794069
cg10921001	chr4	177860692		0.664292	0.192694	0.00392492	>0.999	-0.764215	-1.42851	0.839145	0.811567
cg18800087	chr11	66046039	CNIH2;CNIH2;CNIH2	-0.317725	0.0921761	0.00392852	>0.999	-2.10777	-1.79005	0.0744401	0.0694346
cg10130663	chr5	144575999		0.745108	0.216177	0.00392994	>0.999	0.156883	-0.588226	0.0462003	0.0319532
cg19224761	chr11	33233290		-0.944951	0.274186	0.0039328	>0.999	-0.0659012	0.87905	0.0489134	0.0449386
cg08533401	chr19	10698341	AP1M2;AP1M2	-0.364786	0.105861	0.00393655	>0.999	-0.374436	-0.00965044	0.0309727	0.0248704
cg17097757	chr19	16147881	LINC00905;LINC00905	0.385089	0.111774	0.00394174	>0.999	0.841798	0.456709	0.724897	0.736979
cg24424608	chr6	109330259	SESN1;SESN1;SESN1	-0.239406	0.0694918	0.00394291	>0.999	-4.02336	-3.78395	0.382983	0.359555
cg21901807	chr2	96987482		0.266458	0.0773523	0.00394575	>0.999	-2.83173	-3.09818	0.0602537	0.0571428
cg17115147	chr6	45345601	RUNX2;RUNX2;SUPT3H;SUPT3H;SUPT3H	0.595885	0.172989	0.00394652	>0.999	-4.26662	-4.8625	0.117545	0.187073
cg25513876	chr8	15646707		-0.486162	0.14116	0.00395123	>0.999	0.58003	1.06619	0.0967668	0.0956139
cg06131466	chr11	66611124	RCE1;RCE1	0.206685	0.0600184	0.00395386	>0.999	-2.78341	-2.99009	0.250577	0.233734
cg15704909	chr20	57765489	ZNF831	-0.817107	0.237277	0.00395401	>0.999	0.80795	1.62506	0.611075	0.671261
cg14130998	chr17	17370558		-0.471123	0.13681	0.00395438	>0.999	-0.840129	-0.369006	0.0518401	0.0435779
cg00004633	chr11	848750	TSPAN4;TSPAN4;TSPAN4;TSPAN4;TSPAN4;TSPAN4;TSPAN4	0.172537	0.050104	0.00395475	>0.999	-2.84185	-3.01439	0.113751	0.122842
cg06855731	chrY	9931079		2.65309	0.770519	0.00395737	>0.999	-1.10778	-3.76088	0.0410806	0.0361343
cg24631672	chr19	33031688		0.623285	0.181017	0.00395755	>0.999	0.300355	-0.32293	0.803742	0.807659
cg14922090	chr14	104714054		0.391512	0.113707	0.00395803	>0.999	0.223812	-0.1677	0.041949	0.0398773
cg16565442	chr2	97406324	LMAN2L;LMAN2L;LMAN2L;LMAN2L;LMAN2L;LMAN2L	0.385489	0.111968	0.00396059	>0.999	-2.69516	-3.08065	0.32153	0.421852
cg08726417	chr20	30407016	MYLK2	0.329379	0.0956755	0.00396198	>0.999	1.09867	0.769294	0.286852	0.336323
cg04834613	chr12	112445291	TMEM116;TMEM116;TMEM116;TMEM116;TMEM116	-0.515423	0.149738	0.00396597	>0.999	2.74509	3.26051	0.062497	0.0581257
cg26528541	chr5	171881553	SH3PXD2B	0.23764	0.0690385	0.00396617	>0.999	-1.89114	-2.12878	0.081717	0.115504
cg25244262	chr13	28345753		0.331375	0.0962777	0.00396828	>0.999	-0.123455	-0.45483	0.455885	0.359581
cg05298871	chr19	44100428	ZNF576;IRGQ;ZNF576	0.229823	0.0667804	0.00397137	>0.999	-3.21959	-3.44942	0.805921	0.789484
cg20654619	chr10	134956827		0.533519	0.155044	0.00397446	>0.999	-0.429254	-0.962772	0.451384	0.34194
cg03922948	chr5	2675830		0.463067	0.13458	0.00397649	>0.999	-1.83324	-2.29631	0.112344	0.0858692
cg11853788	chr1	179561347	TDRD5	-0.493822	0.143532	0.00397917	>0.999	0.432343	0.926165	0.885729	0.896957
cg05202858	chr3	191773926		0.434375	0.126258	0.00398002	>0.999	0.556188	0.121813	0.124284	0.115927
cg01293313	chr2	122406171	CLASP1;CLASP1;CLASP1	0.334847	0.0973427	0.00398401	>0.999	-2.87085	-3.2057	0.950495	0.957536
cg02460371	chr1	150266604	MRPS21;MRPS21;MRPS21	0.378429	0.110015	0.00398471	>0.999	-4.3783	-4.75673	0.412137	0.400109
cg16880946	chr7	27188465	HOXA6	0.271995	0.0790789	0.00398671	>0.999	0.585395	0.3134	0.0394389	0.0358211
cg12669473	chr2	242823318	LINC01237	0.741251	0.215522	0.00398834	>0.999	-2.32441	-3.06566	0.727158	0.743074
cg11588001	chr19	29704240	UQCRFS1	-0.233606	0.0679219	0.00398839	>0.999	-2.14313	-1.90953	0.0351809	0.0378224
cg00139033	chr19	19370917	HAPLN4	1.11926	0.325479	0.0039926	>0.999	-0.843056	-1.96231	0.0343089	0.0301892
cg04920270	chr11	112832249	NCAM1;NCAM1;NCAM1;NCAM1;NCAM1;NCAM1	0.150426	0.0437486	0.00399556	>0.999	-3.29386	-3.44429	0.055725	0.0535796
cg02454488	chr9	123834617		0.979763	0.284949	0.0039959	>0.999	-1.51718	-2.49694	0.158657	0.155172
cg09293488	chr14	101405755	SNORD113-6	0.640928	0.186406	0.00399622	>0.999	-0.0676015	-0.70853	0.315728	0.354586
cg23375068	chr22	50925113	MIOX	0.305444	0.088842	0.00399853	>0.999	-1.75022	-2.05566	0.710494	0.710556
cg23348700	chr14	102143967		-0.840449	0.244456	0.00399863	>0.999	2.82783	3.66828	0.0794918	0.0761247
cg06824897	chr14	54034066		0.351964	0.102387	0.00400227	>0.999	0.504471	0.152507	0.163739	0.162954
cg15650694	chr5	65439990	SFRS12;SFRS12	-0.398615	0.11596	0.00400266	>0.999	-2.99981	-2.60119	0.722318	0.727613
cg18964562	chr16	81040802	CENPN;CENPN;CENPN;CENPN;CENPN;CENPN;CENPN;CENPN;CENPN;CENPN;CMC2	0.372097	0.108258	0.00400579	>0.999	-3.3572	-3.72929	0.0397499	0.0373967
cg06197517	chr18	41281153		0.460561	0.133998	0.00400625	>0.999	1.3889	0.928335	0.984367	0.984531
cg02292342	chr18	13611190	LDLRAD4;LDLRAD4;LDLRAD4;MIR4526;LDLRAD4;LDLRAD4	0.573784	0.166942	0.00400672	>0.999	-2.50858	-3.08237	0.555846	0.553043
cg17929317	chr1	32015192		0.310796	0.0904397	0.00401086	>0.999	-3.03724	-3.34804	0.0282834	0.0356297
cg04550245	chr12	119259641		-0.948686	0.276077	0.00401239	>0.999	-0.760094	0.188592	0.185564	0.177955
cg12276329	chr1	45205272	KIF2C	0.286769	0.0834609	0.00401508	>0.999	-3.71299	-3.99976	0.604246	0.610809
cg09896346	chr1	23751195	TCEA3;TCEA3	0.307654	0.0895633	0.00402251	>0.999	-2.966	-3.27365	0.269102	0.250241
cg15453644	chr10	124148853	PLEKHA1;PLEKHA1	-0.38603	0.112391	0.00402525	>0.999	0.622217	1.00825	0.0609788	0.0661868
cg09656690	chr5	174875230		0.778403	0.226632	0.00402562	>0.999	-2.57916	-3.35756	0.0405008	0.0316732
cg06709072	chr1	111162296		0.38483	0.112074	0.00403307	>0.999	-3.80637	-4.1912	0.299781	0.233072
cg26670011	chrX	117861092	IL13RA1	-0.930145	0.270925	0.00403717	>0.999	-2.67661	-1.74646	0.113776	0.108576
cg25039753	chr1	197037411	F13B	0.451844	0.131617	0.00403885	>0.999	0.00534832	-0.446495	0.197575	0.208063
cg16518861	chr14	35871715	NFKBIA	0.469921	0.136893	0.00404083	>0.999	-1.11601	-1.58593	0.703025	0.687009
cg10502303	chr2	16847831	FAM49A	0.347645	0.101278	0.00404229	>0.999	-2.60981	-2.95745	0.898826	0.905075
cg03168296	chr9	140317011	NOXA1;EXD3	0.12945	0.0377138	0.00404352	>0.999	-3.15987	-3.28932	0.177633	0.176367
cg17658303	chrX	137797291	FGF13;FGF13;FGF13;FGF13;FGF13	0.953746	0.277904	0.00404754	>0.999	3.32713	2.37339	0.0339588	0.0385884
cg11028453	chr11	43374300		-0.380878	0.110985	0.00404845	>0.999	2.25515	2.63603	0.760098	0.777689
cg07283896	chr6	11855283		0.659458	0.192163	0.00404879	>0.999	-1.13728	-1.79674	0.054934	0.0448085
cg04777474	chr2	32288478	SPAST;SPAST	0.315947	0.0920702	0.00405025	>0.999	-3.03705	-3.353	0.34415	0.363861
cg16109778	chr10	134585121	INPP5A	-0.443302	0.129192	0.00405227	>0.999	3.07412	3.51742	0.15398	0.198027
cg27542276	chr2	241499562	DUSP28;DUSP28;ANKMY1	0.326734	0.0952372	0.00405711	>0.999	-2.84301	-3.16974	0.194955	0.205564
cg00967637	chr2	74875932	C2orf65	-0.5626	0.163989	0.00405723	>0.999	3.5447	4.1073	0.982332	0.984799
cg04175872	chr5	176784550	RGS14	0.491641	0.143313	0.00405876	>0.999	-1.36985	-1.86149	0.0412302	0.0464168
cg03231117	chr9	139652930	LCN8	0.288763	0.0841862	0.00406267	>0.999	-0.981721	-1.27048	0.0291257	0.0239285
cg15593382	chr1	84630286	PRKACB;PRKACB;PRKACB;PRKACB;PRKACB;PRKACB;PRKACB;PRKACB;PRKACB;PRKACB;PRKACB	-0.872427	0.254352	0.0040631	>0.999	1.13164	2.00407	0.791653	0.803853
cg24834854	chr7	76911529	CCDC146	0.56312	0.164185	0.00406476	>0.999	0.0651118	-0.498008	0.565064	0.574211
cg11910086	chr20	23521623	CST13P	0.927579	0.27046	0.00406602	>0.999	1.12622	0.198642	0.0359586	0.0322056
cg23622345	chr7	2235039	MAD1L1;MAD1L1;MAD1L1;MAD1L1;MAD1L1	-0.645922	0.188338	0.00406634	>0.999	3.77229	4.41821	0.0661286	0.0612337
cg21545762	chr3	183959118	VWA5B2;MIR1224	0.296253	0.0863836	0.00406708	>0.999	-0.32377	-0.620023	0.088489	0.0784492
cg24262325	chr21	43305576	C2CD2;C2CD2	0.240739	0.0701973	0.00406743	>0.999	-0.153599	-0.394338	0.868636	0.890883
cg22431967	chr7	150878243	ASB10;ASB10;ASB10	0.452556	0.131973	0.00406998	>0.999	-0.862484	-1.31504	0.0764305	0.0719326
cg02866761	chr22	17565664	IL17RA	-0.183164	0.0534189	0.00407255	>0.999	-1.87008	-1.68691	0.616784	0.619021
cg00211436	chr16	31054411		-0.461581	0.134645	0.0040783	>0.999	0.942821	1.4044	0.0629723	0.0636878
cg21369919	chr10	21318882	NEBL	1.01649	0.296541	0.00408068	>0.999	1.70186	0.685365	0.760229	0.763161
cg06790450	chr8	10333242	LINCR-0001	-0.937659	0.273552	0.00408155	>0.999	1.87213	2.80979	0.0279413	0.0256152
cg08252745	chr1	22383234	CDC42;CDC42;CDC42	-0.544682	0.158908	0.00408205	>0.999	2.82443	3.36911	0.449039	0.470332
cg22965561	chr10	13046134		0.492018	0.143546	0.00408258	>0.999	-0.0382305	-0.530249	0.637962	0.674719
cg10314760	chr10	123353654	FGFR2;FGFR2;FGFR2;FGFR2;FGFR2;FGFR2;FGFR2;FGFR2;FGFR2;FGFR2	-0.578111	0.168707	0.00408978	>0.999	1.98104	2.55915	0.0298164	0.0155675
cg18601299	chr10	43134217	ZNF33B;ZNF33B;ZNF33B;ZNF33B;ZNF33B;ZNF33B;ZNF33B;ZNF33B;ZNF33B;ZNF33B;ZNF33B;ZNF33B;ZNF33B;ZNF33B;ZNF33B;ZNF33B;ZNF33B;ZNF33B;ZNF33B;ZNF33B	0.356888	0.104155	0.00409138	>0.999	-2.88836	-3.24524	0.713393	0.689243
cg11236430	chr6	36929843	PI16;PI16	0.390633	0.114008	0.0040926	>0.999	-0.243803	-0.634435	0.495987	0.479319
cg22803664	chr6	15398847	JARID2;JARID2	-0.43421	0.126735	0.0040946	>0.999	0.966441	1.40065	0.140108	0.142334
cg02998933	chrX	100640796	BTK	0.821351	0.239775	0.00409958	>0.999	2.33376	1.51241	0.538047	0.531671
cg05307437	chr3	2777569	CNTN4;CNTN4	-0.625554	0.182621	0.00410014	>0.999	1.68188	2.30744	0.0464279	0.0417163
cg00672228	chr17	7123130	DLG4;ACADVL;ACADVL;DLG4	0.108223	0.0315951	0.00410105	>0.999	-2.86842	-2.97664	0.0818882	0.0778509
cg15621682	chr14	24020993	ZFHX2;THTPA;THTPA	0.293496	0.0856951	0.00410462	>0.999	-3.1439	-3.43739	0.0638427	0.0714565
cg07235981	chr17	30470872	RHOT1;RHOT1;RHOT1;RHOT1;RHOT1;RHOT1;RHOT1;RHOT1	0.435279	0.127103	0.00410672	>0.999	-1.39302	-1.82829	0.0574471	0.0462303
cg20574266	chr20	19996911	NAA20;NAA20	-0.705594	0.206047	0.00410836	>0.999	-0.207342	0.498252	0.413278	0.336965
cg07448333	chr3	42948816	ZNF662;ZNF662	0.199452	0.0582442	0.00410845	>0.999	0.186635	-0.012817	0.0347532	0.0311895
cg02699447	chr7	148845069	ZNF398;ZNF398	0.422613	0.123419	0.00410996	>0.999	-3.42328	-3.84589	0.023544	0.0199057
cg27050584	chr14	35666041	KIAA0391;KIAA0391;KIAA0391;KIAA0391;KIAA0391	0.632631	0.184767	0.0041124	>0.999	0.129886	-0.502745	0.0648077	0.0653184
cg14007694	chr14	101531857	MIR369;MIR410;MIR412;MIR656	0.510702	0.149164	0.00411388	>0.999	0.524269	0.0135668	0.057451	0.0580409
cg00041328	chr17	3749806	C17orf85;C17orf85	0.464366	0.135641	0.00411605	>0.999	-4.23993	-4.70429	0.198485	0.191748
cg14170220	chr17	21220411		-0.327878	0.0957738	0.0041162	>0.999	-2.24047	-1.91259	0.0497117	0.0448608
cg24328927	chrX	152224686	PNMA3	-0.595291	0.173904	0.00411927	>0.999	-0.38356	0.211731	0.80623	0.808605
cg10285318	chr2	38819713	HNRNPLL;HNRNPLL	-0.902593	0.263687	0.00412026	>0.999	2.9882	3.8908	0.076621	0.0785539
cg11783364	chr12	68800138		0.282244	0.0824579	0.00412101	>0.999	-2.44127	-2.72352	0.744109	0.781935
cg15049495	chr10	28029852	MKX;MKX	-0.659003	0.192535	0.00412195	>0.999	2.45959	3.11859	0.0643921	0.0549624
cg17589953	chrX	48803200	OTUD5;OTUD5;OTUD5;OTUD5	1.2316	0.359846	0.00412351	>0.999	-2.70621	-3.93781	0.94138	0.925358
cg16317330	chr8	140993394	TRAPPC9;TRAPPC9	0.509248	0.148798	0.00412482	>0.999	-1.09326	-1.60251	0.51917	0.541794
cg11803008	chr11	34126718	NAT10;NAT10	0.325228	0.0950454	0.00412972	>0.999	-3.14937	-3.4746	0.539415	0.551174
cg16660345	chr4	1004547	FGFRL1;FGFRL1	0.310777	0.0908327	0.00413298	>0.999	-3.57229	-3.88307	0.231319	0.188842
cg06840801	chr8	42552719	CHRNB3	0.433515	0.126724	0.00413707	>0.999	1.23536	0.801848	0.463139	0.455195
cg20337354	chr21	39774464	ERG;ERG;ERG;ERG;ERG;ERG;ERG;ERG;ERG;ERG;ERG;ERG;ERG;ERG;ERG;ERG	0.482925	0.141189	0.00414126	>0.999	0.0605353	-0.42239	0.0571053	0.0557483
cg15529616	chr19	17505860		0.418604	0.122396	0.00414407	>0.999	-2.86617	-3.28477	0.513991	0.48865
cg01220651	chr1	245026640	HNRNPU;HNRNPU	0.244795	0.0715793	0.00414537	>0.999	-2.38661	-2.63141	0.0438079	0.0471218
cg08750501	chr16	31519317	C16orf58	0.337207	0.0986076	0.00414731	>0.999	-1.09896	-1.43617	0.674447	0.647362
cg24609225	chr14	101473726		0.552012	0.161425	0.00414777	>0.999	-0.177542	-0.729554	0.224743	0.241353
cg16140072	chr14	77727122		0.388319	0.113561	0.00414894	>0.999	-0.767321	-1.15564	0.57398	0.516103
cg15762546	chr10	79069898	KCNMA1;KCNMA1;KCNMA1;KCNMA1;KCNMA1;KCNMA1	-0.484375	0.141653	0.0041492	>0.999	0.0548813	0.539256	0.214093	0.213031
cg08169409	chr1	149856997	HIST2H2BE;HIST2H2BE	0.350573	0.102528	0.00415041	>0.999	-3.66457	-4.01514	0.0306601	0.0284933
cg12863693	chr15	85201151	NMB;NMB	0.645866	0.188888	0.00415041	>0.999	-2.07234	-2.71821	0.25266	0.214103
cg00114478	chr8	73658110	KCNB2	0.456475	0.133508	0.00415225	>0.999	-1.84638	-2.30285	0.625549	0.615902
cg17484237	chr5	156536107	HAVCR2;HAVCR2	0.410333	0.120032	0.00415681	>0.999	0.089923	-0.32041	0.279607	0.309951
cg20689160	chr5	73616492		-0.400982	0.117305	0.0041589	>0.999	1.602	2.00298	0.0737172	0.0726944
cg02580250	chr10	134807902		0.757072	0.221522	0.00416457	>0.999	-0.73366	-1.49073	0.220037	0.198353
cg06516373	chr2	232464296		0.447123	0.130833	0.00416519	>0.999	1.0216	0.57448	0.0668336	0.0654065
cg00887175	chr7	134298360		-0.41477	0.121372	0.00416676	>0.999	3.00969	3.42445	0.023142	0.022413
cg16324445	chr7	8633790	NXPH1	0.502633	0.147089	0.00416777	>0.999	-2.63048	-3.13312	0.308965	0.328119
cg12957192	chr2	151422494	LOC101929260	-0.390728	0.114343	0.00416828	>0.999	-0.698129	-0.307401	0.368918	0.431791
cg19558710	chr3	156618155	LEKR1;LEKR1	0.773966	0.226522	0.00417171	>0.999	0.827722	0.0537557	0.0497076	0.0343798
cg23491309	chr11	57335585	UBE2L6;UBE2L6	0.347971	0.101845	0.00417236	>0.999	-4.02092	-4.36889	0.707275	0.722847
cg21406548	chr22	24665640	SPECC1L;SPECC1L;SPECC1L;SPECC1L-ADORA2A	0.147339	0.0431271	0.0041745	>0.999	-0.0646001	-0.211939	0.0558374	0.0500144
cg19775417	chr15	34881847		0.341943	0.10009	0.00417491	>0.999	-0.842054	-1.184	0.0451654	0.0405015
cg18802288	chr4	649308	PDE6B;PDE6B;PDE6B	0.248709	0.072805	0.00417699	>0.999	-0.526889	-0.775598	0.939678	0.944115
cg20826957	chr3	185823925	ETV5	-0.405226	0.118629	0.00417852	>0.999	2.09307	2.4983	0.571803	0.610781
cg24464260	chr11	67120966	POLD4;LOC100130987;POLD4	0.549835	0.161009	0.00418658	>0.999	-2.44911	-2.99894	0.167356	0.169221
cg22512068	chr1	217715886	GPATCH2	-0.435935	0.127662	0.00418817	>0.999	3.05225	3.48819	0.213966	0.208629
cg26284638	chr5	10355326	2017-03-06	0.420714	0.123205	0.00418818	>0.999	-3.72476	-4.14547	0.110088	0.112834
cg10291721	chr3	149161147		0.675781	0.197907	0.00418906	>0.999	0.0883777	-0.587404	0.0801402	0.061583
cg18503031	chr3	69915406	MITF;MITF;MITF	0.379549	0.11116	0.00419068	>0.999	0.559316	0.179766	0.0975504	0.0985143
cg22397520	chr1	43833587	ELOVL1;ELOVL1	0.36193	0.106005	0.0041922	>0.999	-4.11657	-4.4785	0.726158	0.724872
cg18696849	chr11	47511192	CELF1;CELF1;CELF1;CELF1;CELF1	-0.480758	0.140826	0.00419564	>0.999	3.72666	4.20742	0.715291	0.717284
cg11111200	chr1	11958596		0.51086	0.149646	0.00419608	>0.999	-2.58577	-3.09663	0.0979765	0.098513
cg18507032	chr11	61382092	RPLP0P2	0.260596	0.0763432	0.00419883	>0.999	2.31688	2.05628	0.0891942	0.084607
cg08047401	chr10	109221101		0.657053	0.192518	0.00420328	>0.999	0.324105	-0.332947	0.100316	0.0754402
cg08740522	chr16	56458969	AMFR	0.294234	0.0862155	0.0042047	>0.999	-3.20263	-3.49686	0.595984	0.618945
cg07115462	chr3	12584270		-0.4387	0.128547	0.00420484	>0.999	1.73283	2.17153	0.185843	0.200948
cg15801361	chr18	18519052		-0.553677	0.162244	0.004206	>0.999	3.21965	3.77333	0.785898	0.744334
cg24786196	chr15	70023726		0.300945	0.0881981	0.00420994	>0.999	0.0685672	-0.232378	0.0459837	0.0408321
cg05518350	chr3	44456278		0.336214	0.0985396	0.00421141	>0.999	0.874375	0.53816	0.0713912	0.0851496
cg16633750	chr7	2559692	LFNG;LFNG;LFNG;LFNG	0.476403	0.139631	0.00421221	>0.999	-4.04271	-4.51911	0.500191	0.519768
cg00552235	chr7	100943163		2.02373	0.593196	0.00421479	>0.999	-1.40979	-3.43352	0.0326738	0.029258
cg23843398	chr2	242684072	D2HGDH	0.606371	0.177769	0.00421957	>0.999	1.07496	0.468586	0.0627177	0.0648327
cg08075475	chr4	1998053	WHSC2	-0.463243	0.135819	0.00422183	>0.999	3.65888	4.12213	0.046059	0.0407399
cg26205369	chr14	91948365	PPP4R3A;PPP4R3A	0.338605	0.0992769	0.00422197	>0.999	3.17476	2.83616	0.0215845	0.0257315
cg01583716	chr16	7855518		0.489887	0.143632	0.00422204	>0.999	-1.69222	-2.18211	0.269701	0.2496
cg27253286	chr11	65314233	LTBP3;LTBP3;LTBP3	0.307158	0.0900671	0.00422524	>0.999	-3.00257	-3.30973	0.123488	0.117162
cg10386111	chr9	96938097	MIRLET7F1;MIRLET7A1	-0.717885	0.210506	0.0042256	>0.999	2.45271	3.1706	0.957102	0.960878
cg02379642	chr9	139334367	INPP5E	-0.394822	0.115783	0.00422774	>0.999	-3.65932	-3.2645	0.0805509	0.0729584
cg21126163	chr19	49149765	SEC1;CA11	-0.366554	0.107494	0.00422813	>0.999	-4.59229	-4.22574	0.530598	0.542476
cg05930315	chr19	52430630	ZNF613;ZNF613	0.416308	0.122087	0.00422857	>0.999	-4.13309	-4.5494	0.972924	0.969587
cg01015416	chr7	77166650	PTPN12;PTPN12;PTPN12	0.717338	0.210374	0.00422948	>0.999	-3.41177	-4.12911	0.614355	0.642713
cg23609049	chr22	41763143	TEF	0.285338	0.0836869	0.00423144	>0.999	-1.43034	-1.71567	0.0298506	0.0287431
cg07013069	chr12	116559806	MED13L	0.514837	0.151001	0.00423225	>0.999	0.732359	0.217522	0.0486815	0.043481
cg25595873	chr10	99257699	UBTD1;MMS19	0.304802	0.0893997	0.00423274	>0.999	-4.06045	-4.36526	0.516472	0.522422
cg06899053	chr1	33896703		0.586677	0.172079	0.00423338	>0.999	-4.71241	-5.29909	0.131279	0.137323
cg26131292	chr4	79861064	PAQR3	0.596456	0.174955	0.00423475	>0.999	-1.52036	-2.11681	0.58666	0.610454
cg16241062	chr12	96832118		-0.503454	0.147678	0.00423533	>0.999	3.12028	3.62373	0.0896255	0.0969075
cg03257172	chr1	200010283	NR5A2;NR5A2	-0.551253	0.161701	0.00423563	>0.999	1.71326	2.26452	0.0244252	0.0231579
cg23113207	chr11	69548022		0.29747	0.0872678	0.00423888	>0.999	0.799214	0.501744	0.035097	0.0424788
cg02287335	chr2	122482201	NIFK-AS1	-0.460296	0.135043	0.00424048	>0.999	-0.179198	0.281098	0.781347	0.801836
cg22871116	chr1	155863624		0.325492	0.0955019	0.00424285	>0.999	-2.57484	-2.90033	0.519557	0.574418
cg14830791	chr6	1407935		0.415058	0.121782	0.00424307	>0.999	-1.22166	-1.63671	0.103454	0.107838
cg16818372	chr17	46270817	SKAP1;SKAP1	-0.546595	0.160391	0.00424568	>0.999	-0.302659	0.243936	0.203326	0.189273
cg10944799	chr2	231522103		-0.691402	0.202905	0.00424888	>0.999	1.2815	1.97291	0.831571	0.834802
cg05432469	chr19	50979637	FAM71E1;C19orf63;C19orf63	0.248569	0.0729565	0.00425255	>0.999	-2.87472	-3.12329	0.633636	0.610094
cg22547206	chr10	103296016	BTRC;BTRC;BTRC	-0.449011	0.131799	0.00425514	>0.999	0.725411	1.17442	0.0492847	0.0428173
cg06696891	chr1	208259583	PLXNA2	0.379615	0.111435	0.00425656	>0.999	2.65463	2.27502	0.0479641	0.0456952
cg13770529	chr17	28443770	CCDC55;MIR423	0.30088	0.0883256	0.00425761	>0.999	-3.17011	-3.47099	0.836332	0.883001
cg14275576	chr20	3153737		0.567571	0.166626	0.00425962	>0.999	-2.15612	-2.7237	0.0717621	0.0798157
cg06802056	chr1	113933940	MAGI3;MAGI3	-0.41709	0.122464	0.00426322	>0.999	-4.21121	-3.79412	0.0529364	0.0584807
cg06274917	chr16	30597112	ZNF785	-0.876244	0.257295	0.00426506	>0.999	-2.63321	-1.75697	0.872422	0.880782
cg03881436	chr1	11286164	MTOR	-0.666101	0.195596	0.00426599	>0.999	2.89645	3.56255	0.183882	0.186145
cg11034878	chr3	67578791	SUCLG2;SUCLG2	-0.28449	0.0835397	0.00426645	>0.999	2.81382	3.09831	0.903134	0.899727
cg08716889	chr10	71905226	TYSND1;TYSND1	0.327186	0.0960833	0.00426823	>0.999	-3.4672	-3.79439	0.133336	0.130647
cg26331595	chr3	39149181	GORASP1;TTC21A;TTC21A;TTC21A;TTC21A	-0.298296	0.087612	0.00427238	>0.999	-4.66478	-4.36648	0.81974	0.838531
cg18681375	chr17	48637666	CACNA1G;CACNA1G;CACNA1G;CACNA1G;CACNA1G;CACNA1G;CACNA1G;CACNA1G;CACNA1G;CACNA1G;CACNA1G;CACNA1G;CACNA1G;CACNA1G;CACNA1G	0.457288	0.13432	0.00427476	>0.999	-2.57403	-3.03132	0.0404209	0.0356125
cg26154904	chr7	31215719		0.429925	0.126284	0.00427503	>0.999	0.577618	0.147693	0.0277818	0.0348155
cg19180514	chrX	51361516		-0.554253	0.162811	0.00427641	>0.999	-0.795957	-0.241704	0.0810992	0.0875041
cg21041127	chr7	16922421	AGR3	-0.667753	0.196152	0.00427642	>0.999	3.14894	3.81669	0.0745373	0.0740304
cg21178333	chr3	69792875	MITF	0.874393	0.256865	0.00427791	>0.999	1.57211	0.697719	0.0549534	0.0419318
cg12500743	chr12	14817638	GUCY2C	0.43821	0.128738	0.00427958	>0.999	-1.37504	-1.81325	0.118625	0.11213
cg18348060	chr12	110465522	ANKRD13A;ANKRD13A	-0.443277	0.130226	0.00427961	>0.999	1.33987	1.78315	0.0728482	0.0680332
cg06726390	chr20	2820927	VPS16;FAM113A;VPS16;FAM113A	0.491641	0.14444	0.00428065	>0.999	-1.78566	-2.2773	0.0833025	0.0687352
cg08028554	chr13	28588650	FLT3;FLT3	0.651473	0.191399	0.00428096	>0.999	-2.88338	-3.53485	0.0357333	0.0345231
cg00899090	chr12	119212319		-0.300812	0.0883853	0.0042837	>0.999	-0.999015	-0.698203	0.621996	0.622644
cg13185573	chr8	128025237	PCAT1	0.512911	0.150711	0.00428485	>0.999	1.73921	1.2263	0.0541409	0.0436156
cg06210576	chr12	69892192	FRS2;FRS2	-0.586199	0.17226	0.00428722	>0.999	1.67767	2.26387	0.970111	0.96328
cg05115664	chr9	90621637		-0.394061	0.115812	0.00429065	>0.999	2.41422	2.80828	0.0546622	0.05295
cg03823560	chr12	88974493	KITLG;KITLG	-0.320804	0.0942831	0.00429093	>0.999	-3.44324	-3.12243	0.162939	0.160459
cg03391667	chr12	130941034	RIMBP2	-0.659301	0.193784	0.0042937	>0.999	0.741972	1.40127	0.122909	0.152409
cg03574672	chrX	44401588	FUNDC1	-0.610011	0.179303	0.00429472	>0.999	-1.75737	-1.14736	0.363331	0.342952
cg12023318	chr12	62996488	LINC01465;MIRLET7I	0.240561	0.0707119	0.00429585	>0.999	-3.63714	-3.87771	0.82751	0.825878
cg08289692	chr17	74965169		0.259796	0.0763661	0.00429599	>0.999	-2.77339	-3.03318	0.741379	0.728403
cg13402599	chr8	8873839	ERI1;ERI1	-0.285935	0.0840549	0.0042978	>0.999	2.19988	2.48581	0.544144	0.530024
cg07701375	chr4	144258077	GAB1;GAB1;GAB1;GAB1	0.851354	0.250282	0.00429939	>0.999	-4.8568	-5.70815	0.0645904	0.0649586
cg19631011	chr3	107140157		0.470711	0.138381	0.00429953	>0.999	-0.871277	-1.34199	0.132946	0.135975
cg22810790	chr17	58236801	CA4	-0.251699	0.0740034	0.00430271	>0.999	-0.816797	-0.565098	0.0854609	0.0828959
cg00539386	chr20	3662512	ADAM33;ADAM33	0.47437	0.139475	0.00430327	>0.999	-0.925896	-1.40027	0.0646844	0.0707608
cg15895339	chr10	20210338	PLXDC2	0.354064	0.104103	0.00430353	>0.999	2.39615	2.04209	0.614426	0.542168
cg12846127	chr1	16209227	MIR5096;SPEN	0.369319	0.108605	0.00430804	>0.999	1.94837	1.57905	0.898947	0.921499
cg04955333	chr7	2647414	IQCE;IQCE	-0.245616	0.072229	0.00430842	>0.999	1.54233	1.78795	0.120329	0.134808
cg18656765	chr4	159644664	PPID	0.338223	0.0994629	0.00430867	>0.999	-3.36834	-3.70657	0.822191	0.809383
cg22259778	chr3	128881044	ISY1	0.502311	0.14772	0.00430919	>0.999	-2.99134	-3.49365	0.118589	0.0814544
cg19861110	chr12	100967307	GAS2L3	0.337723	0.099328	0.00431221	>0.999	-3.82617	-4.16389	0.0600391	0.0670787
cg18237178	chr6	106574273		0.364019	0.107066	0.00431342	>0.999	0.324057	-0.0399624	0.0560245	0.0643524
cg11304968	chr21	44016194		0.34266	0.100784	0.00431342	>0.999	-0.239601	-0.58226	0.0371179	0.0411497
cg15641209	chrX	149011289	MAGEA8-AS1;MAGEA8-AS1;MAGEA8;MAGEA8;MAGEA8	0.833162	0.245077	0.00431637	>0.999	2.07217	1.23901	0.672034	0.666254
cg08108858	chrX	122867060	THOC2	-0.601684	0.177015	0.00432094	>0.999	-2.96719	-2.3655	0.095095	0.102589
cg09645622	chr17	55595718	MSI2;MSI2	-0.286381	0.0842557	0.00432186	>0.999	2.59406	2.88044	0.563494	0.562047
cg13177778	chr11	92900159	SLC36A4;SLC36A4	-0.374712	0.110252	0.00432411	>0.999	1.75744	2.13215	0.149725	0.219503
cg02067431	chr1	204489016	MDM4;MDM4	-0.509808	0.15002	0.0043277	>0.999	3.71527	4.22508	0.135435	0.148566
cg09463177	chr3	97686546	MINA;MINA;MINA;MINA	-1.11422	0.327878	0.00432777	>0.999	4.07177	5.18599	0.666787	0.676275
cg15221481	chr2	97198105		0.331699	0.0976155	0.00432993	>0.999	-2.96088	-3.29258	0.055664	0.0471361
cg07393607	chr1	214834725	CENPF	-0.554748	0.16326	0.0043306	>0.999	3.43851	3.99326	0.539868	0.54523
cg02142926	chr6	134994674		0.487461	0.143466	0.00433217	>0.999	-1.14034	-1.62781	0.0399597	0.0297337
cg17748222	chr21	34634995	IFNAR2;IFNAR2;IFNAR2	-0.381086	0.112166	0.00433428	>0.999	2.73388	3.11496	0.49904	0.493111
cg05062674	chr16	89882627	FANCA;FANCA	0.292836	0.0861993	0.00433697	>0.999	-2.64898	-2.94182	0.0843883	0.0707085
cg03288653	chr19	3548338	C19orf28;C19orf28;C19orf28	0.26436	0.0778213	0.00433861	>0.999	1.46114	1.19678	0.310674	0.325895
cg20979032	chr5	178295216	ZNF354B	0.775208	0.228209	0.00433944	>0.999	1.65299	0.877786	0.708614	0.747522
cg27159689	chr4	26805168		0.44663	0.131484	0.00434017	>0.999	0.376886	-0.0697444	0.366174	0.33809
cg26222258	chr12	109831775	MYO1H	0.569361	0.167634	0.00434336	>0.999	-2.45463	-3.02399	0.141735	0.136403
cg11588637	chr6	164393860		-0.433036	0.127501	0.00434439	>0.999	2.10716	2.5402	0.619096	0.631007
cg02200054	chr6	52844818	GSTA4	-0.815417	0.240152	0.00435234	>0.999	2.86582	3.68123	0.36136	0.325839
cg10068996	chr2	45229171		-0.552221	0.162642	0.00435326	>0.999	0.576875	1.1291	0.549674	0.529289
cg12210836	chr6	131481003	AKAP7	0.570513	0.16803	0.00435336	>0.999	-0.190193	-0.760707	0.305777	0.293422
cg01143607	chr1	40026447	LOC728448	0.376285	0.110826	0.00435348	>0.999	2.62363	2.24734	0.362357	0.338422
cg15316817	chr12	96879436		0.443245	0.130555	0.00435524	>0.999	0.29368	-0.149565	0.500098	0.49984
cg22159005	chr1	230326909	GALNT2;GALNT2	0.428478	0.126209	0.00435606	>0.999	0.521575	0.0930968	0.0687053	0.0731691
cg18558913	chr2	135933059		0.584341	0.172122	0.00435666	>0.999	3.59297	3.00863	0.0713908	0.0758577
cg22992772	chr17	79030294	BAIAP2;BAIAP2;BAIAP2;BAIAP2	-0.455624	0.13421	0.0043573	>0.999	2.26138	2.71701	0.0264435	0.0201967
cg20772300	chr17	73874443	TRIM47	0.529109	0.155866	0.00435911	>0.999	-4.69146	-5.22057	0.244306	0.195284
cg21310528	chr2	131862779	PLEKHB2;PLEKHB2;PLEKHB2;PLEKHB2;PLEKHB2;PLEKHB2;PLEKHB2;PLEKHB2;PLEKHB2;PLEKHB2;PLEKHB2;PLEKHB2;PLEKHB2;PLEKHB2;PLEKHB2;PLEKHB2;PLEKHB2;PLEKHB2;PLEKHB2;PLEKHB2;PLEKHB2;PLEKHB2;PLEKHB2;PLEKHB2;PLEKHB2;PLEKHB2	0.226896	0.066843	0.00436066	>0.999	-2.20922	-2.43612	0.0233472	0.0220332
cg21749951	chr2	239860241		-0.483866	0.142552	0.00436198	>0.999	0.931347	1.41521	0.0394144	0.0366256
cg10031873	chr12	38543840		-0.578834	0.170535	0.00436269	>0.999	1.44282	2.02166	0.896778	0.893597
cg13990362	chr4	117474275		0.43528	0.128241	0.00436277	>0.999	-0.740676	-1.17596	0.0307925	0.0303553
cg22292462	chr13	45799592	GTF2F2	-0.565276	0.166545	0.00436352	>0.999	2.43235	2.99763	0.0523213	0.0529681
cg05414652	chr17	265111		0.712795	0.210015	0.00436449	>0.999	0.986211	0.273416	0.0555994	0.0644601
cg13872511	chr8	123614167		-0.728387	0.214662	0.00437183	>0.999	-0.310093	0.418293	0.343156	0.319469
cg24049493	chr1	42385941	HIVEP3;HIVEP3	0.710224	0.209311	0.00437209	>0.999	-1.35874	-2.06897	0.928293	0.933997
cg18616258	chr1	26556535		0.350522	0.103306	0.00437307	>0.999	1.49277	1.14225	0.0567151	0.0477181
cg21238446	chr4	6998620	TBC1D14;TBC1D14;TBC1D14;TBC1D14	-0.485418	0.143064	0.00437319	>0.999	3.17164	3.65705	0.0471481	0.0472574
cg08581297	chr2	198215400		0.499481	0.147219	0.00437528	>0.999	0.188011	-0.31147	0.875713	0.878866
cg27389594	chr11	22470367	LINC01495	-0.567874	0.167381	0.00437593	>0.999	2.26869	2.83656	0.159126	0.129707
cg21277869	chr18	77163586	NFATC1;NFATC1;NFATC1;NFATC1;NFATC1;NFATC1;NFATC1;NFATC1;NFATC1;NFATC1	0.499701	0.147288	0.00437616	>0.999	0.168483	-0.331219	0.731916	0.735872
cg01555113	chr21	36475414		-0.789761	0.23286	0.00438581	>0.999	-0.0309489	0.758812	0.805445	0.782442
cg19430948	chr18	55268956	NARS	-0.383364	0.113039	0.00438715	>0.999	2.96514	3.3485	0.087604	0.0793011
cg25497175	chr11	364752		0.706373	0.208316	0.00439197	>0.999	-1.29676	-2.00313	0.833873	0.830408
cg17406915	chr19	52456033		2.06318	0.608499	0.00439431	>0.999	2.35644	0.293268	0.348672	0.31622
cg18834029	chr10	103349097	POLL;RP11-529I10.4	-0.606685	0.17894	0.00439564	>0.999	0.485116	1.0918	0.0857725	0.0881598
cg04551155	chr15	74428183	ISLR2;ISLR2;ISLR2;ISLR2	0.279837	0.0825419	0.00439738	>0.999	-2.64063	-2.92047	0.148029	0.144535
cg19033035	chr6	128841969	PTPRK;PTPRK	0.357225	0.105378	0.00440014	>0.999	-4.03846	-4.39568	0.198588	0.193769
cg15426711	chr10	6074957	IL2RA;IL2RA;IL2RA	-0.554742	0.163653	0.00440181	>0.999	1.55111	2.10585	0.824576	0.821606
cg04865929	chr17	42908410	GJC1;GJC1	0.365175	0.107732	0.00440263	>0.999	-0.639979	-1.00515	0.195612	0.175601
cg09686333	chr2	105586610		0.512588	0.151235	0.00440519	>0.999	0.0692979	-0.44329	0.0392613	0.0389967
cg10899175	chr2	11680144	GREB1;GREB1;GREB1	0.54214	0.159966	0.00440749	>0.999	-0.230826	-0.772966	0.0599358	0.0665247
cg14573676	chr9	134954987	MED27	0.515045	0.151972	0.00440757	>0.999	-3.64718	-4.16223	0.729958	0.731967
cg17318863	chr2	97308488	FER1L5	0.501357	0.147934	0.00440788	>0.999	-1.73002	-2.23137	0.458776	0.46788
cg22801296	chr19	44031497	ETHE1	-0.28157	0.0830996	0.00441409	>0.999	-4.04281	-3.76124	0.186953	0.157408
cg05552307	chr1	207224565	YOD1;YOD1	0.270755	0.0799119	0.00441554	>0.999	-1.69024	-1.961	0.0391308	0.0441113
cg24284859	chr11	70936231	SHANK2	-0.929475	0.274338	0.00441654	>0.999	3.2891	4.21858	0.508579	0.498676
cg08397818	chr19	58514022	ZNF606	-0.332854	0.0982464	0.00441754	>0.999	-1.59147	-1.25861	0.408067	0.411657
cg16678185	chr1	26946851		0.443364	0.130879	0.00442081	>0.999	-2.99228	-3.43565	0.930189	0.920264
cg02031397	chr1	42383598	HIVEP3;HIVEP3	0.881619	0.260275	0.00442362	>0.999	-0.422904	-1.30452	0.0209845	0.0228782
cg03013659	chr10	76503477		0.217894	0.0643296	0.00442457	>0.999	1.00331	0.785411	0.696978	0.669968
cg17227014	chr4	6642450	MRFAP1;MRFAP1	0.153758	0.0453953	0.00442508	>0.999	-3.29112	-3.44488	0.86814	0.876262
cg03959541	chr9	131007914	MIR199B;MIR3154;DNM1;DNM1;DNM1;DNM1;DNM1	0.41154	0.121516	0.0044284	>0.999	-0.086496	-0.498036	0.74311	0.677767
cg09937316	chr10	35416239	CREM;CREM;CREM;CREM;CREM;CREM	0.301445	0.0890265	0.00443462	>0.999	-3.41037	-3.71182	0.069281	0.076321
cg05258820	chr6	6624448	LOC285780;LY86	-0.947162	0.279775	0.00443963	>0.999	-1.19073	-0.243566	0.149043	0.151782
cg10280223	chr15	83378836	AP3B2	0.307958	0.09097	0.00444117	>0.999	-3.44001	-3.74797	0.0512709	0.0621953
cg06903465	chr8	119222516	SAMD12	0.603528	0.178289	0.0044426	>0.999	1.22508	0.621551	0.344449	0.443729
cg25611931	chr11	118978508	C2CD2L	-0.218871	0.0646625	0.00444513	>0.999	-3.23246	-3.01359	0.0344609	0.0199683
cg21733597	chr15	78441695	IDH3A	0.546248	0.161399	0.00444829	>0.999	-4.2184	-4.76465	0.06068	0.0596332
cg13990746	chr1	173639044	ANKRD45	-1.77366	0.524088	0.00444992	>0.999	-1.68427	0.0893941	0.824981	0.83572
cg08126223	chr12	49251284	RND1	0.200531	0.0592617	0.00445395	>0.999	0.182667	-0.0178637	0.0227798	0.0208048
cg19003756	chr14	102186023		0.278266	0.0822346	0.00445406	>0.999	-0.564206	-0.842472	0.809625	0.796655
cg00650088	chr1	227169808	CABC1	-1.0082	0.29795	0.00445418	>0.999	5.22758	6.23578	0.434215	0.419121
cg16995742	chr2	237992612	COPS8;COPS8	2.8331	0.837272	0.00445482	>0.999	0.961007	-1.87209	0.126997	0.148429
cg08128826	chr1	197898217	LHX9;LHX9	0.323757	0.0956842	0.00445597	>0.999	-1.155	-1.47875	0.068793	0.0679745
cg02236650	chr10	17269775	VIM	1.01932	0.301262	0.00445678	>0.999	-1.82117	-2.84049	0.0955103	0.10946
cg17415216	chr20	38413520		0.56417	0.166761	0.00446026	>0.999	-1.35189	-1.91606	0.339902	0.349111
cg05524246	chr1	161973909	OLFML2B	0.354468	0.104793	0.0044651	>0.999	-0.350226	-0.704694	0.824032	0.813802
cg24054416	chr5	100133592		-0.509565	0.150645	0.00446511	>0.999	0.593858	1.10342	0.193829	0.205151
cg11568728	chr17	16901019		1.08486	0.320724	0.00446537	>0.999	1.16965	0.0847931	0.641227	0.663409
cg12017577	chr1	53387351	ECHDC2;ECHDC2;ECHDC2;ECHDC2;ECHDC2;ECHDC2	-0.258664	0.076489	0.0044727	>0.999	-3.84036	-3.5817	0.470717	0.426692
cg13674604	chr8	83282043		-1.04676	0.309556	0.00447458	>0.999	0.487691	1.53446	0.126388	0.10586
cg06236119	chr19	49926991	PTH2	0.189304	0.0559873	0.00447722	>0.999	-0.822161	-1.01147	0.210769	0.218211
cg12713159	chr19	11646763		-0.259839	0.0768528	0.00447906	>0.999	-1.90276	-1.64292	0.161055	0.131002
cg07912000	chr5	98207153	CHD1	-0.693302	0.205065	0.00448005	>0.999	1.99181	2.68512	0.11647	0.27545
cg10591701	chr8	133787386	PHF20L1;PHF20L1;PHF20L1	0.697489	0.206304	0.00448008	>0.999	-4.03777	-4.73526	0.0599732	0.0598324
cg27518047	chr12	68647590	IL22	0.409288	0.121061	0.00448047	>0.999	2.55914	2.14985	0.431288	0.442494
cg16956806	chr15	80984709		2.36113	0.69844	0.00448283	>0.999	0.999422	-1.3617	0.111812	0.0566433
cg18520994	chr2	234262964	DGKD	0.198359	0.0586771	0.00448327	>0.999	-3.20906	-3.40742	0.264663	0.258328
cg07158434	chr2	232571157		0.480378	0.142107	0.00448442	>0.999	-3.45802	-3.9384	0.205068	0.188971
cg12475783	chr5	36243529	NADK2;NADK2	-0.549664	0.162604	0.00448455	>0.999	2.12675	2.67641	0.0410122	0.0364879
cg19449935	chr4	123844564	NUDT6;NUDT6;SPATA5	0.305058	0.0902447	0.00448486	>0.999	-3.60191	-3.90697	0.286638	0.600173
cg09867203	chr11	57480585	MED19;TMX2;TMX2;TMX2;TMX2;TMX2-CTNND1	0.176149	0.0521111	0.00448562	>0.999	-3.69625	-3.8724	0.28023	0.28321
cg16349527	chr2	58577849		0.618491	0.182976	0.00448632	>0.999	0.0693745	-0.549117	0.561482	0.560435
cg13053783	chr1	1334803	CCNL2;CCNL2;CCNL2;LOC148413;CCNL2	0.886673	0.262317	0.00448648	>0.999	-5.15685	-6.04353	0.0732983	0.0674526
cg20703729	chr7	96636116	DLX6AS;DLX6	0.483829	0.14314	0.00448701	>0.999	-3.98038	-4.46421	0.0660421	0.074021
cg14915180	chr2	12054820		-0.67186	0.198778	0.00448837	>0.999	0.812755	1.48462	0.607816	0.584365
cg00945808	chr9	109625181	ZNF462	0.314017	0.0929191	0.00449273	>0.999	-2.27947	-2.59348	0.0321044	0.0327053
cg15216497	chr3	136078644	STAG1	-0.436812	0.129277	0.00449798	>0.999	1.14498	1.58179	0.0789889	0.0768448
cg19147873	chr12	42816475	PPHLN1;PPHLN1;PPHLN1;PPHLN1;PPHLN1;PPHLN1;PPHLN1	-1.86657	0.552426	0.00449819	>0.999	3.10022	4.96679	0.55467	0.485903
cg03327771	chr10	23803463		0.700452	0.207327	0.0045015	>0.999	-1.48333	-2.18378	0.28796	0.27187
cg09040349	chr22	18226770	BID;BID;BID;BID;BID;BID;BID;BID;BID;BID;BID	0.344214	0.101897	0.0045054	>0.999	-0.953659	-1.29787	0.0881738	0.0740354
cg19236928	chr7	56408083		-0.349838	0.103565	0.00450626	>0.999	3.31497	3.66481	0.572116	0.565232
cg25594549	chr19	16740308	MED26	0.16458	0.0487239	0.00450762	>0.999	-2.62623	-2.79081	0.0228399	0.0219863
cg23796762	chr20	37770291		0.455907	0.134988	0.0045113	>0.999	-0.459738	-0.915645	0.0469766	0.0457636
cg23298044	chr11	118209338		0.353804	0.104762	0.00451299	>0.999	0.0624369	-0.291367	0.86652	0.875793
cg19552598	chr16	71919362	ZNF821;ZNF821;ZNF821	0.185011	0.0547873	0.00451567	>0.999	-1.71966	-1.90467	0.0889716	0.0710964
cg12777672	chr16	32360338		-0.295105	0.0873896	0.00451577	>0.999	-0.993436	-0.698331	0.0380436	0.0384894
cg11881680	chrX	118712809	UBE2A;UBE2A;UBE2A	0.534834	0.158383	0.00451618	>0.999	2.29985	1.76502	0.194484	0.274054
cg14403741	chr12	126465336		-1.35927	0.402548	0.00451782	>0.999	0.599995	1.95926	0.618779	0.570802
cg07136695	chr7	100030526	MEPCE;MEPCE;MEPCE;MEPCE;MEPCE;MEPCE;MEPCE;MEPCE	0.330818	0.0979733	0.00451832	>0.999	0.475075	0.144258	0.972295	0.978917
cg01282837	chr2	178837523	PDE11A;PDE11A	0.93444	0.276751	0.00451961	>0.999	-1.33646	-2.2709	0.0950681	0.0926232
[truncated: 215 more rows]

## Sheet: Sheet2
ProbeID	chr	position (bp)	UCSC RefGene Name	M-value Difference (TP Low - High)	Standard Error	p-value	FDR	TP Low M-value Mean	TP High M-value Mean	TP Low Beta Mean	TP High Beta Mean
cg15074403	chr7	55141475	EGFR;EGFR;EGFR;EGFR	-0.814803	0.227672	0.00302273	>0.999	-4.02477	-3.20997	0.288998	0.243106
