# Supplementary material for: Exposure to Phthalate, an Endocrine Disrupting Chemical, Alters the First Trimester Placental Methylome and Transcriptome in Women
Source: Sci Rep. 2018 Apr 17;8:6086. doi: 10.1038/s41598-018-24505-w (PMC5904105; doi:10.1038/s41598-018-24505-w)
Supplement: Supplementary file 3 — Table S2 [file 41598_2018_24505_MOESM3_ESM.xls]

## Sheet: A
DMR	Gene Symbol	Position Chr: Strat - Stop	# CPGs	Minimum FDR	Max Beta FC	Mean Beta FC
DMR.1	LIN28	chr1:26737470-26737711	2	0.0464901	0.0384825	0.0241037
DMR.2		chr1:55776664-55776971	2	2.67104e-05	-0.0963814	-0.0348532
DMR.3	CHIA	chr1:111833467-111833494	2	0.0442303	0.182614	0.103507
DMR.4	DIP2C	chr10:369977-370009	2	0.0221979	0.118558	0.102819
DMR.5		chr10:26916222-26916803	2	1.119e-06	-0.140058	-0.0766961
DMR.6	LDHC	chr11:18434171-18434354	2	0.00782147	0.0716788	0.0645503
DMR.7	USP15	chr12:62739823-62739829	2	1	0.0206039	0.0105235
DMR.8	APPL2	chr12:105570724-105570994	2	0.00533532	-0.0404129	-0.0284739
DMR.9		chr13:20176667-20176789	2	0.0254614	0.0279966	0.0183854
DMR.10	DZIP1	chr13:96293882-96294131	2	0.0346779	0.0605347	0.0540841
DMR.11	KIAA1409, UNC79	chr14:94121146-94121523	2	0.00514185	-0.0749512	-0.0337535
DMR.12		chr14:94879187-94879345	2	0.0390473	-0.0720028	-0.0707509
DMR.13	CYP46A1	chr14:100170925-100171164	2	0.00378031	0.114171	0.107618
DMR.14	BEGAIN	chr14:101012996-101013174	2	0.0101113	0.0601411	0.0413056
DMR.15		chr14:103822206-103822211	2	0.0205918	0.11708	0.092061
DMR.16	IGDCC4	chr15:65714393-65714817	2	0.000845736	0.0302245	0.0103708
DMR.17	PRPSAP2	chr17:18792479-18792729	2	0.00774642	-0.0608622	-0.0268913
DMR.18		chr17:19483623-19483721	2	0.0493422	-0.0773521	-0.074404
DMR.19		chr19:6594233-6594243	2	0.0364284	-0.0991027	-0.0732461
DMR.20		chr19:11196237-11196467	2	0.000303426	-0.113344	-0.0963545
DMR.21	ADGRE5	chr19:14491167-14491266	2	0.00122246	0.128635	0.101926
DMR.22		chr2:387685-387762	2	0.0199954	0.193715	0.125712
DMR.23		chr2:558749-558823	2	0.0346396	-0.122163	-0.109431
DMR.24		chr2:20306539-20306827	2	0.00982991	-0.183931	-0.169365
DMR.25	IL1RL2	chr2:102802422-102802603	2	0.0263407	0.0689015	0.0399212
DMR.26		chr2:131009324-131009681	2	0.0185616	0.0734602	0.0661825
DMR.27	SPAG16, LOC100130451	chr2:214147709-214148664	2	0.0117925	0.0738997	0.0204635
DMR.28		chr21:47155540-47155542	2	0.00434122	0.231578	0.178061
DMR.29	C22orf34	chr22:49843259-49843360	2	0.00258835	0.11046	0.0981376
DMR.30		chr4:22636203-22636392	2	0.0159319	-0.104025	-0.0917436
DMR.31	ADGRL3	chr4:62406882-62406893	2	0.000396491	-0.121298	-0.105522
DMR.32		chr4:175752696-175752781	2	0.0172114	-0.190754	-0.113405
DMR.33		chr5:2010233-2010258	2	0.00863431	0.139027	0.12428
DMR.34	LOC101927379	chr5:122041782-122042049	2	0.000342448	-0.316767	-0.163196
DMR.35	CYFIP2	chr5:156749711-156750213	2	0.0259818	0.0817923	0.0650089
DMR.36	GMCL1L	chr5:177612982-177613003	2	0.0103216	-0.271363	-0.119446
DMR.37	DCDC2	chr6:24324466-24324774	2	0.00963352	0.109239	0.064506
DMR.38	PAQR8	chr6:52227767-52228023	2	0.0312684	0.0464785	0.0278645
DMR.39	MCHR2-AS1, MCHR2	chr6:100440936-100441407	2	0.000353313	0.118197	0.0269746
DMR.40	SMOC2	chr6:168841257-168841455	2	0.0388305	0.106403	0.0946343
DMR.41		chr7:176739-176975	2	0.00268814	0.101834	0.0532121
DMR.42		chr7:20817859-20817927	2	0.0389636	0.153367	0.147453
DMR.43	MYOM2	chr8:2069281-2069673	2	0.00145333	0.203471	0.0975139
DMR.44	IDO2	chr8:39791989-39792086	2	0.0447619	0.102822	0.0901231
DMR.45	ST18	chr8:53303318-53303369	2	0.00553118	0.206116	0.106212
DMR.46		chr8:72466247-72466764	2	1	-0.0450564	-0.0397849
DMR.47		chr8:72468021-72468561	2	0.0239999	-0.196054	-0.126287
DMR.48	FER1L6	chr8:125116635-125116872	2	0.017907	0.138232	0.0955878
DMR.49		chr8:144230243-144230630	2	0.0307594	0.116612	0.10857
DMR.50		chr9:972520-972622	2	0.00690199	-0.128453	-0.104835
DMR.51		chr9:1043670-1043825	2	0.000874518	0.201373	0.191694
DMR.52	NOTCH1	chr9:139390655-139390733	2	0.0303082	0.0903679	0.0885758
DMR.53	NOTCH1	chr9:139402542-139402887	2	0.0171901	0.02478	0.0244554
DMR.54	SHROOM2	chrX:9843349-9843668	2	0.00865854	-0.11328	-0.100359
DMR.55	CAMTA1	chr1:7796345-7796553	3	0.016377	0.154447	0.0730986
DMR.56		chr1:9242937-9243242	3	0.000591547	-0.0929264	-0.0898157
DMR.57		chr1:31279227-31280143	3	0.0280344	0.0888217	0.0528088
DMR.58	ALX3	chr1:110610452-110610995	3	0.036754	-0.0866933	-0.0435829
DMR.59		chr1:211757109-211757434	3	0.00346332	0.103535	0.0798848
DMR.60		chr10:7583081-7583214	3	1	-0.0727654	-0.0683928
DMR.61	ERCC6	chr10:50746568-50746729	3	0.0010454	0.0655071	0.0536129
DMR.62	PAX2	chr10:102586168-102586454	3	0.0103334	-0.123771	-0.0865633
DMR.63	PITX3	chr10:103990984-103991299	3	0.0108824	-0.070407	-0.0609115
DMR.64		chr10:132684009-132684361	3	0.0381901	0.099269	0.0585808
DMR.65		chr10:133606908-133607033	3	0.0207223	0.104216	0.0638636
DMR.66	E2F8	chr11:19264191-19264434	3	0.0303322	0.0755143	0.0559043
DMR.67	OR8B2	chr11:124253666-124254360	3	0.00792157	0.0943439	0.0668526
DMR.68	CACNA2D4	chr12:2027002-2027076	3	0.042143	0.0707369	0.0458218
DMR.69	TNFRSF1A	chr12:6452500-6452596	3	0.0463471	0.103091	0.0625457
DMR.70	CLEC12A	chr12:10102605-10103165	3	0.00969716	0.0811123	0.0592699
DMR.71	USP15	chr12:62728835-62729121	3	0.0022604	-0.0403657	-0.0242609
DMR.72	CUX2	chr12:111619406-111619455	3	0.00744578	-0.140625	-0.0480243
DMR.73	NOS1	chr12:117797056-117797209	3	0.0244898	-0.145932	-0.0643362
DMR.74	SULT1A1	chr16:28621222-28621406	3	0.00128441	0.072912	0.0475041
DMR.75	ZFPM1	chr16:88518659-88519222	3	0.00163702	0.0831899	0.0132276
DMR.76	MAP3K14-AS1	chr17:43332647-43333031	3	0.000850833	0.122105	0.09448
DMR.77	GRIN3B	chr19:1003348-1003622	3	0.0217371	0.102899	0.0657038
DMR.78	PXDN	chr2:1647135-1647197	3	0.0347175	0.0577826	0.0373867
DMR.79	PELI1	chr2:64370690-64371202	3	0.00040145	0.0170952	0.0112871
DMR.80		chr2:78768394-78769016	3	0.00505032	0.152631	0.128817
DMR.81		chr2:122660039-122660121	3	0.0222003	-0.11407	-0.0716844
DMR.82	TFPI	chr2:188418867-188419190	3	0.0114634	0.0752881	0.0527304
DMR.83	LZTFL1	chr3:45957730-45958469	3	0.0326751	0.108371	0.0618439
DMR.84	KALRN	chr3:124125950-124126573	3	2.03958e-05	0.129722	0.0787232
DMR.85	AGTR1	chr3:148414385-148414664	3	0.0209117	-0.143353	-0.0657191
DMR.86		chr4:19456540-19457163	3	0.00146359	0.197694	0.0864755
DMR.87	NPFFR2	chr4:72897698-72897868	3	0.0426204	-0.0845265	-0.065479
DMR.88		chr5:1952807-1953127	3	0.0391577	0.0985066	0.0819069
DMR.89		chr5:2006984-2007316	3	0.0106632	0.0908051	0.0768986
DMR.90	OXCT1-AS1, OXCT1	chr5:41869957-41870081	3	0.0421684	-0.146777	-0.0974209
DMR.91		chr6:1578324-1578579	3	0.00457116	0.10991	0.0409034
DMR.92	AKIRIN2	chr6:88412615-88412782	3	0.0232954	0.0568598	0.0280112
DMR.93	POU6F2	chr7:39171034-39171113	3	0.0336949	0.104188	0.0786853
DMR.94	SEC61G	chr7:54827528-54827864	3	0.00791553	0.0639651	0.0268653
DMR.95		chr9:1009874-1010125	3	0.025388	0.104318	0.0658734
DMR.96		chr9:88137318-88137984	3	1.56693e-05	-0.145298	-0.107893
DMR.97	OLFM1	chr9:137979396-137979909	3	0.00390762	-0.0911886	-0.0591078
DMR.98	CLCN4	chrX:10144424-10144998	3	0.0126633	0.147329	0.108739
DMR.99	BRWD3	chrX:80065461-80065793	3	0.00469095	0.0738431	0.0202464
DMR.100	UBE2DNL	chrX:84189177-84189377	3	0.0252813	-0.183493	-0.132334
DMR.101	GNAS	chr20:57462798-57466137	63	4.55386e-34	0.193294	0.0825014
DMR.102	NKX6-2	chr10:134599783-134600998	27	0.00167756	-0.130387	-0.05521
DMR.103	RNF5P1, AGPAT1, RNF5	chr6:32145617-32146779	25	0.000250945	0.0457842	0.01983
DMR.104		chr6:168811930-168818333	23	0.000199554	-0.184204	0.000231314
DMR.105	HLA-DQB1	chr6:32632000-32633354	21	2.10572e-09	-0.201706	-0.0909466
DMR.106	PPFIA2	chr12:82152364-82153736	20	1.44342e-06	-0.117689	-0.0534755
DMR.107	HSPD1, HSPE1	chr2:198364074-198365150	19	0.0281677	-0.103116	-0.0372155
DMR.108	HLA-DPB1	chr6:33048254-33048919	19	0.0102702	-0.14338	-0.0530609
DMR.109	CROT, TP53TG1	chr7:86973677-86975534	18	1.13123e-29	-0.290516	-0.203145
DMR.110	ALDH1A2	chr15:58357874-58358879	17	0.000190602	-0.153557	-0.0780003
DMR.111	LOC100132215, OTX1	chr2:63276183-63277030	17	0.000125521	-0.121747	-0.0476016
DMR.112	C22orf45, UPB1	chr22:24890330-24891452	17	0.000304462	-0.112958	-0.0543264
DMR.113	C5orf13, NREP	chr5:111092845-111094415	17	1.01067e-05	0.214741	0.14297
DMR.114	LINC01230, DMRT2	chr9:1048520-1051165	17	1.84906e-16	-0.173709	-0.0581773
DMR.115	CHAC2, LOC100302652	chr2:53994269-53995622	16	1.16989e-06	-0.209368	-0.16526
DMR.116	ETV7	chr6:36354960-36356244	16	9.9049e-09	-0.171129	-0.0986981
DMR.117	ZNF655	chr7:99155595-99156782	16	0.00115418	-0.126363	-0.0775419
DMR.118	CHST8	chr19:34175007-34175554	15	0.031565	-0.102759	-0.0275786
DMR.119	HIVEP3	chr1:42383598-42385160	14	5.11707e-08	0.198678	0.0952621
DMR.120	MAEL	chr1:166957733-166958583	14	0.00163702	-0.0966679	-0.0462508
DMR.121	TACC2	chr10:123922311-123923518	14	0.000137372	0.119867	0.070745
DMR.122	SLC43A3	chr11:57193487-57195540	14	2.98745e-06	-0.168995	0.00488848
DMR.123	DIO3, MIR1247	chr14:102026722-102027797	14	1.38327e-09	-0.101011	-0.0695955
DMR.124	OAZ2	chr15:64995133-64996104	14	6.76886e-05	-0.14933	-0.0659911
DMR.125	TMEM97	chr17:26645466-26646884	14	5.8985e-05	-0.108304	-0.0569513
DMR.126	C5orf24	chr5:134181226-134182458	14	5.41551e-07	-0.2049	-0.100774
DMR.127	RNF39	chr6:30042919-30043354	14	0.0187998	-0.0929102	-0.0561571
DMR.128	RIMS1	chr6:72595944-72596748	14	0.00332815	-0.200014	-0.134064
DMR.129	MARC2, MOSC2	chr1:220921184-220922217	13	4.2354e-10	-0.2396	-0.150318
DMR.130	GRIN2A	chr16:10276369-10277505	13	0.000133268	-0.0941063	-0.0452073
DMR.131	SLC16A13	chr17:6938903-6939795	13	0.00121994	0.0444276	0.0215184
DMR.132	SH3RF3, SH3RF3-AS1, LOC100287216	chr2:109745344-109746251	13	0.000983383	-0.168922	-0.082087
DMR.133	GUCY1A3	chr4:156587892-156588740	13	0.000675814	-0.148075	-0.0655253
DMR.134	SSPN	chr12:26348011-26348749	12	0.00417386	-0.103524	-0.0387919
DMR.135	PSMD9, WDR66	chr12:122355636-122356852	12	2.78612e-06	0.138458	0.0823184
DMR.136	ZNF785	chr16:30596419-30597827	12	5.06662e-14	-0.164454	-0.0956263
DMR.137	SALL1	chr16:51184205-51185001	12	0.00326197	-0.134679	-0.062405
DMR.138	SETD6	chr16:58548873-58549945	12	1.7153e-07	0.0372543	0.0184468
DMR.139	RFX8	chr2:102091115-102091755	12	0.0140596	0.083365	0.0412429
DMR.140	TOM1	chr22:35694157-35695799	12	4.70778e-09	0.177095	0.0529024
DMR.141	ZMYND10	chr3:50382952-50383668	12	9.62254e-08	0.159608	0.1004
DMR.142	TNFRSF10C	chr8:22959776-22961088	12	4.32602e-16	-0.222122	-0.0932534
DMR.143		chr8:72459499-72460890	12	1.23583e-05	-0.10374	-0.0268362
DMR.144	RNF141	chr11:10562070-10562913	11	0.0104425	-0.0850062	-0.0627824
DMR.145	IRAK3	chr12:66582568-66583431	11	1.56693e-05	-0.0897308	-0.0507934
DMR.146	ZNF595, ZNF718	chr4:52423-54036	11	2.09845e-05	-0.126973	-0.0553388
DMR.147	TKTL2	chr4:164394686-164395287	11	0.0120946	-0.121949	-0.0470826
DMR.148	TFAP2A, TFAP2A-AS1	chr6:10410494-10412073	11	1.78037e-05	-0.119421	-0.0832791
DMR.149	SDK1,	chr7:4307392-4308739	11	0.000460251	0.116511	0.0685363
DMR.150	EPHB4	chr7:100424532-100425827	11	0.000141061	0.165282	0.125272
DMR.151	NEFM	chr8:24772137-24773148	11	1.25079e-06	-0.122455	-0.0652492
DMR.152	ELTD1, ADGRL4	chr1:79471984-79472558	10	0.016597	-0.110046	-0.0657751
DMR.153	SPON1	chr11:13983784-13984077	10	0.0237964	-0.109221	-0.0642694
DMR.154	MDP1	chr14:24684670-24685656	10	0.00278965	0.136508	0.0609593
DMR.155	RAB27A	chr15:55581976-55582890	10	0.00141877	-0.157758	-0.122011
DMR.156	LYPD5	chr19:44324747-44325139	10	0.0187661	-0.101671	-0.0740235
DMR.157	ALK	chr2:30144152-30144940	10	0.000768628	-0.22083	-0.0770455
DMR.158	LRP2	chr2:170218350-170219405	10	0.00841689	0.0326399	0.00984778
DMR.159	NAA11	chr4:80246713-80247628	10	1.86391e-06	0.180678	0.103921
DMR.160	LRRC7	chr1:70224840-70225930	9	0.00167871	0.166835	0.0671389
DMR.161	LOC148824, GCSAML-AS1	chr1:247694041-247695078	9	0.0187998	-0.171426	-0.0694917
DMR.162	C10orf108, DIP2C	chr10:695403-696356	9	0.000143614	0.109135	0.0599435
DMR.163	RNF17	chr13:25337649-25338289	9	3.73216e-05	0.160274	0.0969108
DMR.164	TMEM132E, C17orf102	chr17:32907388-32907997	9	0.00927583	-0.134966	-0.0458925
DMR.165	IHH	chr2:219924695-219925688	9	0.000430826	-0.114427	-0.0464309
DMR.166	DOCK2	chr5:169063935-169064660	9	0.0150666	-0.154045	-0.0860964
DMR.167	PKIA	chr8:79427993-79428725	9	0.0143538	-0.132553	-0.0992789
DMR.168		chr8:144852570-144853583	9	0.0003446	0.0799546	0.0483345
DMR.169	ATP1A4	chr1:160120712-160121487	8	0.00214612	0.0818523	0.0256718
DMR.170	ANKRD62	chr18:12093625-12094056	8	0.0307488	-0.100507	-0.0553766
DMR.171	LOC100289333	chr19:12305392-12306198	8	3.23113e-07	0.167724	0.100807
DMR.172	PPP1R37	chr19:45596087-45596386	8	0.0248436	0.0139048	0.00443373
DMR.173	RASSF2	chr20:4795621-4796176	8	0.0153725	-0.118618	-0.0592313
DMR.174	OLIG1	chr21:34442257-34443010	8	0.00617302	-0.0798395	-0.0465428
DMR.175	CXCL2	chr4:74965075-74965755	8	0.0133681	0.0711198	0.00622351
DMR.176	HLA-DRA	chr6:32407570-32408863	8	0.00018332	-0.210045	-0.098475
DMR.177	LINC00577	chr6:105387483-105388731	8	2.54549e-07	-0.166228	-0.114873
DMR.178		chr6:166666838-166667897	8	4.13025e-06	-0.199782	-0.135086
DMR.179	SMARCA2	chr9:2158031-2158492	8	0.00429588	0.0808716	0.0399881
DMR.180	FBP1	chr9:97401505-97402452	8	4.26831e-06	-0.0913337	-0.0510082
DMR.181		chr10:134672412-134672917	7	1.81135e-05	0.138271	0.0475649
DMR.182	CFAP46	chr10:134680756-134681987	7	1.16596e-05	0.163845	0.065723
DMR.183	ALKBH3	chr11:43902062-43902407	7	0.030893	-0.141328	-0.110707
DMR.184	SLC6A12, LOC101929384	chr12:312595-313378	7	0.00456334	0.216258	0.146813
DMR.185	LINC00940	chr12:2045359-2046230	7	3.29764e-06	0.160744	0.0862984
DMR.186		chr13:53173507-53174818	7	5.01572e-15	0.263816	0.161468
DMR.187	ZIC5	chr13:100624130-100624373	7	0.0333722	-0.12345	-0.0584788
DMR.188	EIF2AK4	chr15:40268421-40269401	7	1.01723e-05	-0.143195	-0.093803
DMR.189	BOD1L2	chr18:54814189-54814548	7	0.0313557	-0.141556	-0.0763708
DMR.190	ELAVL3	chr19:11591593-11592321	7	0.00326841	-0.066402	-0.035025
DMR.191	ZNF233	chr19:44763979-44764205	7	0.0344948	-0.150279	-0.101627
DMR.192	LILRB4	chr19:55173997-55174433	7	0.00859637	-0.116978	-0.0362323
DMR.193	CHRND	chr2:233390699-233391265	7	0.00842778	0.0797954	0.048643
DMR.194	KRTAP10-7	chr21:46019901-46021244	7	0.00979307	0.10425	0.0586011
DMR.195	MOV10L1	chr22:50528561-50529071	7	0.0238966	-0.0808068	-0.0533039
DMR.196	VGLL4	chr3:11684498-11685456	7	0.00590668	0.126541	0.0943702
DMR.197	ALCAM	chr3:105087718-105088546	7	0.00173458	-0.123178	-0.0853896
DMR.198	LIN54	chr4:83931713-83932227	7	0.0150951	0.0241201	0.0149332
DMR.199	LRRC14B	chr5:195132-195821	7	0.00971504	0.0826012	0.0479868
DMR.200	EDIL3	chr5:83680631-83681201	7	0.00113208	-0.127942	-0.0402796
DMR.201	ZSCAN16	chr6:28092048-28092420	7	9.72193e-05	0.202871	0.129589
DMR.202	CARD11	chr7:2968316-2968685	7	0.0369593	0.0825317	0.0651232
DMR.203	GTPBP10	chr7:89975856-89976216	7	0.0378044	0.0538657	0.0250049
DMR.204	TOP1MT	chr8:144441955-144443217	7	0.0108824	-0.125386	-0.01218
DMR.205	INSL6	chr9:5185415-5186162	7	0.00404357	-0.11927	-0.0854069
DMR.206		chr10:7574745-7575112	6	0.0254668	0.112863	0.0681402
DMR.207		chr12:91755459-91756129	6	0.000126928	0.162261	0.0764293
DMR.208	LINC00351	chr13:85937518-85937926	6	0.00386464	-0.199973	-0.109806
DMR.209		chr14:97091067-97092205	6	0.00250853	0.0865252	0.0624543
DMR.210	MPV17L	chr16:15488936-15489794	6	0.000226433	-0.175129	-0.0503807
DMR.211	NOL3	chr16:67207722-67208405	6	0.000154505	-0.161431	-0.104398
DMR.212	MC1R	chr16:89983766-89984268	6	0.0223595	0.0758772	0.0218619
DMR.213	SPRED3	chr19:38886110-38886789	6	1.43231e-06	0.21445	0.121831
DMR.214	TSSC1	chr2:3260576-3261367	6	0.000423915	-0.124292	-0.0842036
DMR.215	MSL3L2, MSL3P1	chr2:234777078-234777399	6	0.0196377	0.0529575	0.0167661
DMR.216	ARPP21	chr3:35680791-35681158	6	0.0136789	-0.0782361	-0.0524472
DMR.217	TGM4	chr3:44915918-44916473	6	0.00591452	0.0874794	0.0457793
DMR.218	ALDH1L1, ALDH1L1-AS2	chr3:125898467-125899086	6	0.00685624	-0.136473	-0.089481
DMR.219	RGS12	chr4:3364899-3365442	6	0.00236354	0.080092	0.0595531
DMR.220	NDUFA2	chr5:140026603-140027092	6	0.00449783	0.0157987	0.00648558
DMR.221	NR3C1	chr5:142784721-142785501	6	0.000131485	-0.146808	-0.0839053
DMR.222		chr6:44695195-44695905	6	2.98985e-05	-0.150305	-0.0701183
DMR.223	RADIL	chr7:4855003-4856146	6	7.30056e-10	0.245825	0.0333165
DMR.224	CAMTA1	chr1:7449057-7449957	5	0.000144089	0.105151	0.0704768
DMR.225		chr1:158173687-158174247	5	3.36449e-05	0.0597365	0.018896
DMR.226	ITIH5	chr10:7621729-7622410	5	0.00975155	0.193954	0.0812976
DMR.227	CFAP46	chr10:134679251-134679704	5	0.000784046	0.0870277	0.0697649
DMR.228	BRSK2	chr11:1410750-1411609	5	0.000637765	-0.0934112	-0.0630104
DMR.229	PGR	chr11:100999399-101000164	5	0.00676912	-0.0727821	-0.0603872
DMR.230	PRMT8	chr12:3489751-3490682	5	0.00213289	0.105872	0.0853154
DMR.231	CHPT1	chr12:102090101-102090601	5	0.00388045	-0.504054	-0.105358
DMR.232	FAM18A, TVP23A	chr16:10912331-10912718	5	0.00877506	0.0990171	0.0562603
DMR.233	GNAL	chr18:11751315-11751413	5	0.0473202	-0.0734087	-0.0497454
DMR.234	FLJ26850	chr19:50554013-50554510	5	0.0133618	-0.136523	-0.0959604
DMR.235	CTU1	chr19:51607208-51607988	5	0.000192697	0.11927	0.0721663
DMR.236	THNSL2	chr2:88473740-88474169	5	0.0108724	0.11182	0.0735139
DMR.237	LOC100499194	chr2:114737311-114737730	5	0.00115863	-0.201944	-0.119489
DMR.238	PLSCR2	chr3:146187109-146187398	5	0.0244316	0.0855397	0.0659412
DMR.239	ARSJ	chr4:114900050-114900720	5	0.0176344	-0.133829	-0.0873629
DMR.240	MGC45800, LOC90768	chr4:183063397-183064035	5	0.000542369	0.0558342	0.0326446
DMR.241		chr5:50264156-50264836	5	0.00113427	-0.138164	-0.0735485
DMR.242	GPX3	chr5:150400040-150400395	5	0.0367891	0.0891598	0.0759562
DMR.243	PSMB9	chr6:32825040-32825148	5	0.0399857	-0.0970964	-0.0606698
DMR.244		chr6:50061065-50061398	5	0.00372047	-0.124454	-0.0361505
DMR.245		chr6:148880635-148881461	5	1.53019e-05	-0.125457	-0.0749214
DMR.246	YAE1D1, C7orf36	chr7:39605529-39605687	5	0.00923018	-0.114793	-0.0314555
DMR.247	ORAI2	chr7:102073548-102074225	5	0.0121335	0.262738	0.14096
DMR.248	PTPRN2	chr7:157366933-157367159	5	0.00441974	0.132497	0.0857024
DMR.249	KBTBD11	chr8:1948999-1950112	5	0.00381169	-0.181205	-0.123277
DMR.250		chr8:144222015-144222455	5	9.39736e-07	0.214625	0.149357
DMR.251	MAFA	chr8:144511212-144512192	5	6.92135e-05	-0.0407575	-0.0176372
DMR.252	BOP1	chr8:145501817-145502297	5	3.22329e-05	0.0567702	0.0373986
DMR.253	LCN9	chr9:138554641-138555111	5	0.00927583	0.0976714	0.0509707
DMR.254	TESK2	chr1:45956424-45956828	4	0.0384604	-0.151464	-0.100902
DMR.255		chr1:236135296-236135584	4	0.00611295	0.226389	0.157934
DMR.256	CFAP46	chr10:134658828-134659548	4	0.0167293	0.119187	0.0829781
DMR.257	IZUMO1R, FOLR4	chr11:94037478-94037818	4	0.001241	0.0774514	0.0655082
DMR.258	CUX2	chr12:111471963-111472914	4	7.04268e-06	-0.0328973	-0.0173063
DMR.259	SLC25A15	chr13:41363245-41363591	4	0.00669111	0.0883789	0.029572
DMR.260	SLC35F4	chr14:58063680-58064661	4	0.0225062	0.107983	0.0538636
DMR.261	SERPINA1	chr14:94855505-94855990	4	0.0315792	0.0994748	0.0730844
DMR.262		chr15:31175309-31175522	4	0.0455601	0.177472	0.0840171
DMR.263	SULT1A1	chr16:28622494-28622695	4	0.000243681	0.0704103	0.0468992
DMR.264	PDK2	chr17:48172930-48172978	4	0.0475998	-0.0725191	-0.0613821
DMR.265	LYPD5	chr19:44302666-44303058	4	0.00963352	0.1319	0.0909071
DMR.266	GREB1	chr2:11750735-11751071	4	0.0360963	0.103103	0.0800698
DMR.267	POU3F3	chr2:105471960-105472217	4	0.00878636	-0.106742	-0.0812291
DMR.268	KRTAP10-3	chr21:45979129-45979620	4	0.00901411	0.111181	0.0815893
DMR.269	NCRNA00162	chr21:46424715-46424880	4	1	-0.0215718	-0.00558267
DMR.270	FAM19A5	chr22:48971959-48972536	4	0.0166046	-0.167608	-0.093359
DMR.271		chr3:130235850-130236522	4	0.0111688	-0.168898	-0.106234
DMR.272		chr4:124426923-124427195	4	0.0255799	-0.12851	-0.0927051
DMR.273		chr5:134527034-134527449	4	0.0120127	-0.0994679	-0.0407388
DMR.274		chr7:1849671-1850203	4	0.0202615	0.100186	0.0531485
DMR.275	ZPBP	chr7:50132541-50132903	4	0.00947127	-0.114171	-0.0797737
DMR.276	MUC17	chr7:100701511-100701852	4	0.00432105	0.124862	0.0793134
DMR.277	SH2B2	chr7:101943990-101944556	4	0.00669642	-0.0992087	-0.0873388
DMR.278		chr7:104624178-104624890	4	0.00513404	0.10717	0.0784464
DMR.279	DEFB135	chr8:11839764-11839844	4	0.0221979	-0.0851433	-0.0733662
DMR.280	LINC01230	chr9:1047049-1047414	4	0.00278801	0.101465	0.0744964
DMR.281	C9orf130, LINC00476	chr9:98636898-98637454	4	0.0174345	0.0988333	0.0458412
DMR.282	ZNF275	chrX:152616875-152617344	4	0.00610858	0.146338	0.0942268

## Sheet: B
DMR	Probe ID	Chr	Position (bp)	Gene	beta High	beta Low	beta difference (High - Low)	beta Percent Change (from Low)
DMR.1	cg16530429	chr1	26737470	LIN28	0.12787	0.14526	-0.01739	-11.9716
DMR.1	cg19084589	chr1	26737711	LIN28	0.178576	0.201605	-0.0230289	-11.4228
DMR.10	cg05845403	chr13	96293882	DZIP1	0.767656	0.779758	-0.0121015	-1.55196
DMR.10	cg11337289	chr13	96294131	DZIP1	0.505316	0.523265	-0.0179491	-3.43021
DMR.100	cg00920314	chrX	84189177	UBE2DNL	0.381862	0.32783	0.0540317	16.4816
DMR.100	cg04516011	chrX	84189179	UBE2DNL	0.404995	0.364604	0.0403917	11.0782
DMR.100	cg12077024	chrX	84189377	UBE2DNL	0.568338	0.454521	0.113817	25.0412
DMR.101	cg00267746	chr20	57463984	GNAS	0.267848	0.356095	-0.0882467	-24.7818
DMR.101	cg00466827	chr20	57465691	GNAS	0.0690847	0.0716509	-0.00256619	-3.58152
DMR.101	cg01538522	chr20	57463974	GNAS	0.295238	0.374669	-0.0794307	-21.2003
DMR.101	cg01748573	chr20	57463530	GNAS	0.320312	0.420945	-0.100632	-23.9063
DMR.101	cg02107718	chr20	57463713	GNAS	0.340806	0.443106	-0.1023	-23.087
DMR.101	cg03264550	chr20	57465448	GNAS	0.243106	0.288998	-0.0458923	-15.8798
DMR.101	cg03821543	chr20	57463925	GNAS	0.242548	0.347875	-0.105327	-30.2773
DMR.101	cg03837903	chr20	57464000	GNAS	0.269028	0.348738	-0.07971	-22.8567
DMR.101	cg04019914	chr20	57463357	GNAS	0.491522	0.605413	-0.113891	-18.8121
DMR.101	cg04779428	chr20	57463355	GNAS	0.425906	0.530819	-0.104913	-19.7644
DMR.101	cg05926269	chr20	57463906	GNAS	0.351482	0.48577	-0.134288	-27.6444
DMR.101	cg05960039	chr20	57465123	GNAS	0.224147	0.274497	-0.0503506	-18.3428
DMR.101	cg06047881	chr20	57465132	GNAS	0.329453	0.39921	-0.0697572	-17.4738
DMR.101	cg07341934	chr20	57463711	GNAS	0.288	0.381653	-0.0936538	-24.539
DMR.101	cg07516978	chr20	57465773	GNAS	0.0418823	0.0455469	-0.00366458	-8.04573
DMR.101	cg07824914	chr20	57465815	GNAS	0.0692088	0.0701556	-0.000946723	-1.34946
DMR.101	cg07909402	chr20	57465445	GNAS	0.174644	0.213431	-0.0387866	-18.1729
DMR.101	cg08997444	chr20	57464970	GNAS	0.44755	0.515266	-0.0677165	-13.142
DMR.101	cg09241929	chr20	57465560	GNAS	0.220387	0.27539	-0.0550029	-19.9727
DMR.101	cg09604333	chr20	57465125	GNAS	0.293587	0.336476	-0.0428887	-12.7464
DMR.101	cg09772382	chr20	57463775	GNAS	0.445983	0.535107	-0.0891244	-16.6554
DMR.101	cg09885502	chr20	57463991	GNAS	0.282177	0.396202	-0.114025	-28.7794
DMR.101	cg10011623	chr20	57463527	GNAS	0.41979	0.517199	-0.0974095	-18.834
DMR.101	cg10144604	chr20	57465599	GNAS	0.218965	0.24933	-0.030365	-12.1787
DMR.101	cg10748817	chr20	57465175	GNAS	0.344782	0.389333	-0.0445505	-11.4428
DMR.101	cg11244758	chr20	57463900	GNAS	0.330893	0.418947	-0.0880536	-21.0178
DMR.101	cg11357538	chr20	57463397	GNAS	0.301683	0.404551	-0.102868	-25.4278
DMR.101	cg11480267	chr20	57463503	GNAS	0.319618	0.38973	-0.0701125	-17.99
DMR.101	cg12372477	chr20	57465915	GNAS	0.0726213	0.0784452	-0.00582389	-7.42415
DMR.101	cg13231951	chr20	57465775	GNAS	0.064272	0.0671402	-0.00286816	-4.2719
DMR.101	cg14104369	chr20	57465535	GNAS	0.266174	0.287375	-0.0212006	-7.37734
DMR.101	cg14263118	chr20	57463787	GNAS	0.257688	0.373626	-0.115938	-31.0306
DMR.101	cg15222215	chr20	57463783	GNAS	0.277628	0.402054	-0.124426	-30.9477
DMR.101	cg15391834	chr20	57466129	GNAS	0.0300595	0.0274857	0.0025738	9.36412
DMR.101	cg16993684	chr20	57466131	GNAS	0.0179075	0.0202345	-0.00232707	-11.5005
DMR.101	cg17334845	chr20	57463572	GNAS	0.201794	0.239819	-0.0380251	-15.8557
DMR.101	cg17652507	chr20	57463653	GNAS	0.182253	0.284182	-0.101929	-35.8674
DMR.101	cg17658854	chr20	57462798	GNAS	0.717424	0.703475	0.0139491	1.98289
DMR.101	cg18300848	chr20	57465695	GNAS	0.0601623	0.065644	-0.00548162	-8.35053
DMR.101	cg18668503	chr20	57466137	GNAS	0.0404163	0.048201	-0.00778471	-16.1505
DMR.101	cg18997188	chr20	57463270	GNAS	0.438053	0.546513	-0.10846	-19.8458
DMR.101	cg19002779	chr20	57465993	GNAS	0.111364	0.105171	0.00619337	5.88886
DMR.101	cg19116006	chr20	57465670	GNAS	0.0594159	0.0794894	-0.0200734	-25.253
DMR.101	cg20008140	chr20	57463455	GNAS	0.430311	0.528402	-0.0980915	-18.5638
DMR.101	cg20018057	chr20	57465139	GNAS	0.303264	0.378794	-0.0755296	-19.9395
DMR.101	cg20126878	chr20	57464571	GNAS	0.305136	0.392947	-0.0878109	-22.3467
DMR.101	cg20213508	chr20	57463325	GNAS	0.526539	0.59723	-0.0706918	-11.8366
DMR.101	cg20782596	chr20	57462978	GNAS	0.510066	0.557205	-0.0471384	-8.45979
DMR.101	cg21222634	chr20	57465926	GNAS	0.0362241	0.0402352	-0.00401114	-9.96923
DMR.101	cg22407822	chr20	57463658	GNAS	0.197839	0.306802	-0.108964	-35.5159
DMR.101	cg22639787	chr20	57464973	GNAS	0.472809	0.534469	-0.0616607	-11.5368
DMR.101	cg22741626	chr20	57463265	GNAS	0.544034	0.632633	-0.0885998	-14.0049
DMR.101	cg22798925	chr20	57464129	GNAS	0.364617	0.46139	-0.0967733	-20.9743
DMR.101	cg22885821	chr20	57465921	GNAS	0.0855768	0.0887523	-0.00317555	-3.57799
DMR.101	cg23159236	chr20	57464002	GNAS	0.200544	0.309043	-0.108499	-35.108
DMR.101	cg23496597	chr20	57463725	GNAS	0.311134	0.38211	-0.0709759	-18.5747
DMR.101	cg24276988	chr20	57463106	GNAS	0.867955	0.854553	0.0134024	1.56835
DMR.101	cg25130962	chr20	57465511	GNAS	0.22584	0.279306	-0.0534654	-19.1422
DMR.101	cg25308079	chr20	57463763	GNAS	0.416864	0.493859	-0.0769945	-15.5904
DMR.101	cg25983380	chr20	57465439	GNAS	0.185853	0.236789	-0.0509359	-21.5111
DMR.101	cg26767990	chr20	57463615	GNAS	0.317513	0.405149	-0.0876365	-21.6307
DMR.101	cg26791489	chr20	57463330	GNAS	0.452704	0.526392	-0.0736873	-13.9986
DMR.101	cg27027803	chr20	57464742	GNAS	0.326003	0.401193	-0.0751896	-18.7415
DMR.102	cg00018024	chr10	134600848	NKX6-2	0.184807	0.137765	0.0470415	34.1462
DMR.102	cg00626110	chr10	134599836	NKX6-2	0.361883	0.266056	0.0958272	36.0177
DMR.102	cg00699945	chr10	134600651	NKX6-2	0.40627	0.382151	0.0241195	6.31152
DMR.102	cg00701692	chr10	134599854	NKX6-2	0.54643	0.521517	0.0249129	4.777
DMR.102	cg01303723	chr10	134600680	NKX6-2	0.448168	0.457373	-0.00920475	-2.01253
DMR.102	cg01384488	chr10	134599809	NKX6-2	0.517023	0.489612	0.0274114	5.5986
DMR.102	cg02306630	chr10	134600477	NKX6-2	0.499087	0.473409	0.0256775	5.42395
DMR.102	cg03905847	chr10	134599934	NKX6-2	0.423125	0.427548	-0.00442235	-1.03435
DMR.102	cg06648277	chr10	134600489	NKX6-2	0.550515	0.545257	0.00525768	0.964257
DMR.102	cg07055616	chr10	134600600	NKX6-2	0.411426	0.371671	0.0397552	10.6964
DMR.102	cg07251711	chr10	134600919	NKX6-2	0.399035	0.396089	0.00294573	0.743705
DMR.102	cg08444220	chr10	134600858	NKX6-2	0.156597	0.158084	-0.00148711	-0.940707
DMR.102	cg09260089	chr10	134599860	NKX6-2	0.381366	0.378311	0.0030549	0.80751
DMR.102	cg10171347	chr10	134600301	NKX6-2	0.623454	0.614599	0.00885418	1.44064
DMR.102	cg10171448	chr10	134599841	NKX6-2	0.536441	0.467735	0.0687061	14.6891
DMR.102	cg10182697	chr10	134600357	NKX6-2	0.57772	0.539527	0.0381922	7.07882
DMR.102	cg11163901	chr10	134599807	NKX6-2	0.29286	0.208558	0.084302	40.4214
DMR.102	cg11342452	chr10	134600463	NKX6-2	0.441238	0.410183	0.0310546	7.57092
DMR.102	cg15304699	chr10	134600675	NKX6-2	0.549044	0.52959	0.0194543	3.67346
DMR.102	cg16949120	chr10	134599783	NKX6-2	0.353435	0.354193	-0.000757992	-0.214006
DMR.102	cg17259183	chr10	134599984	NKX6-2	0.31722	0.346677	-0.0294564	-8.4968
DMR.102	cg17996619	chr10	134600701	NKX6-2	0.400651	0.340595	0.0600563	17.6328
DMR.102	cg19355087	chr10	134600295	NKX6-2	0.585422	0.608922	-0.0234998	-3.85925
DMR.102	cg19701540	chr10	134600915	NKX6-2	0.451462	0.471926	-0.0204645	-4.33638
DMR.102	cg24659054	chr10	134600656	NKX6-2	0.570512	0.524218	0.0462935	8.83095
DMR.102	cg25485875	chr10	134600998	NKX6-2	0.441127	0.403742	0.0373848	9.25957
DMR.102	cg27583690	chr10	134599823	NKX6-2	0.531651	0.501779	0.0298727	5.95336
DMR.103	cg01466825	chr6	32145793	RNF5P1	0.0449795	0.0467575	-0.00177799	-3.80259
DMR.103	cg02260340	chr6	32145753	RNF5P1	0.0336669	0.0285283	0.00513865	18.0125
DMR.103	cg02973270	chr6	32146548	AGPAT1	0.100566	0.128341	-0.0277756	-21.642
DMR.103	cg03718284	chr6	32145617	RNF5P1	0.0999734	0.102278	-0.00230458	-2.25325
DMR.103	cg06570818	chr6	32146466	AGPAT1	0.119395	0.114495	0.00490036	4.27999
DMR.103	cg07482220	chr6	32146520	AGPAT1	0.206506	0.193038	0.0134682	6.977
DMR.103	cg08049198	chr6	32145904	AGPAT1	0.0789223	0.0767303	0.00219203	2.8568
DMR.103	cg08450897	chr6	32145626	RNF5P1	0.0660784	0.0599735	0.00610495	10.1794
DMR.103	cg09043226	chr6	32146099	AGPAT1	0.142137	0.140365	0.0017722	1.26257
DMR.103	cg09301199	chr6	32145654	RNF5P1	0.0915381	0.0919212	-0.000383109	-0.41678
DMR.103	cg10023837	chr6	32146595	AGPAT1	0.0667847	0.0633396	0.00344512	5.43913
DMR.103	cg11043450	chr6	32146071	AGPAT1	0.0771803	0.0813633	-0.00418305	-5.1412
DMR.103	cg11995506	chr6	32146232	RNF5	0.0689066	0.0817676	-0.0128609	-15.7286
DMR.103	cg13763617	chr6	32145755	RNF5P1	0.0421195	0.0399524	0.00216709	5.42418
DMR.103	cg14771938	chr6	32145762	RNF5P1	0.0434165	0.0388668	0.00454972	11.7059
DMR.103	cg15982308	chr6	32145830	RNF5P1	0.0871842	0.0804444	0.0067398	8.37821
DMR.103	cg17455891	chr6	32146048	AGPAT1	0.0661389	0.0653278	0.000811074	1.24155
DMR.103	cg18191873	chr6	32145853	AGPAT1	0.120312	0.123408	-0.00309593	-2.5087
DMR.103	cg18928683	chr6	32146006	AGPAT1	0.0795625	0.0765982	0.00296427	3.8699
DMR.103	cg19007101	chr6	32146779	AGPAT1	0.260235	0.249746	0.0104892	4.19995
DMR.103	cg20008357	chr6	32145745	RNF5P1	0.166391	0.14765	0.0187411	12.693
DMR.103	cg23464264	chr6	32145923	AGPAT1	0.0535899	0.0554083	-0.00181841	-3.28183
DMR.103	cg24425483	chr6	32146195	RNF5	0.0699692	0.0646691	0.0053001	8.19572
DMR.103	cg25733934	chr6	32145969	AGPAT1	0.0970178	0.08711	0.0099078	11.3739
DMR.103	cg27370696	chr6	32146529	AGPAT1	0.105403	0.0927101	0.0126928	13.6909
DMR.104	cg00380166	chr6	168816389		0.880529	0.897429	-0.0169001	-1.88317
DMR.104	cg01825355	chr6	168812152		0.832829	0.843923	-0.0110939	-1.31457
DMR.104	cg03849343	chr6	168814162		0.251082	0.203434	0.0476476	23.4216
DMR.104	cg05828030	chr6	168816659		0.818932	0.833732	-0.0147994	-1.77508
DMR.104	cg08064697	chr6	168814631		0.337624	0.303375	0.0342488	11.2893
DMR.104	cg09267674	chr6	168813400		0.736451	0.706807	0.029644	4.19407
DMR.104	cg09804649	chr6	168815615		0.796309	0.808977	-0.0126679	-1.56592
DMR.104	cg09877301	chr6	168812737		0.817921	0.846893	-0.0289717	-3.42094
DMR.104	cg15973384	chr6	168817498		0.710891	0.73663	-0.0257392	-3.49418
DMR.104	cg16001202	chr6	168816771		0.785841	0.809273	-0.0234329	-2.89555
DMR.104	cg16330359	chr6	168815048		0.239319	0.234806	0.00451362	1.92228
DMR.104	cg17027353	chr6	168814821		0.335101	0.314984	0.0201172	6.38674
DMR.104	cg17193040	chr6	168817299		0.737832	0.7861	-0.0482683	-6.14022
DMR.104	cg18109427	chr6	168818333		0.854464	0.8788	-0.0243356	-2.76919
DMR.104	cg18862210	chr6	168815477		0.742971	0.737421	0.00554967	0.752579
DMR.104	cg19517108	chr6	168812624		0.910365	0.922326	-0.0119606	-1.29678
DMR.104	cg20421940	chr6	168811930		0.761609	0.793551	-0.0319418	-4.02518
DMR.104	cg21101759	chr6	168812073		0.759238	0.787613	-0.0283751	-3.60267
DMR.104	cg22575498	chr6	168813965		0.119036	0.058605	0.0604306	103.115
DMR.104	cg23145493	chr6	168813125		0.794513	0.790806	0.00370732	0.468803
DMR.104	cg24652809	chr6	168813688		0.423438	0.389669	0.0337692	8.66612
DMR.104	cg26311420	chr6	168812569		0.892033	0.911779	-0.0197459	-2.16564
DMR.104	cg26379705	chr6	168813334		0.560229	0.509375	0.0508537	9.98354
DMR.105	cg01745539	chr6	32632331	HLA-DQB1	0.352088	0.322358	0.0297295	9.2225
DMR.105	cg03403720	chr6	32632970	HLA-DQB1	0.425959	0.268691	0.157269	58.5315
DMR.105	cg03461499	chr6	32632790	HLA-DQB1	0.527524	0.471089	0.0564347	11.9796
DMR.105	cg03796735	chr6	32632643	HLA-DQB1	0.232885	0.180225	0.0526602	29.2192
DMR.105	cg04317588	chr6	32632995	HLA-DQB1	0.332862	0.264432	0.0684306	25.8784
DMR.105	cg04696840	chr6	32633354	HLA-DQB1	0.553021	0.426678	0.126344	29.6111
DMR.105	cg06255955	chr6	32632639	HLA-DQB1	0.344912	0.282791	0.0621217	21.9674
DMR.105	cg07984212	chr6	32632957	HLA-DQB1	0.406005	0.286254	0.11975	41.8335
DMR.105	cg09312897	chr6	32632000	HLA-DQB1	0.792981	0.665703	0.127278	19.1193
DMR.105	cg10180404	chr6	32632334	HLA-DQB1	0.469775	0.427631	0.0421442	9.85527
DMR.105	cg10846853	chr6	32632859	HLA-DQB1	0.484464	0.468151	0.0163135	3.48467
DMR.105	cg13047157	chr6	32633114	HLA-DQB1	0.677949	0.632438	0.0455113	7.19617
DMR.105	cg13423887	chr6	32632694	HLA-DQB1	0.297969	0.216425	0.0815441	37.6779
DMR.105	cg16345566	chr6	32633102	HLA-DQB1	0.656381	0.671197	-0.0148165	-2.20747
DMR.105	cg21493951	chr6	32632338	HLA-DQB1	0.47567	0.430582	0.0450873	10.4712
DMR.105	cg22233843	chr6	32632565	HLA-DQB1	0.518843	0.387836	0.131007	33.7788
DMR.105	cg23464743	chr6	32633163	HLA-DQB1	0.620203	0.533404	0.0867988	16.2726
DMR.105	cg23967822	chr6	32632961	HLA-DQB1	0.443649	0.321297	0.122353	38.0809
DMR.105	cg24376311	chr6	32632788	HLA-DQB1	0.474181	0.385152	0.089029	23.1153
DMR.105	cg24593918	chr6	32633157	HLA-DQB1	0.606981	0.546022	0.0609587	11.1642
DMR.105	cg27196273	chr6	32632992	HLA-DQB1	0.373598	0.331583	0.042015	12.671
DMR.106	cg00602783	chr12	82153008	PPFIA2	0.385358	0.321792	0.0635657	19.7536
DMR.106	cg00685836	chr12	82153256	PPFIA2	0.235034	0.174895	0.0601393	34.3859
DMR.106	cg01578987	chr12	82152469	PPFIA2	0.142399	0.144565	-0.00216681	-1.49885
DMR.106	cg03288674	chr12	82152505	PPFIA2	0.180303	0.162568	0.0177348	10.9091
DMR.106	cg04250847	chr12	82152425	PPFIA2	0.470836	0.382854	0.0879826	22.9807
DMR.106	cg06972953	chr12	82153736	PPFIA2	0.309171	0.265837	0.0433339	16.3009
DMR.106	cg07988820	chr12	82153109	PPFIA2	0.289073	0.253844	0.0352295	13.8784
DMR.106	cg09881510	chr12	82153070	PPFIA2	0.366957	0.287459	0.0794977	27.6553
DMR.106	cg10989716	chr12	82152633	PPFIA2	0.257557	0.247998	0.00955954	3.85469
DMR.106	cg13838530	chr12	82153734	PPFIA2	0.340372	0.323634	0.0167382	5.17197
DMR.106	cg14080075	chr12	82152625	PPFIA2	0.25959	0.207351	0.0522394	25.1937
DMR.106	cg16108864	chr12	82153227	PPFIA2	0.348607	0.317688	0.0309185	9.73235
DMR.106	cg20419307	chr12	82152364	PPFIA2	0.220116	0.162143	0.0579726	35.7539
DMR.106	cg21193143	chr12	82153300	PPFIA2	0.410927	0.353055	0.0578722	16.3918
DMR.106	cg21231944	chr12	82153410	PPFIA2	0.439542	0.344953	0.0945888	27.4208
DMR.106	cg22575628	chr12	82152396	PPFIA2	0.381994	0.330332	0.0516624	15.6395
DMR.106	cg23577324	chr12	82152418	PPFIA2	0.358344	0.310825	0.0475196	15.2882
DMR.106	cg23701643	chr12	82153290	PPFIA2	0.356937	0.306578	0.0503594	16.4263
DMR.106	cg24719984	chr12	82153464	PPFIA2	0.374972	0.348242	0.0267293	7.6755
DMR.106	cg24784413	chr12	82152523	PPFIA2	0.239953	0.188458	0.0514953	27.3246
DMR.107	cg00437134	chr2	198364743	HSPE1	0.113284	0.08276	0.0305237	36.8822
DMR.107	cg02208776	chr2	198365119	HSPE1	0.0726094	0.0409287	0.0316808	77.4049
DMR.107	cg04657470	chr2	198365150	HSPE1	0.222356	0.202613	0.0197431	9.74424
DMR.107	cg05654645	chr2	198364115	HSPD1	0.058234	0.0454074	0.0128266	28.2477
DMR.107	cg05767788	chr2	198364585	HSPD1	0.0849903	0.0388733	0.046117	118.634
DMR.107	cg06611076	chr2	198364074	HSPD1	0.209916	0.133496	0.0764198	57.2451
DMR.107	cg08602604	chr2	198364282	HSPD1	0.281199	0.183662	0.0975365	53.1065
DMR.107	cg08669938	chr2	198365116	HSPE1	0.0885762	0.0426456	0.0459306	107.703
DMR.107	cg10188592	chr2	198364785	HSPE1	0.060735	0.0365652	0.0241697	66.1002
DMR.107	cg10404010	chr2	198364864	HSPE1	0.0900346	0.0866018	0.0034328	3.96389
DMR.107	cg10884341	chr2	198365065	HSPE1	0.0728545	0.0410523	0.0318023	77.4677
DMR.107	cg11994984	chr2	198364525	HSPD1	0.264505	0.264397	0.000108386	0.0409938
DMR.107	cg12252443	chr2	198364630	HSPD1	0.0867698	0.0473018	0.039468	83.4387
DMR.107	cg12636814	chr2	198364529	HSPD1	0.108828	0.0633248	0.0455034	71.8572
DMR.107	cg14212314	chr2	198364789	HSPE1	0.0903427	0.0644865	0.0258563	40.0956
DMR.107	cg23159081	chr2	198364596	HSPD1	0.0697017	0.0482713	0.0214304	44.3958
DMR.107	cg23273364	chr2	198364778	HSPE1	0.154452	0.146408	0.0080436	5.49396
DMR.107	cg25114580	chr2	198364757	HSPE1	0.153252	0.125444	0.0278083	22.1679
DMR.107	cg27005255	chr2	198365139	HSPE1	0.0777301	0.0522513	0.0254788	48.7621
DMR.108	cg00570906	chr6	33048809	HLA-DPB1	0.564725	0.540471	0.0242537	4.48752
DMR.108	cg01132696	chr6	33048558	HLA-DPB1	0.21086	0.149375	0.0614851	41.1616
DMR.108	cg02197634	chr6	33048875	HLA-DPB1	0.790167	0.779716	0.0104511	1.34037
DMR.108	cg02692313	chr6	33048444	HLA-DPB1	0.370306	0.312429	0.0578778	18.5251
DMR.108	cg05798641	chr6	33048919	HLA-DPB1	0.818794	0.811459	0.00733472	0.903892
DMR.108	cg06437840	chr6	33048529	HLA-DPB1	0.26424	0.235457	0.028783	12.2243
DMR.108	cg09234582	chr6	33048286	HLA-DPB1	0.453086	0.406443	0.0466435	11.476
DMR.108	cg10850215	chr6	33048469	HLA-DPB1	0.276702	0.232418	0.0442838	19.0535
DMR.108	cg12893780	chr6	33048752	HLA-DPB1	0.539012	0.474854	0.0641587	13.5113
DMR.108	cg13349035	chr6	33048310	HLA-DPB1	0.499396	0.457088	0.0423083	9.25606
DMR.108	cg13581859	chr6	33048706	HLA-DPB1	0.407574	0.424685	-0.0171105	-4.02899
DMR.108	cg14870156	chr6	33048540	HLA-DPB1	0.333036	0.290273	0.042762	14.7316
DMR.108	cg15829535	chr6	33048760	HLA-DPB1	0.251996	0.241749	0.0102473	4.23881
DMR.108	cg17588455	chr6	33048485	HLA-DPB1	0.280382	0.270524	0.00985743	3.64382
DMR.108	cg19053046	chr6	33048254	HLA-DPB1	0.217	0.19179	0.0252103	13.1447
DMR.108	cg19990651	chr6	33048555	HLA-DPB1	0.24417	0.193661	0.050509	26.0811
DMR.108	cg25045942	chr6	33048291	HLA-DPB1	0.532655	0.471572	0.0610828	12.953
DMR.108	cg25491704	chr6	33048879	HLA-DPB1	0.830478	0.841425	-0.0109469	-1.30099
DMR.108	cg25511667	chr6	33048732	HLA-DPB1	0.618013	0.555497	0.0625158	11.254
DMR.109	cg02673015	chr7	86974810	TP53TG1	0.447604	0.307813	0.139791	45.4143
DMR.109	cg07582133	chr7	86974950	CROT	0.368292	0.251299	0.116993	46.5555
DMR.109	cg10560069	chr7	86975514	CROT	0.273408	0.229531	0.0438776	19.1163
DMR.109	cg11252776	chr7	86974961	CROT	0.408197	0.268346	0.139851	52.1159
DMR.109	cg12969170	chr7	86974897	TP53TG1	0.584477	0.434464	0.150013	34.5283
DMR.109	cg13338302	chr7	86974956	CROT	0.462722	0.344514	0.118208	34.3115
DMR.109	cg13595813	chr7	86974922	TP53TG1	0.473992	0.337761	0.136231	40.3334
DMR.109	cg13741326	chr7	86975244	CROT	0.280574	0.181037	0.099537	54.9816
DMR.109	cg14001567	chr7	86974838	TP53TG1	0.480771	0.305944	0.174827	57.1434
DMR.109	cg15350036	chr7	86973677	CROT	0.683299	0.633616	0.0496827	7.84113
DMR.109	cg15652797	chr7	86974991	CROT	0.378083	0.251092	0.126991	50.5754
DMR.109	cg16063666	chr7	86974833	TP53TG1	0.471824	0.343531	0.128293	37.3452
DMR.109	cg16955004	chr7	86974351	CROT	0.311237	0.247951	0.0632855	25.5233
DMR.109	cg17326451	chr7	86975534	CROT	0.260034	0.224341	0.0356934	15.9103
DMR.109	cg18952098	chr7	86975087	CROT	0.244545	0.157846	0.086699	54.9263
DMR.109	cg19642189	chr7	86974847	TP53TG1	0.449634	0.251557	0.198077	78.7404
DMR.109	cg21526343	chr7	86974861	TP53TG1	0.312965	0.187388	0.125577	67.0143
DMR.109	cg22510794	chr7	86974744	CROT	0.385704	0.263263	0.122441	46.509
DMR.11	cg11085942	chr14	94121523	UNC79	0.249602	0.213494	0.0361082	16.913
DMR.11	cg18587499	chr14	94121146	KIAA1409	0.340587	0.361662	-0.0210745	-5.82713
DMR.110	cg00173623	chr15	58358236	ALDH1A2	0.389758	0.286201	0.103558	36.1836
DMR.110	cg00930873	chr15	58357973	ALDH1A2	0.262221	0.245775	0.0164459	6.69143
DMR.110	cg02781660	chr15	58358775	ALDH1A2	0.211906	0.204624	0.00728264	3.55904
DMR.110	cg02888131	chr15	58357987	ALDH1A2	0.238494	0.241105	-0.00261093	-1.0829
DMR.110	cg03365437	chr15	58357874	ALDH1A2	0.280587	0.256977	0.0236097	9.18747
DMR.110	cg04978384	chr15	58358310	ALDH1A2	0.486244	0.463669	0.0225746	4.86868
DMR.110	cg07721203	chr15	58357922	ALDH1A2	0.258843	0.209906	0.0489371	23.3139
DMR.110	cg09162949	chr15	58357989	ALDH1A2	0.250026	0.239652	0.0103739	4.32874
DMR.110	cg10490877	chr15	58358298	ALDH1A2	0.461496	0.40737	0.054126	13.2867
DMR.110	cg13198321	chr15	58357891	ALDH1A2	0.174884	0.158728	0.0161558	10.1783
DMR.110	cg13328142	chr15	58358264	ALDH1A2	0.36501	0.275892	0.0891175	32.3015
DMR.110	cg13518442	chr15	58358879	ALDH1A2	0.304953	0.272332	0.0326208	11.9783
DMR.110	cg14805347	chr15	58357879	ALDH1A2	0.247539	0.233611	0.0139277	5.96191
DMR.110	cg19890277	chr15	58358384	ALDH1A2	0.196358	0.141145	0.0552126	39.1175
DMR.110	cg20878463	chr15	58358758	ALDH1A2	0.38066	0.335032	0.0456274	13.6188
DMR.110	cg23699879	chr15	58358811	ALDH1A2	0.355933	0.316406	0.0395272	12.4926
DMR.110	cg26538160	chr15	58358243	ALDH1A2	0.455482	0.349546	0.105936	30.3067
DMR.111	cg01940425	chr2	63276565	OTX1	0.500942	0.42178	0.0791623	18.7686
DMR.111	cg02606403	chr2	63276268	LOC100132215	0.585276	0.546744	0.0385319	7.04751
DMR.111	cg03957108	chr2	63276545	OTX1	0.522381	0.440673	0.0817086	18.5418
DMR.111	cg06192497	chr2	63276216	LOC100132215	0.645506	0.599088	0.0464177	7.74805
DMR.111	cg08210688	chr2	63276723	OTX1	0.419766	0.323215	0.0965514	29.8722
DMR.111	cg10487970	chr2	63277030	OTX1	0.143181	0.126149	0.017032	13.5015
DMR.111	cg10658666	chr2	63276718	OTX1	0.3771	0.290573	0.0865271	29.7781
DMR.111	cg12376047	chr2	63277001	LOC100132215	0.314953	0.286948	0.0280046	9.75947
DMR.111	cg13471114	chr2	63276984	OTX1	0.0958281	0.104434	-0.00860592	-8.24054
DMR.111	cg14174204	chr2	63276700	OTX1	0.310527	0.222241	0.0882867	39.7257
DMR.111	cg15853117	chr2	63276966	OTX1	0.0456282	0.0491987	-0.00357048	-7.25727
DMR.111	cg15862215	chr2	63277010	OTX1	0.186597	0.222747	-0.0361498	-16.2291
DMR.111	cg17162260	chr2	63276779	OTX1	0.259331	0.213416	0.0459149	21.5142
DMR.111	cg22197050	chr2	63276183	LOC100132215	0.680281	0.657747	0.0225344	3.42599
DMR.111	cg23116322	chr2	63276478	OTX1	0.472078	0.40902	0.0630575	15.4167
DMR.111	cg26313088	chr2	63276992	LOC100132215	0.0721566	0.0765898	-0.00443322	-5.78827
DMR.111	cg26544594	chr2	63276833	OTX1	0.342389	0.307857	0.0345318	11.2168
DMR.112	cg01116810	chr22	24891153	C22orf45	0.109105	0.0998739	0.00923065	9.2423
DMR.112	cg02109793	chr22	24890690	C22orf45	0.213559	0.198909	0.0146499	7.36512
DMR.112	cg02469909	chr22	24890831	C22orf45	0.282973	0.240038	0.0429348	17.8867
DMR.112	cg03364108	chr22	24890794	C22orf45	0.209691	0.147898	0.0617931	41.7808
DMR.112	cg03503516	chr22	24890811	C22orf45	0.324623	0.287915	0.0367083	12.7497
DMR.112	cg08036764	chr22	24891220	C22orf45	0.492478	0.46627	0.0262078	5.62073
DMR.112	cg09246479	chr22	24891129	C22orf45	0.136743	0.120285	0.0164582	13.6827
DMR.112	cg10613381	chr22	24890330	C22orf45	0.423701	0.367623	0.0560783	15.2543
DMR.112	cg11210890	chr22	24890936	UPB1	0.301963	0.285165	0.0167981	5.89066
DMR.112	cg12492885	chr22	24890814	C22orf45	0.338553	0.285987	0.0525656	18.3804
DMR.112	cg12550055	chr22	24890833	C22orf45	0.318806	0.29736	0.021446	7.21211
DMR.112	cg15223899	chr22	24891158	C22orf45	0.234604	0.211201	0.023403	11.081
DMR.112	cg15552843	chr22	24890809	C22orf45	0.269372	0.229465	0.0399072	17.3914
DMR.112	cg16592832	chr22	24891141	C22orf45	0.160154	0.150831	0.00932286	6.18098
DMR.112	cg17647273	chr22	24891452	C22orf45	0.757227	0.726199	0.0310282	4.27269
DMR.112	cg18495047	chr22	24891166	C22orf45	0.258988	0.220027	0.0389613	17.7075
DMR.112	cg27126059	chr22	24891338	C22orf45	0.65012	0.64193	0.0081895	1.27576
DMR.113	cg00045763	chr5	111093619	NREP	0.222665	0.337602	-0.114937	-34.0453
DMR.113	cg00480768	chr5	111093911	NREP	0.20151	0.309021	-0.107511	-34.7909
DMR.113	cg04522604	chr5	111093927	C5orf13	0.282327	0.40642	-0.124093	-30.5332
DMR.113	cg04738309	chr5	111093624	C5orf13	0.240985	0.348807	-0.107822	-30.9117
DMR.113	cg06417612	chr5	111092845	C5orf13	0.264923	0.363521	-0.0985984	-27.1232
DMR.113	cg12856561	chr5	111093208	C5orf13	0.211322	0.33622	-0.124898	-37.1476
DMR.113	cg14305297	chr5	111093943	NREP	0.216327	0.3946	-0.178273	-45.1782
DMR.113	cg14869845	chr5	111093017	C5orf13	0.109541	0.179575	-0.0700341	-39
DMR.113	cg16439948	chr5	111093945	C5orf13	0.257556	0.427385	-0.16983	-39.7369
DMR.113	cg18344020	chr5	111094068	NREP	0.302144	0.373434	-0.0712897	-19.0903
DMR.113	cg18420790	chr5	111093913	C5orf13	0.333409	0.531177	-0.197768	-37.232
DMR.113	cg19476312	chr5	111094415	NREP	0.485997	0.427142	0.058855	13.7788
DMR.113	cg21092674	chr5	111093286	C5orf13	0.234577	0.389065	-0.154488	-39.7075
DMR.113	cg22607903	chr5	111093199	C5orf13	0.229948	0.355118	-0.12517	-35.2474
DMR.113	cg24072924	chr5	111093585	C5orf13	0.299954	0.471282	-0.171329	-36.3537
DMR.113	cg25680942	chr5	111093469	NREP	0.359533	0.528549	-0.169016	-31.9774
DMR.113	cg26990167	chr5	111093755	C5orf13	0.241801	0.423819	-0.182018	-42.9471
DMR.114	cg00290086	chr9	1050903	DMRT2	0.583802	0.619464	-0.0356618	-5.75689
DMR.114	cg00934355	chr9	1049244	DMRT2	0.616024	0.730109	-0.114085	-15.6258
DMR.114	cg01803297	chr9	1049898	DMRT2	0.591404	0.6214	-0.0299966	-4.82726
DMR.114	cg02991759	chr9	1050550	DMRT2	0.244344	0.169048	0.0752951	44.5406
DMR.114	cg03740162	chr9	1050680	DMRT2	0.317722	0.207197	0.110525	53.3427
DMR.114	cg06495009	chr9	1050012	DMRT2	0.314431	0.198896	0.115536	58.0885
DMR.114	cg09315839	chr9	1050530	DMRT2	0.270592	0.132815	0.137777	103.736
DMR.114	cg09934216	chr9	1050222	DMRT2	0.305985	0.188868	0.117116	62.0095
DMR.114	cg10787698	chr9	1050240	DMRT2	0.139941	0.0825361	0.0574047	69.551
DMR.114	cg11242992	chr9	1048520	LINC01230	0.454481	0.540303	-0.0858221	-15.8841
DMR.114	cg11795022	chr9	1050489	DMRT2	0.263466	0.158891	0.104576	65.8161
DMR.114	cg12273142	chr9	1050430	DMRT2	0.246219	0.15318	0.0930388	60.7382
DMR.114	cg14036347	chr9	1050167	DMRT2	0.30295	0.246546	0.0564045	22.8779
DMR.114	cg19464563	chr9	1051165	DMRT2	0.506429	0.511724	-0.00529462	-1.03466
DMR.114	cg21080263	chr9	1050493	DMRT2	0.313103	0.175744	0.137359	78.1585
DMR.114	cg26133523	chr9	1050015	DMRT2	0.218553	0.128267	0.090286	70.3894
DMR.114	cg27657187	chr9	1049925	DMRT2	0.741122	0.742556	-0.00143337	-0.193032
DMR.115	cg00993365	chr2	53994269	CHAC2	0.686697	0.650167	0.03653	5.61856
DMR.115	cg03289130	chr2	53994856	LOC100302652	0.395192	0.317933	0.0772585	24.3003
DMR.115	cg04695838	chr2	53995622	CHAC2	0.494235	0.365671	0.128564	35.1584
DMR.115	cg04995707	chr2	53994899	CHAC2	0.440444	0.343661	0.0967827	28.1623
DMR.115	cg10960675	chr2	53994559	LOC100302652	0.356091	0.304622	0.0514699	16.8963
DMR.115	cg12415590	chr2	53995114	LOC100302652	0.395341	0.316873	0.0784685	24.7634
DMR.115	cg14150199	chr2	53994733	LOC100302652	0.419845	0.32949	0.0903554	27.4228
DMR.115	cg14338893	chr2	53995495	CHAC2	0.53887	0.425961	0.112909	26.507
DMR.115	cg17370714	chr2	53995389	CHAC2	0.52209	0.400609	0.121481	30.3241
DMR.115	cg18209674	chr2	53995411	CHAC2	0.54773	0.439469	0.108261	24.6345
DMR.115	cg20426524	chr2	53994655	LOC100302652	0.294864	0.247433	0.0474313	19.1694
DMR.115	cg21190381	chr2	53994763	LOC100302652	0.423903	0.321708	0.102195	31.7663
DMR.115	cg21635948	chr2	53994617	LOC100302652	0.517303	0.413064	0.104239	25.2357
DMR.115	cg23298300	chr2	53994892	CHAC2	0.444318	0.344509	0.0998094	28.9715
DMR.115	cg23679333	chr2	53995338	LOC100302652	0.451121	0.381907	0.0692139	18.1232
DMR.115	cg26224369	chr2	53994599	CHAC2	0.462185	0.35834	0.103845	28.9796
DMR.116	cg02952361	chr6	36355661	ETV7	0.26901	0.179805	0.0892054	49.6123
DMR.116	cg04289385	chr6	36355825	ETV7	0.362324	0.317257	0.0450672	14.2053
DMR.116	cg05216141	chr6	36354960	ETV7	0.398072	0.37544	0.0226319	6.02809
DMR.116	cg05298677	chr6	36355542	ETV7	0.199538	0.100613	0.0989246	98.3219
DMR.116	cg05747095	chr6	36355687	ETV7	0.255567	0.147595	0.107972	73.1541
DMR.116	cg07540542	chr6	36355127	ETV7	0.235451	0.212176	0.0232753	10.9698
DMR.116	cg07856975	chr6	36356162	ETV7	0.78049	0.768722	0.0117679	1.53084
DMR.116	cg08424722	chr6	36355716	ETV7	0.276679	0.183341	0.0933373	50.909
DMR.116	cg09930615	chr6	36354988	ETV7	0.369923	0.356806	0.0131174	3.67635
DMR.116	cg12173498	chr6	36355764	ETV7	0.224887	0.173357	0.05153	29.7248
DMR.116	cg13133961	chr6	36355488	ETV7	0.171108	0.0794991	0.0916089	115.233
DMR.116	cg14159011	chr6	36356015	ETV7	0.445287	0.42012	0.0251668	5.99039
DMR.116	cg16191552	chr6	36356187	ETV7	0.46565	0.459434	0.00621609	1.35299
DMR.116	cg21220670	chr6	36356244	ETV7	0.881979	0.876491	0.00548747	0.626072
DMR.116	cg24889021	chr6	36355343	ETV7	0.163898	0.142475	0.0214228	15.0362
DMR.116	cg26249450	chr6	36355732	ETV7	0.272034	0.197789	0.0742452	37.5376
DMR.117	cg00733516	chr7	99156469	ZNF655	0.158339	0.0906096	0.0677298	74.7491
DMR.117	cg01079658	chr7	99155872	ZNF655	0.150522	0.0994161	0.051106	51.4062
DMR.117	cg05165378	chr7	99155739	ZNF655	0.103333	0.0728281	0.0305052	41.8865
DMR.117	cg05215729	chr7	99155595	ZNF655	0.123786	0.0695304	0.0542558	78.0318
DMR.117	cg06769082	chr7	99156634	ZNF655	0.168903	0.0865671	0.0823359	95.1122
DMR.117	cg07121182	chr7	99156011	ZNF655	0.0743817	0.0523077	0.022074	42.2003
DMR.117	cg07484673	chr7	99155878	ZNF655	0.137954	0.0613378	0.076616	124.908
DMR.117	cg08024409	chr7	99155971	ZNF655	0.12286	0.0966216	0.0262385	27.1559
DMR.117	cg12457529	chr7	99155892	ZNF655	0.22569	0.13069	0.0950001	72.6914
DMR.117	cg12536526	chr7	99156782	ZNF655	0.152539	0.0767127	0.0758263	98.8444
DMR.117	cg13636404	chr7	99155673	ZNF655	0.0968718	0.0512134	0.0456584	89.1531
DMR.117	cg21950525	chr7	99155767	ZNF655	0.125428	0.0872442	0.0381836	43.7663
DMR.117	cg22758700	chr7	99156126	ZNF655	0.130552	0.0168422	0.11371	675.147
DMR.117	cg22813369	chr7	99156144	ZNF655	0.157344	0.0613924	0.0959517	156.292
DMR.117	cg25432774	chr7	99156163	ZNF655	0.193762	0.104955	0.0888068	84.6144
DMR.117	cg27451672	chr7	99156362	ZNF655	0.155753	0.0485276	0.107225	220.957
DMR.118	cg03770290	chr19	34175247	CHST8	0.365439	0.356254	0.00918478	2.57815
DMR.118	cg10579631	chr19	34175052	CHST8	0.575115	0.582305	-0.00719071	-1.23487
DMR.118	cg11351746	chr19	34175242	CHST8	0.256526	0.234883	0.0216427	9.21422
DMR.118	cg13954131	chr19	34175007	CHST8	0.189658	0.181638	0.00801954	4.41512
DMR.118	cg13959523	chr19	34175481	CHST8	0.12996	0.140426	-0.0104659	-7.45295
DMR.118	cg15688551	chr19	34175132	CHST8	0.379259	0.364342	0.0149167	4.09414
DMR.118	cg17896573	chr19	34175278	CHST8	0.120676	0.129596	-0.00891993	-6.88286
DMR.118	cg19541912	chr19	34175117	CHST8	0.28887	0.294706	-0.00583625	-1.98036
DMR.118	cg20439889	chr19	34175554	CHST8	0.663181	0.694685	-0.0315046	-4.53509
DMR.118	cg22200289	chr19	34175374	CHST8	0.139639	0.148412	-0.00877259	-5.91098
DMR.118	cg22375689	chr19	34175036	CHST8	0.396709	0.397295	-0.000586776	-0.147693
DMR.118	cg23343106	chr19	34175233	CHST8	0.325095	0.326489	-0.00139395	-0.426953
DMR.118	cg24739326	chr19	34175354	CHST8	0.112721	0.123297	-0.0105756	-8.57736
DMR.118	cg27111678	chr19	34175384	CHST8	0.0971548	0.111236	-0.0140812	-12.6589
DMR.118	cg27198485	chr19	34175308	CHST8	0.150484	0.164228	-0.0137437	-8.36869
DMR.119	cg02031397	chr1	42383598	HIVEP3	0.296438	0.42785	-0.131412	-30.7145
DMR.119	cg03884592	chr1	42384474	HIVEP3	0.102952	0.22334	-0.120388	-53.9034
DMR.119	cg05570491	chr1	42384437	HIVEP3	0.152369	0.27383	-0.12146	-44.3561
DMR.119	cg11424962	chr1	42383900	HIVEP3	0.188158	0.442617	-0.254459	-57.4896
DMR.119	cg11769885	chr1	42384491	HIVEP3	0.0926625	0.160531	-0.0678688	-42.2776
DMR.119	cg13429998	chr1	42384947	HIVEP3	0.421222	0.485305	-0.0640826	-13.2046
DMR.119	cg14996491	chr1	42384284	HIVEP3	0.198329	0.322546	-0.124216	-38.5112
DMR.119	cg15644324	chr1	42384647	HIVEP3	0.125196	0.163727	-0.0385314	-23.5339
DMR.119	cg15937073	chr1	42384564	HIVEP3	0.121964	0.132595	-0.0106308	-8.0175
DMR.119	cg16685388	chr1	42384056	HIVEP3	0.197523	0.437689	-0.240166	-54.8714
DMR.119	cg17098103	chr1	42385160	HIVEP3	0.688188	0.724903	-0.0367157	-5.0649
DMR.119	cg17945447	chr1	42384002	HIVEP3	0.138164	0.363975	-0.225811	-62.0402
DMR.119	cg23762517	chr1	42384310	HIVEP3	0.179059	0.36415	-0.185091	-50.8281
DMR.119	cg26038582	chr1	42384390	HIVEP3	0.142917	0.276569	-0.133651	-48.3248
DMR.12	cg12581964	chr14	94879345		0.342317	0.30373	0.0385875	12.7046
DMR.12	cg14225193	chr14	94879187		0.404005	0.359344	0.0446612	12.4285
DMR.120	cg02170693	chr1	166957772	MAEL	0.887806	0.8931	-0.00529371	-0.592734
DMR.120	cg11336590	chr1	166958322	MAEL	0.468798	0.436967	0.0318314	7.28462
DMR.120	cg13249256	chr1	166958581	MAEL	0.641985	0.604191	0.0377933	6.25518
DMR.120	cg13480774	chr1	166958401	MAEL	0.548245	0.508332	0.0399125	7.85165
DMR.120	cg17757848	chr1	166958583	MAEL	0.700046	0.601074	0.0989726	16.466
DMR.120	cg18894878	chr1	166958221	MAEL	0.402011	0.375832	0.0261787	6.96552
DMR.120	cg19241352	chr1	166958389	MAEL	0.691559	0.62259	0.06897	11.0779
DMR.120	cg20725500	chr1	166958111	MAEL	0.875596	0.826921	0.0486755	5.88635
DMR.120	cg22329438	chr1	166957790	MAEL	0.705986	0.600518	0.105468	17.5628
DMR.120	cg22558413	chr1	166957733	MAEL	0.909042	0.909668	-0.000626734	-0.068897
DMR.120	cg23968893	chr1	166958308	MAEL	0.148785	0.137398	0.0113872	8.28772
DMR.120	cg24453820	chr1	166958273	MAEL	0.778818	0.708341	0.070477	9.94958
DMR.120	cg24586196	chr1	166958406	MAEL	0.701487	0.661885	0.0396017	5.98317
DMR.120	cg27053975	chr1	166958233	MAEL	0.476199	0.466006	0.0101928	2.18727
DMR.121	cg06733794	chr10	123922970	TACC2	0.496584	0.563399	-0.0668146	-11.8592
DMR.121	cg06966660	chr10	123923066	TACC2	0.593551	0.640438	-0.0468878	-7.3212
DMR.121	cg07451524	chr10	123923518	TACC2	0.801826	0.80266	-0.000834209	-0.103931
DMR.121	cg07517370	chr10	123922506	TACC2	0.475005	0.517707	-0.0427024	-8.24837
DMR.121	cg10882304	chr10	123923099	TACC2	0.525581	0.569694	-0.0441132	-7.74332
DMR.121	cg12095600	chr10	123922510	TACC2	0.394936	0.414157	-0.0192213	-4.64106
DMR.121	cg12420900	chr10	123922863	TACC2	0.580623	0.642002	-0.0613787	-9.56051
DMR.121	cg15372959	chr10	123922620	TACC2	0.2907	0.33144	-0.04074	-12.2918
DMR.121	cg21450523	chr10	123922311	TACC2	0.452921	0.485254	-0.0323335	-6.66321
DMR.121	cg21951457	chr10	123923450	TACC2	0.599886	0.641672	-0.0417857	-6.512
DMR.121	cg24098326	chr10	123923050	TACC2	0.388403	0.442208	-0.0538053	-12.1674
DMR.121	cg25307318	chr10	123923081	TACC2	0.316494	0.351301	-0.0348067	-9.90794
DMR.121	cg26071526	chr10	123923273	TACC2	0.564607	0.601322	-0.0367143	-6.1056
DMR.121	cg27438889	chr10	123922704	TACC2	0.467688	0.479915	-0.0122271	-2.54776
DMR.122	cg00354381	chr11	57195187	SLC43A3	0.750797	0.769297	-0.0185005	-2.40485
DMR.122	cg00522883	chr11	57194120	SLC43A3	0.604396	0.618769	-0.0143731	-2.32286
DMR.122	cg10579279	chr11	57194498	SLC43A3	0.397248	0.355436	0.0418117	11.7635
DMR.122	cg13046608	chr11	57195382	SLC43A3	0.590617	0.671076	-0.0804585	-11.9895
DMR.122	cg14120147	chr11	57194091	SLC43A3	0.777522	0.776486	0.00103573	0.133387
DMR.122	cg15349294	chr11	57193997	SLC43A3	0.165828	0.169986	-0.00415804	-2.4461
DMR.122	cg19160346	chr11	57194295	SLC43A3	0.490377	0.498022	-0.00764412	-1.5349
DMR.122	cg19167683	chr11	57194495	SLC43A3	0.440225	0.368976	0.0712491	19.31
DMR.122	cg19881895	chr11	57195540	SLC43A3	0.850598	0.854444	-0.00384606	-0.450124
DMR.122	cg20284699	chr11	57194380	SLC43A3	0.365983	0.331544	0.0344393	10.3876
DMR.122	cg22672717	chr11	57193703	SLC43A3	0.496287	0.545854	-0.0495664	-9.08053
DMR.122	cg22795426	chr11	57193487	SLC43A3	0.501166	0.565756	-0.0645906	-11.4167
DMR.122	cg23464565	chr11	57194976	SLC43A3	0.560095	0.566707	-0.00661164	-1.16668
DMR.122	cg23547429	chr11	57195025	SLC43A3	0.583864	0.618515	-0.0346508	-5.60225
DMR.123	cg00328051	chr14	102026812	DIO3	0.103275	0.108269	-0.00499363	-4.61224
DMR.123	cg00741900	chr14	102027797	DIO3	0.199553	0.170853	0.0287002	16.7982
DMR.123	cg01664864	chr14	102027677	DIO3	0.246907	0.241058	0.00584907	2.42642
DMR.123	cg01693026	chr14	102026953	DIO3	0.132765	0.136991	-0.00422604	-3.08491
DMR.123	cg02287710	chr14	102027660	DIO3	0.165333	0.173939	-0.00860648	-4.94798
DMR.123	cg02840823	chr14	102027681	MIR1247	0.209261	0.209351	-8.95974e-05	-0.0427977
DMR.123	cg03721993	chr14	102026722	DIO3	0.137109	0.127484	0.00962491	7.54989
DMR.123	cg10590512	chr14	102026939	DIO3	0.136435	0.107901	0.0285338	26.4444
DMR.123	cg15238382	chr14	102027514	DIO3	0.245835	0.253772	-0.00793736	-3.12775
DMR.123	cg15341124	chr14	102027734	DIO3	0.224691	0.223931	0.000760545	0.339634
DMR.123	cg18301891	chr14	102027172	DIO3	0.079383	0.0681226	0.0112604	16.5297
DMR.123	cg18804615	chr14	102027760	DIO3	0.201526	0.184975	0.0165512	8.9478
DMR.123	cg22325330	chr14	102026932	DIO3	0.114305	0.0818657	0.0324391	39.6248
DMR.123	cg22688428	chr14	102027671	MIR1247	0.204123	0.199418	0.00470574	2.35974
DMR.124	cg01337439	chr15	64995501	OAZ2	0.147705	0.137123	0.0105823	7.71735
DMR.124	cg01885480	chr15	64995449	OAZ2	0.173444	0.180465	-0.00702102	-3.89051
DMR.124	cg03624415	chr15	64995499	OAZ2	0.140646	0.146146	-0.0055007	-3.76383
DMR.124	cg05353131	chr15	64995641	OAZ2	0.11668	0.1172	-0.000519697	-0.443428
DMR.124	cg07031532	chr15	64995684	OAZ2	0.150697	0.155425	-0.0047277	-3.0418
DMR.124	cg14488391	chr15	64995133	OAZ2	0.141047	0.177336	-0.0362893	-20.4636
DMR.124	cg14909603	chr15	64995217	OAZ2	0.14334	0.138751	0.0045893	3.30759
DMR.124	cg17077762	chr15	64996104	OAZ2	0.66802	0.674347	-0.00632651	-0.938169
DMR.124	cg18958966	chr15	64995494	OAZ2	0.128812	0.105017	0.023795	22.6581
DMR.124	cg19097639	chr15	64995654	OAZ2	0.15267	0.157098	-0.00442796	-2.8186
DMR.124	cg19797659	chr15	64995138	OAZ2	0.129163	0.145706	-0.0165437	-11.3541
DMR.124	cg19869369	chr15	64995934	OAZ2	0.805417	0.787778	0.0176387	2.23904
DMR.124	cg23061600	chr15	64996048	OAZ2	0.49063	0.467911	0.0227194	4.8555
DMR.124	cg26110331	chr15	64996036	OAZ2	0.286341	0.279561	0.00678007	2.42525
DMR.125	cg00616525	chr17	26646045	TMEM97	0.0673184	0.0554057	0.0119127	21.5008
DMR.125	cg01273840	chr17	26645861	TMEM97	0.117329	0.102171	0.0151588	14.8367
DMR.125	cg01438829	chr17	26646651	TMEM97	0.0998661	0.0946944	0.00517163	5.46138
DMR.125	cg01697541	chr17	26645932	TMEM97	0.0378188	0.0331	0.00471878	14.2561
DMR.125	cg03772856	chr17	26645865	TMEM97	0.109356	0.0990738	0.0102824	10.3785
DMR.125	cg05898602	chr17	26646107	TMEM97	0.102907	0.086918	0.0159888	18.3953
DMR.125	cg06692120	chr17	26646884	TMEM97	0.115636	0.110907	0.00472876	4.26371
DMR.125	cg06711110	chr17	26645523	TMEM97	0.14714	0.136315	0.0108251	7.9413
DMR.125	cg07078622	chr17	26645920	TMEM97	0.0365366	0.0334726	0.00306399	9.15373
DMR.125	cg07097636	chr17	26646373	TMEM97	0.0888749	0.0818291	0.00704586	8.61046
DMR.125	cg08959305	chr17	26646465	TMEM97	0.105397	0.0927833	0.0126132	13.5943
DMR.125	cg12694510	chr17	26646013	TMEM97	0.105108	0.104132	0.000976381	0.937639
DMR.125	cg19026207	chr17	26645466	TMEM97	0.146571	0.150609	-0.00403866	-2.68155
DMR.125	cg21784498	chr17	26645922	TMEM97	0.0461961	0.0448923	0.00130372	2.90411
DMR.126	cg00520708	chr5	134181266	C5orf24	0.386904	0.36034	0.0265645	7.37207
DMR.126	cg02619173	chr5	134181600	C5orf24	0.228083	0.202486	0.0255967	12.6412
DMR.126	cg03558408	chr5	134181967	C5orf24	0.258951	0.277327	-0.0183766	-6.62634
DMR.126	cg04124112	chr5	134181757	C5orf24	0.353354	0.318376	0.034978	10.9864
DMR.126	cg05557849	chr5	134182149	C5orf24	0.165339	0.14453	0.0208084	14.3973
DMR.126	cg06953768	chr5	134181484	C5orf24	0.227492	0.242072	-0.0145807	-6.02329
DMR.126	cg08216465	chr5	134181529	C5orf24	0.110416	0.091385	0.0190307	20.8248
DMR.126	cg08470180	chr5	134181226	C5orf24	0.713127	0.695536	0.0175902	2.52901
DMR.126	cg10665380	chr5	134181494	C5orf24	0.111802	0.0957084	0.0160938	16.8155
DMR.126	cg12905574	chr5	134181527	C5orf24	0.0665845	0.0636785	0.0029061	4.56371
DMR.126	cg17524250	chr5	134182458	C5orf24	0.264101	0.284135	-0.0200342	-7.05095
DMR.126	cg18950259	chr5	134181742	C5orf24	0.365305	0.350754	0.0145515	4.14863
DMR.126	cg19413392	chr5	134181241	C5orf24	0.734133	0.698226	0.0359068	5.14257
DMR.126	cg25795871	chr5	134181253	C5orf24	0.65259	0.635435	0.0171546	2.69967
DMR.127	cg02552311	chr6	30042980	RNF39	0.0691728	0.0374988	0.031674	84.4665
DMR.127	cg03219282	chr6	30042985	RNF39	0.099747	0.0640913	0.0356557	55.6327
DMR.127	cg05853632	chr6	30043273	RNF39	0.242478	0.200308	0.0421705	21.0529
DMR.127	cg10865856	chr6	30043061	RNF39	0.133339	0.10244	0.030899	30.163
DMR.127	cg12704854	chr6	30042919	RNF39	0.174095	0.147872	0.0262228	17.7335
DMR.127	cg12967914	chr6	30043106	RNF39	0.117665	0.0802459	0.0374195	46.6311
DMR.127	cg19006429	chr6	30043325	RNF39	0.212638	0.191268	0.0213702	11.1729
DMR.127	cg22105332	chr6	30043293	RNF39	0.163716	0.108428	0.0552877	50.9903
DMR.127	cg23027574	chr6	30043194	RNF39	0.316034	0.277754	0.0382802	13.7821
DMR.127	cg23500724	chr6	30043049	RNF39	0.11574	0.0775991	0.0381412	49.1517
DMR.127	cg23939808	chr6	30043097	RNF39	0.140699	0.0864756	0.054223	62.7033
DMR.127	cg24016627	chr6	30043095	RNF39	0.0894183	0.0408937	0.0485246	118.66
DMR.127	cg27493649	chr6	30042987	RNF39	0.202512	0.194245	0.00826646	4.25569
DMR.127	cg27532187	chr6	30043354	RNF39	0.251974	0.235192	0.0167819	7.13538
DMR.128	cg01276475	chr6	72596176	RIMS1	0.350278	0.345666	0.00461232	1.33433
DMR.128	cg02916312	chr6	72596135	RIMS1	0.291683	0.25706	0.0346235	13.469
DMR.128	cg06952471	chr6	72596748	RIMS1	0.161742	0.14304	0.0187024	13.075
DMR.128	cg07129921	chr6	72596209	RIMS1	0.414358	0.399069	0.0152895	3.8313
DMR.128	cg07675986	chr6	72596288	RIMS1	0.284639	0.276759	0.00788001	2.84725
DMR.128	cg09342766	chr6	72596291	RIMS1	0.2416	0.215893	0.0257065	11.9071
DMR.128	cg09697403	chr6	72595944	RIMS1	0.367756	0.363297	0.00445903	1.22738
DMR.128	cg11092616	chr6	72596493	RIMS1	0.203908	0.179259	0.0246484	13.7502
DMR.128	cg14101302	chr6	72596557	RIMS1	0.267156	0.237432	0.029724	12.5189
DMR.128	cg14151861	chr6	72596301	RIMS1	0.274874	0.253117	0.0217578	8.59595
DMR.128	cg14224762	chr6	72596566	RIMS1	0.328388	0.306681	0.021707	7.07803
DMR.128	cg23473285	chr6	72596698	RIMS1	0.208629	0.213966	-0.00533791	-2.49474
DMR.128	cg26717983	chr6	72596472	RIMS1	0.201976	0.178898	0.0230777	12.8999
DMR.128	cg27558107	chr6	72596297	RIMS1	0.288122	0.253871	0.0342512	13.4916
DMR.129	cg00162751	chr1	220921532	MOSC2	0.143331	0.112842	0.0304892	27.0194
DMR.129	cg02514528	chr1	220921672	2016-03-02	0.408074	0.340293	0.0677805	19.9183
DMR.129	cg03440757	chr1	220921412	MOSC2	0.259433	0.167983	0.0914496	54.4397
DMR.129	cg04226749	chr1	220921859	MOSC2	0.523202	0.431331	0.0918708	21.2994
DMR.129	cg04392469	chr1	220921432	MOSC2	0.281989	0.213852	0.0681376	31.8621
DMR.129	cg08119231	chr1	220921216	MOSC2	0.449409	0.43788	0.011529	2.6329
DMR.129	cg13263137	chr1	220921184	2016-03-02	0.448211	0.438788	0.0094237	2.14767
DMR.129	cg19030620	chr1	220922217	MOSC2	0.483703	0.4806	0.00310275	0.645599
DMR.129	cg23054437	chr1	220921306	MOSC2	0.460964	0.425904	0.0350607	8.23206
DMR.129	cg23214787	chr1	220922046	MOSC2	0.517897	0.502563	0.0153339	3.05115
DMR.129	cg23593167	chr1	220921855	MOSC2	0.549601	0.45614	0.0934616	20.4897
DMR.129	cg26000554	chr1	220921614	MOSC2	0.421601	0.356086	0.0655153	18.3987
DMR.129	cg26218412	chr1	220921611	MOSC2	0.330046	0.270943	0.0591031	21.8139
DMR.13	cg12981596	chr14	100170925	CYP46A1	0.784067	0.811963	-0.0278963	-3.43567
DMR.13	cg18364769	chr14	100171164	CYP46A1	0.647423	0.688552	-0.0411283	-5.97315
DMR.130	cg00036299	chr16	10277505	GRIN2A	0.499065	0.499622	-0.000557216	-0.111528
DMR.130	cg00287829	chr16	10276375	GRIN2A	0.338356	0.29547	0.042886	14.5145
DMR.130	cg00518386	chr16	10276984	GRIN2A	0.209421	0.141334	0.0680868	48.1744
DMR.130	cg06758670	chr16	10276383	GRIN2A	0.300053	0.282114	0.0179391	6.35881
DMR.130	cg08621611	chr16	10277254	GRIN2A	0.0389376	0.0343326	0.00460507	13.4131
DMR.130	cg09239744	chr16	10276580	GRIN2A	0.0775266	0.0569784	0.0205482	36.0632
DMR.130	cg10951859	chr16	10276369	GRIN2A	0.249547	0.217233	0.0323145	14.8755
DMR.130	cg14011057	chr16	10276801	GRIN2A	0.20118	0.161112	0.040068	24.8697
DMR.130	cg16368442	chr16	10276799	GRIN2A	0.0981869	0.0851738	0.0130131	15.2783
DMR.130	cg20943121	chr16	10276685	GRIN2A	0.533991	0.463056	0.0709349	15.3189
DMR.130	cg24764979	chr16	10276600	GRIN2A	0.179664	0.138784	0.04088	29.4559
DMR.130	cg25047001	chr16	10277017	GRIN2A	0.18206	0.185444	-0.00338389	-1.82476
DMR.130	cg25119571	chr16	10276430	GRIN2A	0.327806	0.270075	0.0577313	21.376
DMR.131	cg01107801	chr17	6938938	SLC16A13	0.0402318	0.0543309	-0.0140991	-25.9504
DMR.131	cg02805871	chr17	6939695	SLC16A13	0.113189	0.127156	-0.0139671	-10.9843
DMR.131	cg03569506	chr17	6939138	SLC16A13	0.0449095	0.0506777	-0.00576824	-11.3822
DMR.131	cg09543792	chr17	6939282	SLC16A13	0.0772424	0.0844494	-0.00720693	-8.53403
DMR.131	cg09941770	chr17	6938926	SLC16A13	0.283991	0.323192	-0.039201	-12.1293
DMR.131	cg15538171	chr17	6938903	SLC16A13	0.0946193	0.111879	-0.0172595	-15.427
DMR.131	cg17690937	chr17	6939349	SLC16A13	0.0493771	0.0840694	-0.0346923	-41.2663
DMR.131	cg20980615	chr17	6939347	SLC16A13	0.0717904	0.0925751	-0.0207847	-22.4517
DMR.131	cg21577651	chr17	6939140	SLC16A13	0.047636	0.0628061	-0.0151701	-24.1539
DMR.131	cg22884899	chr17	6939299	SLC16A13	0.0726481	0.0824223	-0.00977419	-11.8587
DMR.131	cg24173049	chr17	6939795	SLC16A13	0.11565	0.128265	-0.0126156	-9.83552
DMR.131	cg24535234	chr17	6939145	SLC16A13	0.0733384	0.0789104	-0.00557201	-7.06119
DMR.131	cg25241322	chr17	6939304	SLC16A13	0.064011	0.0726194	-0.00860839	-11.8541
DMR.132	cg02294055	chr2	109746170	LOC100287216	0.20907	0.211734	-0.00266382	-1.2581
DMR.132	cg06083965	chr2	109745824	SH3RF3-AS1	0.288397	0.289618	-0.0012212	-0.421658
DMR.132	cg09392940	chr2	109745828	LOC100287216	0.291098	0.259534	0.0315646	12.1621
DMR.132	cg10654819	chr2	109745531	SH3RF3-AS1	0.177356	0.170002	0.00735389	4.32578
DMR.132	cg12518410	chr2	109745812	LOC100287216	0.270145	0.216958	0.0531871	24.5149
DMR.132	cg16117910	chr2	109745648	SH3RF3	0.281785	0.260038	0.0217477	8.36328
DMR.132	cg18652923	chr2	109745344	SH3RF3	0.17098	0.184282	-0.0133013	-7.21793
DMR.132	cg21893842	chr2	109745983	SH3RF3-AS1	0.335438	0.333547	0.00189055	0.5668
DMR.132	cg22725460	chr2	109745516	SH3RF3	0.173468	0.164868	0.00859992	5.21625
DMR.132	cg22959667	chr2	109745614	SH3RF3	0.359427	0.331495	0.0279322	8.42615
DMR.132	cg23046629	chr2	109745841	LOC100287216	0.262277	0.262948	-0.000670733	-0.255082
DMR.132	cg26112874	chr2	109745529	SH3RF3-AS1	0.349788	0.335795	0.0139924	4.16694
DMR.132	cg27005794	chr2	109746251	LOC100287216	0.389083	0.412487	-0.0234041	-5.6739
DMR.133	cg01263479	chr4	156588328	GUCY1A3	0.219469	0.185185	0.0342834	18.513
DMR.133	cg04840415	chr4	156588158	GUCY1A3	0.27637	0.231744	0.0446258	19.2565
DMR.133	cg06175090	chr4	156587892	GUCY1A3	0.373416	0.333991	0.0394249	11.8042
DMR.133	cg09750385	chr4	156588012	GUCY1A3	0.150962	0.150752	0.000209792	0.139164
DMR.133	cg09912350	chr4	156588326	GUCY1A3	0.21207	0.145837	0.0662323	45.4153
DMR.133	cg17714276	chr4	156588619	GUCY1A3	0.139082	0.116365	0.0227167	19.5219
DMR.133	cg21732915	chr4	156588072	GUCY1A3	0.151215	0.134276	0.0169384	12.6146
DMR.133	cg22276332	chr4	156588175	GUCY1A3	0.269332	0.278177	-0.00884479	-3.17955
DMR.133	cg22643435	chr4	156588740	GUCY1A3	0.0968206	0.101207	-0.00438643	-4.33411
DMR.133	cg23912454	chr4	156588387	GUCY1A3	0.25283	0.190096	0.062734	33.0011
DMR.133	cg24508611	chr4	156588023	GUCY1A3	0.100695	0.083403	0.0172916	20.7326
DMR.133	cg24867142	chr4	156588121	GUCY1A3	0.136637	0.126338	0.0102997	8.15252
DMR.133	cg27662483	chr4	156588683	GUCY1A3	0.161691	0.136311	0.0253798	18.619
DMR.134	cg01498160	chr12	26348463	SSPN	0.271792	0.258373	0.013419	5.19365
DMR.134	cg02058108	chr12	26348117	SSPN	0.724306	0.749557	-0.0252515	-3.36886
DMR.134	cg02593205	chr12	26348343	SSPN	0.124035	0.0851535	0.0388815	45.6604
DMR.134	cg02963114	chr12	26348437	SSPN	0.108003	0.0954986	0.0125047	13.0941
DMR.134	cg03206503	chr12	26348331	SSPN	0.154495	0.109871	0.0446247	40.6157
DMR.134	cg05008496	chr12	26348011	SSPN	0.813522	0.811799	0.00172359	0.212318
DMR.134	cg07725355	chr12	26348333	SSPN	0.114908	0.0838646	0.0310434	37.0161
DMR.134	cg10980999	chr12	26348266	SSPN	0.137995	0.112909	0.025086	22.2178
DMR.134	cg11332519	chr12	26348093	SSPN	0.231757	0.218079	0.013678	6.27204
DMR.134	cg21574649	chr12	26348177	SSPN	0.0720253	0.0590396	0.0129857	21.9948
DMR.134	cg24509668	chr12	26348529	SSPN	0.14175	0.129326	0.0124231	9.60597
DMR.134	cg25968571	chr12	26348749	SSPN	0.233313	0.212185	0.0211279	9.9573
DMR.135	cg01765077	chr12	122356316	WDR66	0.629529	0.699807	-0.0702778	-10.0425
DMR.135	cg02013018	chr12	122355842	WDR66	0.905876	0.912742	-0.00686531	-0.752163
DMR.135	cg10207240	chr12	122356781	WDR66	0.705188	0.737145	-0.0319577	-4.33534
DMR.135	cg11867697	chr12	122356394	WDR66	0.663641	0.704187	-0.0405461	-5.75786
DMR.135	cg12705353	chr12	122356852	WDR66	0.805096	0.817464	-0.0123677	-1.51293
DMR.135	cg13699009	chr12	122356056	WDR66	0.549139	0.62243	-0.0732906	-11.7749
DMR.135	cg21016266	chr12	122356598	WDR66	0.577242	0.632192	-0.0549507	-8.69209
DMR.135	cg21171335	chr12	122356390	WDR66	0.622716	0.67461	-0.0518945	-7.69252
DMR.135	cg22125587	chr12	122355636	PSMD9	0.856301	0.86239	-0.00608863	-0.706018
DMR.135	cg22168489	chr12	122356033	WDR66	0.648787	0.717866	-0.0690794	-9.62287
DMR.135	cg22618164	chr12	122356400	WDR66	0.60025	0.65003	-0.0497801	-7.65813
DMR.135	cg23821619	chr12	122356039	WDR66	0.538491	0.594869	-0.0563775	-9.47731
DMR.136	cg00966098	chr16	30596551	ZNF785	0.603027	0.533799	0.0692275	12.9688
DMR.136	cg04206329	chr16	30597253	ZNF785	0.393737	0.323473	0.070264	21.7218
DMR.136	cg05993488	chr16	30597058	ZNF785	0.461597	0.343409	0.118188	34.416
DMR.136	cg06114471	chr16	30597305	ZNF785	0.391688	0.278979	0.112708	40.4003
DMR.136	cg06274917	chr16	30597112	ZNF785	0.232502	0.144153	0.0883489	61.2884
DMR.136	cg10826808	chr16	30597827	ZNF785	0.782272	0.685142	0.0971309	14.1768
DMR.136	cg10976172	chr16	30597528	ZNF785	0.668368	0.543501	0.124867	22.9746
DMR.136	cg11346537	chr16	30597152	ZNF785	0.40441	0.272359	0.132052	48.4844
DMR.136	cg16489547	chr16	30597449	ZNF785	0.582841	0.5133	0.0695407	13.5478
DMR.136	cg23893032	chr16	30597099	ZNF785	0.204869	0.158538	0.0463304	29.2235
DMR.136	cg26140708	chr16	30597127	ZNF785	0.43551	0.313134	0.122376	39.0812
DMR.136	cg27310963	chr16	30596419	ZNF785	0.513894	0.431306	0.0825889	19.1486
DMR.137	cg00582524	chr16	51184392	SALL1	0.572364	0.525679	0.046685	8.88089
DMR.137	cg02864757	chr16	51184583	SALL1	0.506306	0.495829	0.010477	2.11304
DMR.137	cg04550052	chr16	51184355	SALL1	0.413828	0.383337	0.0304914	7.95421
DMR.137	cg04698114	chr16	51184379	SALL1	0.57811	0.548396	0.0297143	5.41841
DMR.137	cg04844564	chr16	51184205	SALL1	0.385114	0.383834	0.00127953	0.333355
DMR.137	cg05151154	chr16	51184786	SALL1	0.516769	0.448164	0.0686044	15.3079
DMR.137	cg07498275	chr16	51184886	SALL1	0.356895	0.350855	0.00603911	1.72125
DMR.137	cg08526074	chr16	51184562	SALL1	0.432115	0.41426	0.0178554	4.31018
DMR.137	cg08806408	chr16	51185001	SALL1	0.427745	0.346268	0.0814772	23.5301
DMR.137	cg13692711	chr16	51184579	SALL1	0.505482	0.452866	0.0526157	11.6184
DMR.137	cg15463013	chr16	51184567	SALL1	0.352426	0.292706	0.0597196	20.4026
DMR.137	cg16118070	chr16	51184697	SALL1	0.477582	0.478011	-0.000428314	-0.0896035
DMR.138	cg00810133	chr16	58549212	SETD6	0.13795	0.155208	-0.0172585	-11.1196
DMR.138	cg01152986	chr16	58549298	SETD6	0.0603013	0.0570046	0.00329662	5.78307
DMR.138	cg01472538	chr16	58549086	SETD6	0.0516513	0.0611513	-0.00949995	-15.5352
DMR.138	cg01773760	chr16	58549251	SETD6	0.111349	0.112788	-0.00143906	-1.2759
DMR.138	cg02549819	chr16	58548995	SETD6	0.0703862	0.0828142	-0.012428	-15.007
DMR.138	cg05502081	chr16	58549679	SETD6	0.0743967	0.097884	-0.0234873	-23.995
DMR.138	cg09132913	chr16	58549799	SETD6	0.0404166	0.053341	-0.0129244	-24.2297
DMR.138	cg19824325	chr16	58548873	SETD6	0.0550257	0.0633887	-0.00836301	-13.1932
DMR.138	cg20500317	chr16	58549060	SETD6	0.128319	0.157331	-0.0290121	-18.4402
DMR.138	cg21335942	chr16	58549945	SETD6	0.0331663	0.0661195	-0.0329532	-49.8388
DMR.138	cg21883646	chr16	58549073	SETD6	0.0444349	0.0466374	-0.00220246	-4.72252
DMR.138	cg26666090	chr16	58549219	SETD6	0.090796	0.119291	-0.0284951	-23.887
DMR.139	cg01388757	chr2	102091195	RFX8	0.525075	0.600245	-0.0751702	-12.5233
DMR.139	cg02561771	chr2	102091318	RFX8	0.576817	0.585059	-0.00824243	-1.40882
DMR.139	cg02933362	chr2	102091607	RFX8	0.400525	0.430664	-0.0301385	-6.99816
DMR.139	cg04415270	chr2	102091202	RFX8	0.50674	0.566496	-0.0597563	-10.5484
DMR.139	cg05729200	chr2	102091321	RFX8	0.490721	0.519359	-0.0286386	-5.51423
DMR.139	cg10462143	chr2	102091675	RFX8	0.255661	0.281492	-0.025831	-9.17646
DMR.139	cg12023693	chr2	102091115	RFX8	0.140471	0.174086	-0.033615	-19.3094
DMR.139	cg12291728	chr2	102091269	RFX8	0.501004	0.525804	-0.0247994	-4.71648
DMR.139	cg12464048	chr2	102091129	RFX8	0.165182	0.193692	-0.0285097	-14.7191
DMR.139	cg26011364	chr2	102091299	RFX8	0.432049	0.482744	-0.0506948	-10.5014
DMR.139	cg27255239	chr2	102091656	RFX8	0.164777	0.204227	-0.0394507	-19.3171
DMR.139	cg27510024	chr2	102091755	RFX8	0.413501	0.410596	0.00290437	0.707355
DMR.14	cg18516195	chr14	101012996	BEGAIN	0.145932	0.168089	-0.0221566	-13.1814
DMR.14	cg20033940	chr14	101013174	BEGAIN	0.196123	0.23225	-0.0361266	-15.5551
DMR.140	cg02285386	chr22	35695157	TOM1	0.571689	0.683282	-0.111593	-16.3319
DMR.140	cg04732856	chr22	35694186	TOM1	0.715086	0.777964	-0.0628778	-8.08235
DMR.140	cg05531055	chr22	35695625	TOM1	0.0653896	0.0660439	-0.000654268	-0.990656
DMR.140	cg05600959	chr22	35694157	TOM1	0.890536	0.900092	-0.00955646	-1.06172
DMR.140	cg06302857	chr22	35695644	TOM1	0.0722355	0.0650101	0.00722537	11.1142
DMR.140	cg09722426	chr22	35695253	TOM1	0.254726	0.295508	-0.040782	-13.8007
DMR.140	cg14983728	chr22	35695234	TOM1	0.231199	0.264324	-0.0331243	-12.5317
DMR.140	cg20705882	chr22	35695066	TOM1	0.648712	0.763262	-0.11455	-15.008
DMR.140	cg21146537	chr22	35695301	TOM1	0.491594	0.541186	-0.0495926	-9.16368
DMR.140	cg25751690	chr22	35695799	TOM1	0.0193677	0.0237738	-0.00440607	-18.5333
DMR.140	cg26063087	chr22	35695661	TOM1	0.0729715	0.0640124	0.00895913	13.9959
DMR.140	cg27436324	chr22	35694370	TOM1	0.887707	0.904218	-0.0165105	-1.82594
DMR.141	cg00460268	chr3	50383175	ZMYND10	0.0354709	0.190601	-0.15513	-81.39
DMR.141	cg02495395	chr3	50383368	ZMYND10	0.17932	0.297582	-0.118262	-39.7409
DMR.141	cg03421687	chr3	50383251	ZMYND10	0.0219721	0.0851412	-0.0631691	-74.1934
DMR.141	cg04322105	chr3	50383309	ZMYND10	0.0688792	0.0851642	-0.016285	-19.1219
DMR.141	cg06704605	chr3	50382952	ZMYND10	0.468045	0.581797	-0.113752	-19.5518
DMR.141	cg08073822	chr3	50383668	ZMYND10	0.449678	0.530131	-0.0804527	-15.176
DMR.141	cg11270070	chr3	50383118	ZMYND10	0.0710745	0.241812	-0.170737	-70.6075
DMR.141	cg16181557	chr3	50383616	ZMYND10	0.318501	0.442833	-0.124332	-28.0765
DMR.141	cg16621790	chr3	50383485	ZMYND10	0.0721369	0.221069	-0.148932	-67.3691
DMR.141	cg20881888	chr3	50383079	ZMYND10	0.0978558	0.272279	-0.174423	-64.0604
DMR.141	cg21847393	chr3	50383483	ZMYND10	0.104781	0.275446	-0.170665	-61.9594
DMR.141	cg23208152	chr3	50383134	ZMYND10	0.0224635	0.109082	-0.0866181	-79.4067
DMR.142	cg01407244	chr8	22961007	TNFRSF10C	0.384319	0.340747	0.0435718	12.7871
DMR.142	cg02938601	chr8	22961088	TNFRSF10C	0.222033	0.202804	0.0192293	9.48169
DMR.142	cg08309809	chr8	22960572	TNFRSF10C	0.331249	0.246357	0.0848922	34.459
DMR.142	cg08783300	chr8	22960257	TNFRSF10C	0.441342	0.395923	0.0454184	11.4715
DMR.142	cg13169515	chr8	22959776	TNFRSF10C	0.645692	0.655735	-0.0100429	-1.53155
DMR.142	cg14015044	chr8	22960619	TNFRSF10C	0.269324	0.153408	0.115916	75.5607
DMR.142	cg15302296	chr8	22960251	TNFRSF10C	0.45721	0.404626	0.0525844	12.9958
DMR.142	cg16175263	chr8	22960385	TNFRSF10C	0.290996	0.219283	0.0717129	32.7033
DMR.142	cg17790241	chr8	22960278	TNFRSF10C	0.218704	0.162707	0.0559968	34.4157
DMR.142	cg23831143	chr8	22960427	TNFRSF10C	0.162898	0.0997466	0.0631514	63.3119
DMR.142	cg23965061	chr8	22960599	TNFRSF10C	0.278204	0.197893	0.0803108	40.583
DMR.142	cg27090216	chr8	22960461	TNFRSF10C	0.196909	0.130443	0.0664661	50.9541
DMR.143	cg04307561	chr8	72460119		0.172203	0.135933	0.0362705	26.6827
DMR.143	cg04912710	chr8	72460643		0.819201	0.799245	0.0199563	2.4969
DMR.143	cg05210904	chr8	72459565		0.423616	0.412307	0.0113091	2.74289
DMR.143	cg07161721	chr8	72459953		0.122523	0.0739696	0.0485535	65.6399
DMR.143	cg07556744	chr8	72460497		0.593308	0.613621	-0.0203136	-3.31044
DMR.143	cg11160054	chr8	72460431		0.697978	0.678853	0.0191257	2.81736
DMR.143	cg11599539	chr8	72459614		0.0697491	0.0714094	-0.0016603	-2.32504
DMR.143	cg12300724	chr8	72460135		0.189957	0.16656	0.0233967	14.047
DMR.143	cg16678056	chr8	72460765		0.811127	0.815148	-0.00402069	-0.493246
DMR.143	cg22348290	chr8	72459499		0.488632	0.470535	0.0180964	3.84591
DMR.143	cg25345178	chr8	72459908		0.159118	0.131961	0.027157	20.5795
DMR.143	cg27219287	chr8	72460890		0.493786	0.515481	-0.0216952	-4.20872
DMR.144	cg00542402	chr11	10562851	RNF141	0.410577	0.417987	-0.00741032	-1.77286
DMR.144	cg01494614	chr11	10562837	RNF141	0.432752	0.44117	-0.00841801	-1.90811
DMR.144	cg05367858	chr11	10562295	RNF141	0.447942	0.443151	0.00479015	1.08093
DMR.144	cg08220519	chr11	10562913	RNF141	0.548639	0.523925	0.0247139	4.71707
DMR.144	cg08502759	chr11	10562853	RNF141	0.502007	0.502359	-0.000352127	-0.0700947
DMR.144	cg09657348	chr11	10562473	RNF141	0.526534	0.496658	0.0298759	6.01539
DMR.144	cg12097945	chr11	10562746	RNF141	0.474112	0.458464	0.0156477	3.41306
DMR.144	cg16466850	chr11	10562687	RNF141	0.513714	0.497557	0.0161574	3.24734
DMR.144	cg18004068	chr11	10562070	RNF141	0.309617	0.29686	0.0127567	4.2972
DMR.144	cg23669896	chr11	10562165	RNF141	0.376148	0.368516	0.00763129	2.07081
DMR.144	cg25100532	chr11	10562910	RNF141	0.476194	0.449776	0.0264174	5.87344
DMR.145	cg01183510	chr12	66582582	IRAK3	0.490092	0.431889	0.0582027	13.4763
DMR.145	cg01263292	chr12	66583029	IRAK3	0.0418088	0.0277318	0.0140771	50.7615
DMR.145	cg07914866	chr12	66583431	IRAK3	0.60418	0.611868	-0.00768759	-1.25641
DMR.145	cg08090769	chr12	66582568	IRAK3	0.462837	0.439679	0.0231572	5.26684
DMR.145	cg10384554	chr12	66583015	IRAK3	0.0616841	0.0485396	0.0131445	27.0799
DMR.145	cg10389229	chr12	66583203	IRAK3	0.114916	0.062941	0.051975	82.5774
DMR.145	cg11487663	chr12	66582796	IRAK3	0.358487	0.314363	0.0441238	14.0359
DMR.145	cg13807985	chr12	66583255	IRAK3	0.178181	0.139468	0.0387127	27.7574
DMR.145	cg18177616	chr12	66582737	IRAK3	0.406269	0.382546	0.0237231	6.20138
DMR.145	cg20395892	chr12	66582780	IRAK3	0.443065	0.383265	0.0598001	15.6028
DMR.145	cg26279550	chr12	66582805	IRAK3	0.284247	0.196931	0.0873167	44.3388
DMR.146	cg01419539	chr4	53010	ZNF595	0.266241	0.214345	0.0518954	24.2111
DMR.146	cg05688348	chr4	53146	ZNF718	0.250249	0.225051	0.025198	11.1966
DMR.146	cg06614206	chr4	53270	ZNF718	0.324449	0.261506	0.0629429	24.0694
DMR.146	cg07549924	chr4	54036	ZNF595	0.125686	0.108133	0.017553	16.2328
DMR.146	cg07697276	chr4	53025	ZNF595	0.205965	0.189808	0.016157	8.51227
DMR.146	cg09015566	chr4	53264	ZNF718	0.274471	0.217376	0.0570951	26.2656
DMR.146	cg12746427	chr4	53362	ZNF718	0.226615	0.177591	0.0490242	27.6051
DMR.146	cg18727948	chr4	53233	ZNF718	0.326104	0.249266	0.076838	30.8257
DMR.146	cg20972559	chr4	52423	ZNF595	0.661898	0.668411	-0.0065132	-0.974429
DMR.146	cg22523743	chr4	53115	ZNF718	0.235079	0.192835	0.0422446	21.9072
DMR.146	cg26385085	chr4	53109	ZNF718	0.213273	0.153924	0.0593489	38.5573
DMR.147	cg02554737	chr4	164395244	TKTL2	0.59051	0.552139	0.0383711	6.94953
DMR.147	cg05745457	chr4	164394816	TKTL2	0.646474	0.606147	0.0403274	6.65307
DMR.147	cg05752653	chr4	164394898	TKTL2	0.38541	0.310759	0.0746512	24.0222
DMR.147	cg10627377	chr4	164395055	TKTL2	0.141962	0.124841	0.0171209	13.7141
DMR.147	cg12018024	chr4	164395112	TKTL2	0.690452	0.692179	-0.00172748	-0.249571
DMR.147	cg12267786	chr4	164395093	TKTL2	0.505415	0.463216	0.0421989	9.10998
DMR.147	cg13120726	chr4	164394822	TKTL2	0.662495	0.632609	0.0298859	4.72422
DMR.147	cg15730068	chr4	164394686	TKTL2	0.545751	0.547831	-0.00207933	-0.379558
DMR.147	cg16413535	chr4	164395149	TKTL2	0.571678	0.507314	0.0643638	12.6872
DMR.147	cg22083298	chr4	164395287	TKTL2	0.91187	0.901346	0.0105241	1.1676
DMR.147	cg23210938	chr4	164395039	TKTL2	0.309582	0.261902	0.0476797	18.2052
DMR.148	cg02397497	chr6	10412073	TFAP2A	0.119905	0.0890992	0.0308063	34.5753
DMR.148	cg03342498	chr6	10411372	TFAP2A	0.143021	0.118723	0.0242982	20.4663
DMR.148	cg06630455	chr6	10410494	TFAP2A	0.279603	0.320703	-0.0410998	-12.8155
DMR.148	cg11095897	chr6	10411739	TFAP2A-AS1	0.154474	0.13164	0.022834	17.3458
DMR.148	cg11526928	chr6	10411204	TFAP2A	0.113456	0.104946	0.00851062	8.10954
DMR.148	cg12659952	chr6	10410916	TFAP2A	0.152572	0.15425	-0.0016777	-1.08765
DMR.148	cg15219145	chr6	10411911	TFAP2A	0.141868	0.130282	0.0115855	8.89261
DMR.148	cg15918459	chr6	10411444	TFAP2A-AS1	0.193807	0.164717	0.0290903	17.6608
DMR.148	cg18911602	chr6	10411781	TFAP2A	0.204998	0.19345	0.0115482	5.9696
DMR.148	cg19296641	chr6	10411446	TFAP2A-AS1	0.157496	0.136334	0.0211622	15.5223
DMR.148	cg25140607	chr6	10410544	TFAP2A	0.190685	0.20768	-0.0169945	-8.18304
DMR.149	cg01792229	chr7	4308327	SDK1	0.664543	0.679017	-0.014474	-2.13161
DMR.149	cg05813781	chr7	4308209	SDK1	0.646338	0.672532	-0.0261938	-3.8948
DMR.149	cg07005020	chr7	4307433	SDK1	0.768088	0.773503	-0.00541543	-0.700118
DMR.149	cg07829265	chr7	4308166	SDK1	0.692759	0.7057	-0.0129413	-1.83383
DMR.149	cg09404689	chr7	4307490	SDK1	0.603692	0.634118	-0.0304266	-4.79825
DMR.149	cg10771186	chr7	4307819	SDK1	0.268588	0.307326	-0.0387381	-12.6049
DMR.149	cg15135773	chr7	4308372	SDK1	0.450673	0.504317	-0.0536444	-10.637
DMR.149	cg15319585	chr7	4307392	SDK1	0.57108	0.626884	-0.0558042	-8.90183
DMR.149	cg21853331	chr7	4308120	SDK1	0.164818	0.204629	-0.0398114	-19.4554
DMR.149	cg22054364	chr7	4308739		0.829665	0.829863	-0.000198231	-0.0238872
DMR.149	cg23484249	chr7	4308449	SDK1	0.645184	0.687859	-0.0426753	-6.20408
DMR.15	cg05215546	chr14	103822206		0.426261	0.464669	-0.0384087	-8.26581
DMR.15	cg26159832	chr14	103822211		0.50863	0.563778	-0.0551479	-9.78184
DMR.150	cg00783423	chr7	100425280	EPHB4	0.0963849	0.161773	-0.065388	-40.4196
DMR.150	cg05168378	chr7	100425517	EPHB4	0.0752508	0.169444	-0.0941927	-55.5894
DMR.150	cg05378894	chr7	100424532	EPHB4	0.131825	0.212344	-0.0805183	-37.9189
DMR.150	cg06221861	chr7	100425075	EPHB4	0.319567	0.365718	-0.0461504	-12.6191
DMR.150	cg11673969	chr7	100424945	EPHB4	0.180573	0.259293	-0.07872	-30.3594
DMR.150	cg17667389	chr7	100425730	EPHB4	0.0912273	0.154318	-0.0630902	-40.8834
DMR.150	cg18153624	chr7	100425567	EPHB4	0.119133	0.202583	-0.0834501	-41.193
DMR.150	cg22083684	chr7	100425827	EPHB4	0.10974	0.198963	-0.0892231	-44.8441
DMR.150	cg22614265	chr7	100425456	EPHB4	0.130726	0.198784	-0.0680584	-34.2373
DMR.150	cg24862627	chr7	100425238	EPHB4	0.162521	0.249666	-0.0871455	-34.9048
DMR.150	cg26944052	chr7	100425154	EPHB4	0.139464	0.211306	-0.071842	-33.999
DMR.151	cg01583969	chr8	24773148	NEFM	0.277773	0.28809	-0.0103172	-3.58124
DMR.151	cg02002551	chr8	24772878	NEFM	0.674021	0.647923	0.0260982	4.02798
DMR.151	cg02106941	chr8	24772137	NEFM	0.380956	0.397817	-0.0168608	-4.23832
DMR.151	cg03169018	chr8	24772435	NEFM	0.118681	0.0848264	0.033855	39.9109
DMR.151	cg04118306	chr8	24772350	NEFM	0.201278	0.167861	0.0334174	19.9078
DMR.151	cg12026749	chr8	24773060	NEFM	0.446372	0.501935	-0.0555631	-11.0698
DMR.151	cg17078116	chr8	24772344	NEFM	0.288236	0.236954	0.0512822	21.6423
DMR.151	cg19677607	chr8	24772270	NEFM	0.35408	0.283788	0.0702917	24.7691
DMR.151	cg20585869	chr8	24772333	NEFM	0.291897	0.262486	0.0294112	11.2048
DMR.151	cg22562942	chr8	24772309	NEFM	0.387393	0.334921	0.0524725	15.6671
DMR.151	cg26980244	chr8	24772513	NEFM	0.319909	0.278019	0.0418902	15.0674
DMR.152	cg01402735	chr1	79472558	ELTD1	0.306085	0.288857	0.0172274	5.96399
DMR.152	cg02154252	chr1	79472532	ELTD1	0.333645	0.290355	0.0432902	14.9094
DMR.152	cg04360793	chr1	79472361	ELTD1	0.317336	0.212668	0.104668	49.2169
DMR.152	cg14319235	chr1	79472282	ELTD1	0.416095	0.308906	0.107189	34.6994
DMR.152	cg15084543	chr1	79472408	ELTD1	0.370437	0.255052	0.115385	45.2399
DMR.152	cg17095278	chr1	79471984	ELTD1	0.815939	0.784084	0.0318554	4.06275
DMR.152	cg18592365	chr1	79472536	ELTD1	0.508379	0.43356	0.0748189	17.2569
DMR.152	cg21113740	chr1	79472343	ELTD1	0.303928	0.201213	0.102715	51.048
DMR.152	cg26422458	chr1	79472452	ELTD1	0.338343	0.255058	0.0832857	32.6537
DMR.152	cg26719105	chr1	79472523	ADGRL4	0.32254	0.297744	0.0247957	8.32785
DMR.153	cg01192040	chr11	13984077	SPON1	0.292912	0.234025	0.0588874	25.1629
DMR.153	cg02394317	chr11	13983989	SPON1	0.283796	0.250675	0.0331205	13.2125
DMR.153	cg09191626	chr11	13983986	SPON1	0.246484	0.209183	0.0373011	17.8318
DMR.153	cg10153349	chr11	13983893	SPON1	0.331101	0.284227	0.0468742	16.4918
DMR.153	cg11028624	chr11	13983793	SPON1	0.482518	0.466484	0.0160341	3.43723
DMR.153	cg12085698	chr11	13983784	SPON1	0.639757	0.600607	0.0391491	6.51825
DMR.153	cg12581592	chr11	13984043	SPON1	0.187729	0.169555	0.0181746	10.719
DMR.153	cg22805485	chr11	13983818	SPON1	0.453151	0.377487	0.0756642	20.0442
DMR.153	cg24258347	chr11	13983851	SPON1	0.337008	0.284523	0.0524847	18.4465
DMR.153	cg25486824	chr11	13983790	SPON1	0.505675	0.373957	0.131718	35.2227
DMR.154	cg01221018	chr14	24684670	MDP1	0.408646	0.380369	0.0282777	7.43427
DMR.154	cg08779214	chr14	24685341	MDP1	0.108771	0.128249	-0.0194772	-15.1871
DMR.154	cg09260206	chr14	24684854	MDP1	0.135411	0.163348	-0.0279371	-17.1028
DMR.154	cg09316713	chr14	24684977	MDP1	0.141467	0.208333	-0.0668663	-32.0959
DMR.154	cg13819586	chr14	24685205	MDP1	0.206522	0.214076	-0.00755398	-3.52864
DMR.154	cg13977158	chr14	24685359	MDP1	0.0992717	0.102622	-0.00334987	-3.26429
DMR.154	cg14956593	chr14	24685421	MDP1	0.196623	0.238214	-0.0415917	-17.4598
DMR.154	cg16769376	chr14	24685222	MDP1	0.09447	0.140382	-0.0459122	-32.7051
DMR.154	cg20033070	chr14	24685656	MDP1	0.61292	0.627849	-0.0149293	-2.37785
DMR.154	cg23497857	chr14	24685372	MDP1	0.0360195	0.0316414	0.00437807	13.8365
DMR.155	cg00662232	chr15	55582394	RAB27A	0.209251	0.0995123	0.109738	110.276
DMR.155	cg05153851	chr15	55582165	RAB27A	0.277561	0.172761	0.1048	60.6617
DMR.155	cg06032813	chr15	55582570	RAB27A	0.286409	0.151373	0.135036	89.2076
DMR.155	cg10936230	chr15	55582890	RAB27A	0.276947	0.168935	0.108012	63.9368
DMR.155	cg15345126	chr15	55582248	RAB27A	0.192136	0.0555914	0.136545	245.622
DMR.155	cg18180935	chr15	55582808	RAB27A	0.202085	0.0876075	0.114478	130.671
DMR.155	cg19970425	chr15	55581976	RAB27A	0.397087	0.30048	0.096607	32.1509
DMR.155	cg23850707	chr15	55582494	RAB27A	0.288857	0.174766	0.114091	65.2824
DMR.155	cg24809382	chr15	55582033	RAB27A	0.166415	0.075889	0.0905259	119.287
DMR.155	cg25256669	chr15	55582159	RAB27A	0.157269	0.0708704	0.0863987	121.911
DMR.156	cg02567691	chr19	44325139	LYPD5	0.239864	0.207837	0.0320271	15.4097
DMR.156	cg02631462	chr19	44324856	LYPD5	0.39826	0.369543	0.0287166	7.77083
DMR.156	cg08561856	chr19	44324945	LYPD5	0.173713	0.134395	0.0393182	29.2558
DMR.156	cg11898486	chr19	44324747	LYPD5	0.336323	0.286852	0.0494706	17.2461
DMR.156	cg12768605	chr19	44324951	LYPD5	0.296715	0.235532	0.0611827	25.9764
DMR.156	cg14733720	chr19	44325004	LYPD5	0.31763	0.289402	0.0282287	9.75417
DMR.156	cg14931230	chr19	44324901	LYPD5	0.111152	0.115809	-0.00465738	-4.02161
DMR.156	cg15634398	chr19	44324903	LYPD5	0.193544	0.164904	0.0286403	17.3679
DMR.156	cg17711567	chr19	44325008	LYPD5	0.443098	0.378986	0.0641117	16.9166
DMR.156	cg25732462	chr19	44324898	LYPD5	0.208062	0.164581	0.0434802	26.4187
DMR.157	cg01297921	chr2	30144940	ALK	0.486832	0.497073	-0.0102414	-2.06034
DMR.157	cg06905692	chr2	30144376	ALK	0.468957	0.535585	-0.0666276	-12.4401
DMR.157	cg12740757	chr2	30144623	ALK	0.268419	0.211002	0.0574167	27.2114
DMR.157	cg13552710	chr2	30144547	ALK	0.138855	0.0726154	0.06624	91.2204
DMR.157	cg14163665	chr2	30144579	ALK	0.289188	0.162166	0.127022	78.3285
DMR.157	cg18022777	chr2	30144651	ALK	0.203429	0.165824	0.0376048	22.6775
DMR.157	cg18277754	chr2	30144152	ALK	0.421165	0.457029	-0.0358632	-7.84704
DMR.157	cg20311261	chr2	30144838	ALK	0.123256	0.111565	0.0116909	10.479
DMR.157	cg25999722	chr2	30144566	ALK	0.168775	0.106371	0.0624035	58.6658
DMR.157	cg27068678	chr2	30144938	ALK	0.461339	0.483785	-0.0224453	-4.63952
DMR.158	cg00726174	chr2	170218350	LRP2	0.014298	0.0164748	-0.00217679	-13.2128
DMR.158	cg02714065	chr2	170219405	LRP2	0.0851075	0.0957784	-0.0106709	-11.1412
DMR.158	cg05660179	chr2	170218690	LRP2	0.0713303	0.062271	0.00905931	14.5482
DMR.158	cg10131219	chr2	170219220	LRP2	0.0558968	0.0639483	-0.00805155	-12.5907
DMR.158	cg11403874	chr2	170218594	LRP2	0.0576333	0.0606525	-0.00301923	-4.97792
DMR.158	cg13436799	chr2	170218997	LRP2	0.0667746	0.0711374	-0.00436279	-6.1329
DMR.158	cg13647055	chr2	170219258	LRP2	0.0635513	0.0767163	-0.013165	-17.1606
DMR.158	cg16585827	chr2	170219228	LRP2	0.044481	0.0688521	-0.0243712	-35.3964
DMR.158	cg16691888	chr2	170219230	LRP2	0.0976558	0.102775	-0.00511891	-4.98071
DMR.158	cg24606651	chr2	170219276	LRP2	0.0428888	0.0538069	-0.0109181	-20.2912
DMR.159	cg06150828	chr4	80247179	NAA11	0.366962	0.416955	-0.0499929	-11.99
DMR.159	cg08124867	chr4	80247217	NAA11	0.329213	0.385862	-0.0566493	-14.6812
DMR.159	cg08586692	chr4	80247088	NAA11	0.227404	0.276094	-0.0486903	-17.6354
DMR.159	cg08652808	chr4	80246713	NAA11	0.260382	0.324143	-0.0637607	-19.6706
DMR.159	cg09899801	chr4	80247540	NAA11	0.371283	0.470138	-0.0988555	-21.0269
DMR.159	cg11574620	chr4	80246899	NAA11	0.195595	0.228621	-0.0330255	-14.4455
DMR.159	cg18979371	chr4	80247628	NAA11	0.516175	0.54403	-0.0278553	-5.12018
DMR.159	cg20073882	chr4	80247524	NAA11	0.304208	0.421883	-0.117675	-27.8927
DMR.159	cg21162304	chr4	80247171	NAA11	0.372949	0.449034	-0.0760844	-16.944
DMR.159	cg25749724	chr4	80246722	NAA11	0.245005	0.283416	-0.0384119	-13.5532
DMR.16	cg10004179	chr15	65714393	IGDCC4	0.0852847	0.108324	-0.023039	-21.2686
DMR.16	cg13704548	chr15	65714817	IGDCC4	0.0831414	0.071101	0.0120405	16.9343
DMR.160	cg03208889	chr1	70224840	LRRC7	0.27409	0.313007	-0.0389172	-12.4333
DMR.160	cg05104685	chr1	70225739	LRRC7	0.55541	0.622965	-0.0675545	-10.844
DMR.160	cg06142735	chr1	70225382	LRRC7	0.827612	0.818049	0.00956274	1.16897
DMR.160	cg07783134	chr1	70225706	LRRC7	0.712053	0.775535	-0.0634824	-8.18562
DMR.160	cg10576828	chr1	70225863	LRRC7	0.547603	0.538755	0.00884722	1.64216
DMR.160	cg13008005	chr1	70225666	LRRC7	0.165818	0.226162	-0.0603441	-26.6818
DMR.160	cg19481259	chr1	70225699	LRRC7	0.586622	0.636747	-0.0501246	-7.87198
DMR.160	cg19898963	chr1	70225102	LRRC7	0.483245	0.503329	-0.0200833	-3.99009
DMR.160	cg20295186	chr1	70225930	LRRC7	0.88493	0.875986	0.00894404	1.02102
DMR.161	cg02104434	chr1	247694406	LOC148824	0.508416	0.408988	0.0994282	24.3108
DMR.161	cg03643646	chr1	247695078	GCSAML-AS1	0.562928	0.613808	-0.0508794	-8.28915
DMR.161	cg04899629	chr1	247694531	LOC148824	0.598518	0.504076	0.0944415	18.7356
DMR.161	cg08680920	chr1	247694959	GCSAML-AS1	0.827697	0.843825	-0.016127	-1.91118
DMR.161	cg12754571	chr1	247694271	LOC148824	0.487176	0.353385	0.133791	37.8598
DMR.161	cg12758973	chr1	247694275	LOC148824	0.513399	0.39979	0.113609	28.4172
DMR.161	cg17545182	chr1	247694041	LOC148824	0.572779	0.455064	0.117715	25.8679
DMR.161	cg18649936	chr1	247694860	GCSAML-AS1	0.906385	0.907073	-0.00068817	-0.0758671
DMR.161	cg24873961	chr1	247694557	LOC148824	0.726258	0.62597	0.100288	16.0212
DMR.162	cg01263942	chr10	695859	DIP2C	0.831082	0.889914	-0.0588314	-6.61091
DMR.162	cg01573089	chr10	696063	DIP2C	0.646152	0.697687	-0.0515352	-7.38657
DMR.162	cg05585149	chr10	695844	DIP2C	0.87431	0.898315	-0.0240053	-2.67226
DMR.162	cg07469445	chr10	695900	DIP2C	0.703466	0.755282	-0.0518152	-6.86038
DMR.162	cg11722581	chr10	695853	DIP2C	0.764685	0.843736	-0.0790516	-9.36923
DMR.162	cg12753366	chr10	696321	DIP2C	0.94059	0.973021	-0.0324305	-3.33297
DMR.162	cg17198320	chr10	695877	DIP2C	0.876299	0.904833	-0.0285337	-3.15348
DMR.162	cg19683608	chr10	695403	C10orf108	0.813992	0.850114	-0.0361212	-4.24899
DMR.162	cg22656048	chr10	696356	DIP2C	0.786781	0.827665	-0.0408835	-4.93962
DMR.163	cg00202166	chr13	25338289	RNF17	0.647686	0.746477	-0.0987908	-13.2343
DMR.163	cg07131398	chr13	25338113	RNF17	0.55605	0.692392	-0.136342	-19.6914
DMR.163	cg12020676	chr13	25338135	RNF17	0.605246	0.719787	-0.11454	-15.9131
DMR.163	cg14855529	chr13	25338146	RNF17	0.60533	0.663911	-0.058581	-8.82362
DMR.163	cg15523998	chr13	25337690	RNF17	0.823119	0.864217	-0.0410976	-4.75548
DMR.163	cg17806989	chr13	25338287	RNF17	0.692076	0.820283	-0.128206	-15.6295
DMR.163	cg18342425	chr13	25337983	RNF17	0.749495	0.820717	-0.0712216	-8.67798
DMR.163	cg20477497	chr13	25338234	RNF17	0.678358	0.736985	-0.0586279	-7.95509
DMR.163	cg21831927	chr13	25337649	RNF17	0.861534	0.878705	-0.017171	-1.95413
DMR.164	cg03442425	chr17	32907639	TMEM132E	0.358635	0.312138	0.0464964	14.8961
DMR.164	cg05045807	chr17	32907686	C17orf102	0.133475	0.133735	-0.000260893	-0.195081
DMR.164	cg06459443	chr17	32907388	TMEM132E	0.12187	0.133397	-0.0115269	-8.64107
DMR.164	cg08033114	chr17	32907919	TMEM132E	0.124496	0.110674	0.0138217	12.4887
DMR.164	cg10451253	chr17	32907705	TMEM132E	0.147157	0.149879	-0.00272159	-1.81586
DMR.164	cg17750959	chr17	32907997	TMEM132E	0.264817	0.24764	0.017177	6.93629
DMR.164	cg18338311	chr17	32907939	TMEM132E	0.263967	0.248226	0.0157411	6.34143
DMR.164	cg21745612	chr17	32907636	TMEM132E	0.427962	0.351862	0.0761	21.6278
DMR.164	cg27213352	chr17	32907731	TMEM132E	0.078573	0.0795428	-0.000969763	-1.21917
DMR.165	cg03292754	chr2	219925311	IHH	0.0509074	0.0526848	-0.00177745	-3.37375
DMR.165	cg07045816	chr2	219925260	IHH	0.151973	0.109591	0.0423822	38.6731
DMR.165	cg08261878	chr2	219925330	IHH	0.0846687	0.0862331	-0.00156444	-1.81419
DMR.165	cg08957652	chr2	219925251	IHH	0.161376	0.125807	0.0355697	28.2733
DMR.165	cg12565637	chr2	219925248	IHH	0.0785739	0.0829991	-0.00442526	-5.3317
DMR.165	cg14692768	chr2	219925688	IHH	0.0811827	0.0930856	-0.0119029	-12.787
DMR.165	cg17178336	chr2	219925246	IHH	0.231593	0.23648	-0.00488668	-2.06642
DMR.165	cg25034205	chr2	219924695	IHH	0.700642	0.716705	-0.0160633	-2.24127
DMR.165	cg25908985	chr2	219925065	IHH	0.497511	0.43517	0.0623401	14.3254
DMR.166	cg08862890	chr5	169064451	DOCK2	0.2149	0.183364	0.0315359	17.1985
DMR.166	cg12800762	chr5	169064311	DOCK2	0.265403	0.190097	0.0753058	39.6143
DMR.166	cg21233722	chr5	169064660	DOCK2	0.322766	0.282333	0.0404327	14.3209
DMR.166	cg21771173	chr5	169064071	DOCK2	0.544093	0.533388	0.0107046	2.00691
DMR.166	cg23171871	chr5	169063935	DOCK2	0.306013	0.256972	0.0490411	19.0842
DMR.166	cg23338503	chr5	169064530	DOCK2	0.263509	0.272092	-0.008583	-3.15445
DMR.166	cg23598132	chr5	169064038	DOCK2	0.459108	0.441138	0.0179701	4.07358
DMR.166	cg24512013	chr5	169064133	DOCK2	0.367861	0.32147	0.0463915	14.4311
DMR.166	cg26503653	chr5	169064024	DOCK2	0.398519	0.353964	0.0445556	12.5876
DMR.167	cg04014062	chr8	79428725	PKIA	0.379859	0.359176	0.0206834	5.75858
DMR.167	cg04689061	chr8	79427993	PKIA	0.450235	0.407773	0.0424623	10.4132
DMR.167	cg09043127	chr8	79428444	PKIA	0.332372	0.305866	0.0265066	8.6661
DMR.167	cg12330330	chr8	79428569	PKIA	0.302389	0.287443	0.0149459	5.19962
DMR.167	cg12850252	chr8	79428313	PKIA	0.354178	0.328672	0.0255057	7.76022
DMR.167	cg17686936	chr8	79428117	PKIA	0.431875	0.422835	0.00903989	2.13792
DMR.167	cg17751108	chr8	79428321	PKIA	0.390297	0.334669	0.0556283	16.6219
DMR.167	cg21612207	chr8	79428325	PKIA	0.288463	0.228571	0.059892	26.2027
DMR.167	cg27140220	chr8	79428434	PKIA	0.295867	0.261506	0.0343605	13.1395
DMR.168	cg03085524	chr8	144852570		0.724263	0.772096	-0.0478327	-6.19518
DMR.168	cg04552451	chr8	144852873		0.723758	0.751929	-0.028171	-3.7465
DMR.168	cg05380888	chr8	144852953		0.639876	0.657164	-0.0172871	-2.63056
DMR.168	cg06706310	chr8	144852944		0.747097	0.772505	-0.0254072	-3.28894
DMR.168	cg07723459	chr8	144853338		0.0914055	0.102982	-0.0115767	-11.2415
DMR.168	cg11263617	chr8	144852778		0.688144	0.69235	-0.00420602	-0.607499
DMR.168	cg12945324	chr8	144853583		0.364134	0.352669	0.0114642	3.25071
DMR.168	cg14866861	chr8	144852782		0.693165	0.70398	-0.0108149	-1.53626
DMR.168	cg25833672	chr8	144853229		0.19042	0.213716	-0.0232961	-10.9005
DMR.169	cg00084271	chr1	160121487	ATP1A4	0.636429	0.538081	0.0983488	18.2777
DMR.169	cg03300353	chr1	160121063	ATP1A4	0.925615	0.917932	0.0076827	0.836957
DMR.169	cg06332601	chr1	160120712	ATP1A4	0.489208	0.535302	-0.0460932	-8.61069
DMR.169	cg06517798	chr1	160121283	ATP1A4	0.515926	0.57754	-0.0616144	-10.6684
DMR.169	cg06956052	chr1	160121201	ATP1A4	0.318828	0.367085	-0.0482567	-13.1459
DMR.169	cg07622944	chr1	160121057	ATP1A4	0.85258	0.84489	0.00768969	0.910141
DMR.169	cg09046080	chr1	160121059	ATP1A4	0.922414	0.930227	-0.00781317	-0.839921
DMR.169	cg12077168	chr1	160121263	ATP1A4	0.890217	0.912325	-0.0221081	-2.42327
DMR.17	cg23584010	chr17	18792479	PRPSAP2	0.846156	0.812306	0.0338498	4.16712
DMR.17	cg26881363	chr17	18792729	PRPSAP2	0.94079	0.929981	0.0108089	1.16227
DMR.170	cg04086178	chr18	12093703	ANKRD62	0.242092	0.230696	0.0113953	4.93951
DMR.170	cg04624529	chr18	12093921	ANKRD62	0.363418	0.355933	0.00748537	2.10303
DMR.170	cg05060646	chr18	12094056	ANKRD62	0.480342	0.495765	-0.0154231	-3.11098
DMR.170	cg10128548	chr18	12093934	ANKRD62	0.424745	0.415591	0.00915358	2.20254
DMR.170	cg21184537	chr18	12093826	ANKRD62	0.386942	0.339259	0.0476828	14.055
DMR.170	cg21576904	chr18	12093625		0.296816	0.299636	-0.00282031	-0.941244
DMR.170	cg23906730	chr18	12093695	ANKRD62	0.26978	0.269914	-0.000133986	-0.0496401
DMR.170	cg24684816	chr18	12093809		0.271981	0.227471	0.0445108	19.5677
DMR.171	cg02497747	chr19	12305675	LOC100289333	0.262517	0.316607	-0.0540906	-17.0844
DMR.171	cg03192598	chr19	12305854		0.15781	0.247442	-0.0896322	-36.2235
DMR.171	cg04326960	chr19	12305655	LOC100289333	0.172816	0.24303	-0.0702137	-28.891
DMR.171	cg05486832	chr19	12305392	LOC100289333	0.588862	0.595517	-0.00665495	-1.11751
DMR.171	cg07379055	chr19	12305553		0.3514	0.375101	-0.0237006	-6.31847
DMR.171	cg09656668	chr19	12305699	LOC100289333	0.162933	0.234779	-0.0718452	-30.6012
DMR.171	cg17971015	chr19	12306198		0.236713	0.287871	-0.0511579	-17.7711
DMR.171	cg22195627	chr19	12305869		0.200123	0.303124	-0.103	-33.9796
DMR.172	cg03218303	chr19	45596386		0.0373019	0.0444646	-0.00716267	-16.1087
DMR.172	cg04834226	chr19	45596249	PPP1R37	0.0320874	0.0357113	-0.00362388	-10.1477
DMR.172	cg07173973	chr19	45596087		0.0647933	0.0635664	0.0012269	1.93011
DMR.172	cg08407980	chr19	45596364	PPP1R37	0.0673668	0.0687915	-0.00142468	-2.07101
DMR.172	cg11602642	chr19	45596159		0.0567905	0.0568478	-5.73554e-05	-0.100893
DMR.172	cg11621725	chr19	45596368		0.0545709	0.0512774	0.00329358	6.42306
DMR.172	cg15888961	chr19	45596355	PPP1R37	0.0363354	0.0399352	-0.00359984	-9.01421
DMR.172	cg16353446	chr19	45596149	PPP1R37	0.0595601	0.0652414	-0.00568127	-8.70808
DMR.173	cg02052933	chr20	4795864	RASSF2	0.50856	0.525795	-0.0172354	-3.27797
DMR.173	cg03519577	chr20	4795886	RASSF2	0.65372	0.67971	-0.0259898	-3.82366
DMR.173	cg03605116	chr20	4795621	RASSF2	0.548335	0.570054	-0.0217186	-3.80992
DMR.173	cg12389461	chr20	4795836	RASSF2	0.430942	0.447769	-0.0168275	-3.75807
DMR.173	cg16236143	chr20	4795935	RASSF2	0.824514	0.831888	-0.00737398	-0.886416
DMR.173	cg16385758	chr20	4795919	RASSF2	0.583178	0.608743	-0.025565	-4.19964
DMR.173	cg22485289	chr20	4795999	RASSF2	0.827761	0.820043	0.00771767	0.94113
DMR.173	cg26650480	chr20	4796176	RASSF2	0.783775	0.764022	0.0197521	2.58528
DMR.174	cg02348151	chr21	34442257	OLIG1	0.117397	0.111845	0.00555278	4.96473
DMR.174	cg02736969	chr21	34442674	OLIG1	0.175236	0.148045	0.0271914	18.367
DMR.174	cg03732762	chr21	34443010	OLIG1	0.107747	0.10784	-9.32914e-05	-0.0865089
DMR.174	cg05720454	chr21	34442511	OLIG1	0.0930449	0.0753431	0.0177018	23.495
DMR.174	cg17016394	chr21	34442360	OLIG1	0.147072	0.130519	0.016553	12.6824
DMR.174	cg20340508	chr21	34442377	OLIG1	0.13216	0.0933198	0.0388401	41.6204
DMR.174	cg21229268	chr21	34442350	OLIG1	0.215222	0.181205	0.0340165	18.7723
DMR.174	cg27237300	chr21	34442292	OLIG1	0.104838	0.0736149	0.0312231	42.4141
DMR.175	cg00630212	chr4	74965135	CXCL2	0.422211	0.377744	0.0444672	11.7718
DMR.175	cg02741554	chr4	74965278	CXCL2	0.0695932	0.0721223	-0.00252904	-3.5066
DMR.175	cg08017326	chr4	74965162	CXCL2	0.219784	0.240572	-0.0207875	-8.64086
DMR.175	cg10420517	chr4	74965079	CXCL2	0.0886014	0.0930965	-0.00449511	-4.82844
DMR.175	cg16249454	chr4	74965075	CXCL2	0.0614977	0.0642941	-0.00279634	-4.3493
DMR.175	cg18804985	chr4	74965226	CXCL2	0.02898	0.0334202	-0.00444023	-13.2861
DMR.175	cg23244559	chr4	74965262	CXCL2	0.0989534	0.151996	-0.053043	-34.8975
DMR.175	cg26013975	chr4	74965755	CXCL2	0.717277	0.698587	0.0186901	2.67542
DMR.176	cg00528492	chr6	32408863	HLA-DRA	0.757947	0.64753	0.110417	17.052
DMR.176	cg03930097	chr6	32408596	HLA-DRA	0.631999	0.477346	0.154653	32.3984
DMR.176	cg16753237	chr6	32407689	HLA-DRA	0.381589	0.316211	0.0653783	20.6756
DMR.176	cg19248557	chr6	32407838	HLA-DRA	0.592157	0.468235	0.123922	26.4657
DMR.176	cg20348196	chr6	32408284	HLA-DRA	0.565975	0.515588	0.0503872	9.77276
DMR.176	cg20724257	chr6	32407784	HLA-DRA	0.472912	0.438044	0.0348679	7.95992
DMR.176	cg25258233	chr6	32407570	HLA-DRA	0.637281	0.515928	0.121353	23.5213
DMR.176	cg26928531	chr6	32407714	HLA-DRA	0.560472	0.416031	0.14444	34.7186
DMR.177	cg03738025	chr6	105388694		0.198887	0.151878	0.0470092	30.9521
DMR.177	cg04744409	chr6	105388191		0.435794	0.341637	0.0941567	27.5605
DMR.177	cg05513455	chr6	105388269		0.367241	0.287968	0.0792735	27.5286
DMR.177	cg09727935	chr6	105388471	LINC00577	0.287988	0.233902	0.0540862	23.1235
DMR.177	cg14228586	chr6	105387483	LINC00577	0.510236	0.529969	-0.0197332	-3.72346
DMR.177	cg14246568	chr6	105388153		0.463491	0.404599	0.0588919	14.5556
DMR.177	cg17885226	chr6	105388731		0.251639	0.203688	0.0479505	23.5411
DMR.177	cg23746497	chr6	105388668		0.378699	0.338391	0.0403079	11.9116
DMR.178	cg01349775	chr6	166666838		0.38515	0.270081	0.115068	42.6051
DMR.178	cg01988136	chr6	166667897		0.373614	0.329243	0.0443704	13.4765
DMR.178	cg02566288	chr6	166667022		0.526973	0.364947	0.162027	44.3974
DMR.178	cg04535578	chr6	166667282		0.45425	0.392198	0.0620515	15.8215
DMR.178	cg07646791	chr6	166667648		0.767719	0.690904	0.0768152	11.1181
DMR.178	cg08692175	chr6	166667504		0.280928	0.196539	0.084389	42.9374
DMR.178	cg20538314	chr6	166667371		0.42088	0.277057	0.143823	51.9108
DMR.178	cg27621576	chr6	166667211		0.354845	0.313458	0.0413878	13.2036
DMR.179	cg00088747	chr9	2158031	SMARCA2	0.0590619	0.0648691	-0.00580716	-8.95212
DMR.179	cg01244981	chr9	2158313	SMARCA2	0.183337	0.203116	-0.0197786	-9.7376
DMR.179	cg06851919	chr9	2158386	SMARCA2	0.133479	0.154788	-0.0213086	-13.7663
DMR.179	cg07004263	chr9	2158391	SMARCA2	0.144672	0.182715	-0.0380424	-20.8207
DMR.179	cg09721925	chr9	2158323	SMARCA2	0.138055	0.171046	-0.0329908	-19.2877
DMR.179	cg10244293	chr9	2158037	SMARCA2	0.199679	0.211289	-0.0116102	-5.49495
DMR.179	cg11375818	chr9	2158367	SMARCA2	0.215283	0.256812	-0.0415292	-16.171
DMR.179	cg16829752	chr9	2158492	SMARCA2	0.227226	0.256227	-0.0290009	-11.3184
DMR.18	cg13540171	chr17	19483623		0.455454	0.406589	0.0488642	12.0181
DMR.18	cg14033514	chr17	19483721		0.430803	0.369646	0.0611568	16.5447
DMR.180	cg01079856	chr9	97402116	FBP1	0.279398	0.242161	0.0372365	15.3767
DMR.180	cg08257967	chr9	97401907	FBP1	0.174977	0.146507	0.02847	19.4325
DMR.180	cg12211605	chr9	97402051	FBP1	0.300274	0.259159	0.041115	15.8648
DMR.180	cg13982688	chr9	97401505	FBP1	0.151485	0.126571	0.024914	19.6839
DMR.180	cg14211930	chr9	97402452	FBP1	0.60057	0.578366	0.0222039	3.83908
DMR.180	cg24333422	chr9	97402058	FBP1	0.220224	0.16995	0.0502748	29.5822
DMR.180	cg26759551	chr9	97401509	FBP1	0.178192	0.129549	0.0486425	37.5475
DMR.180	cg27409673	chr9	97401873	FBP1	0.148433	0.0913777	0.0570553	62.439
DMR.181	cg04936274	chr10	134672412		0.551389	0.607613	-0.0562235	-9.25318
DMR.181	cg06811701	chr10	134672465		0.532577	0.587979	-0.0554025	-9.42252
DMR.181	cg07498088	chr10	134672797		0.511659	0.462331	0.0493277	10.6693
DMR.181	cg14127956	chr10	134672586		0.897572	0.918659	-0.0210862	-2.29532
DMR.181	cg16077086	chr10	134672467		0.601688	0.68304	-0.081352	-11.9103
DMR.181	cg19267554	chr10	134672688		0.468289	0.506678	-0.0383891	-7.57662
DMR.181	cg27390229	chr10	134672917		0.686802	0.745037	-0.0582355	-7.81646
DMR.182	cg06686765	chr10	134681987	CFAP46	0.483422	0.536308	-0.0528857	-9.86107
DMR.182	cg06960203	chr10	134681626		0.331466	0.364866	-0.0334006	-9.1542
DMR.182	cg12383964	chr10	134681298		0.784757	0.815542	-0.0307854	-3.77484
DMR.182	cg13469286	chr10	134680756		0.738607	0.821711	-0.0831036	-10.1135
DMR.182	cg15507535	chr10	134681869		0.663651	0.711477	-0.0478255	-6.722
DMR.182	cg16415365	chr10	134681932	CFAP46	0.486048	0.628037	-0.141989	-22.6084
DMR.182	cg18682731	chr10	134680867		0.615854	0.696632	-0.0807779	-11.5955
DMR.183	cg03342084	chr11	43902343	ALKBH3	0.30552	0.260268	0.0452519	17.3867
DMR.183	cg14908875	chr11	43902062	ALKBH3	0.623616	0.610023	0.0135925	2.22819
DMR.183	cg15593337	chr11	43902276	ALKBH3	0.467268	0.41593	0.0513387	12.3431
DMR.183	cg20009641	chr11	43902290	ALKBH3	0.348392	0.313926	0.034466	10.979
DMR.183	cg21125143	chr11	43902112	ALKBH3	0.450892	0.401782	0.0491098	12.223
DMR.183	cg22637507	chr11	43902407	ALKBH3	0.275263	0.223917	0.0513467	22.9312
DMR.183	cg26579032	chr11	43902134	ALKBH3	0.444225	0.374479	0.069746	18.6248
DMR.184	cg02780130	chr12	312753	LOC101929384	0.378933	0.423099	-0.044166	-10.4387
DMR.184	cg05860956	chr12	312595	SLC6A12	0.421952	0.431555	-0.00960308	-2.22523
DMR.184	cg10075163	chr12	313097	LOC101929384	0.281091	0.313699	-0.0326087	-10.3949
DMR.184	cg12790145	chr12	312737	LOC101929384	0.356053	0.445971	-0.0899183	-20.1624
DMR.184	cg17711915	chr12	313378	SLC6A12	0.67708	0.687219	-0.0101385	-1.4753
DMR.184	cg20188212	chr12	313104	SLC6A12	0.310832	0.353391	-0.0425594	-12.0431
DMR.184	cg25329573	chr12	312742	LOC101929384	0.317695	0.399691	-0.0819958	-20.5148
DMR.185	cg08160085	chr12	2045730		0.634553	0.713351	-0.0787978	-11.0461
DMR.185	cg09094964	chr12	2046045		0.921242	0.920841	0.000401525	0.0436041
DMR.185	cg12250581	chr12	2045810		0.385735	0.479737	-0.0940015	-19.5944
DMR.185	cg14310533	chr12	2046230		0.806176	0.835552	-0.029376	-3.51576
DMR.185	cg14359280	chr12	2045359	LINC00940	0.359231	0.394979	-0.0357488	-9.05081
DMR.185	cg14497870	chr12	2046168	LINC00940	0.713033	0.745915	-0.0328822	-4.4083
DMR.185	cg19529621	chr12	2045722		0.711696	0.699567	0.0121288	1.73375
DMR.186	cg00495681	chr13	53174319		0.122936	0.203872	-0.0809362	-39.6995
DMR.186	cg02158880	chr13	53174818		0.431417	0.501638	-0.0702212	-13.9984
DMR.186	cg05335186	chr13	53173507		0.314022	0.322148	-0.00812692	-2.52272
DMR.186	cg09147386	chr13	53174199		0.228783	0.405616	-0.176833	-43.5961
DMR.186	cg12458913	chr13	53173898		0.495329	0.572021	-0.0766919	-13.4072
DMR.186	cg15803050	chr13	53174042		0.304236	0.416624	-0.112388	-26.976
DMR.186	cg20709203	chr13	53174588		0.22656	0.404923	-0.178363	-44.0486
DMR.187	cg00529958	chr13	100624288	ZIC5	0.358601	0.243316	0.115285	47.3808
DMR.187	cg05617469	chr13	100624281	ZIC5	0.379032	0.307941	0.0710911	23.086
DMR.187	cg12907379	chr13	100624130	ZIC5	0.327174	0.31031	0.0168641	5.43458
DMR.187	cg16105906	chr13	100624220	ZIC5	0.185206	0.183109	0.00209719	1.14532
DMR.187	cg23476830	chr13	100624373	ZIC5	0.303236	0.33433	-0.0310942	-9.30044
DMR.187	cg24136205	chr13	100624293	ZIC5	0.402497	0.338754	0.063743	18.8169
DMR.187	cg24259244	chr13	100624279	ZIC5	0.435992	0.383062	0.0529302	13.8177
DMR.188	cg01081584	chr15	40268610	EIF2AK4	0.581132	0.495733	0.0853986	17.2267
DMR.188	cg01729180	chr15	40268744	EIF2AK4	0.668216	0.5656	0.102616	18.1428
DMR.188	cg02712587	chr15	40268421	EIF2AK4	0.602555	0.541771	0.0607837	11.2194
DMR.188	cg10821964	chr15	40269214	EIF2AK4	0.753244	0.649831	0.103414	15.914
DMR.188	cg11940920	chr15	40269401	EIF2AK4	0.659134	0.650858	0.00827624	1.27159
DMR.188	cg16127683	chr15	40268777	EIF2AK4	0.702218	0.606844	0.0953742	15.7164
DMR.188	cg20255370	chr15	40268687	EIF2AK4	0.582674	0.45435	0.128324	28.2434
DMR.189	cg08862829	chr18	54814254	BOD1L2	0.545703	0.499399	0.0463037	9.27189
DMR.189	cg16004501	chr18	54814303		0.472954	0.416893	0.0560605	13.4472
DMR.189	cg16362203	chr18	54814283	BOD1L2	0.51125	0.468386	0.0428639	9.15141
DMR.189	cg16439118	chr18	54814548		0.696257	0.669282	0.0269755	4.03051
DMR.189	cg16832592	chr18	54814189		0.773664	0.556633	0.217031	38.9898
DMR.189	cg19533231	chr18	54814390		0.65771	0.582794	0.0749155	12.8545
DMR.189	cg19537908	chr18	54814289	BOD1L2	0.480491	0.451859	0.0286319	6.33647
DMR.19	cg03316332	chr19	6594233		0.450072	0.394122	0.0559502	14.1962
DMR.19	cg04312604	chr19	6594243		0.252252	0.245378	0.00687386	2.80133
DMR.190	cg02744880	chr19	11592200	ELAVL3	0.175246	0.125493	0.049753	39.646
DMR.190	cg06189175	chr19	11592321	ELAVL3	0.341376	0.271702	0.0696742	25.6436
DMR.190	cg16667279	chr19	11591998	ELAVL3	0.195726	0.170775	0.0249507	14.6102
DMR.190	cg17478228	chr19	11591593	ELAVL3	0.516812	0.502958	0.0138541	2.75452
DMR.190	cg20544848	chr19	11591987	ELAVL3	0.287773	0.255899	0.0318736	12.4555
DMR.190	cg21218758	chr19	11591970	ELAVL3	0.254435	0.233558	0.0208772	8.93875
DMR.190	cg27464051	chr19	11591856	ELAVL3	0.0812981	0.0844563	-0.00315821	-3.73946
DMR.191	cg01278873	chr19	44764101	ZNF233	0.451191	0.400373	0.050818	12.6927
DMR.191	cg05531918	chr19	44763997	ZNF233	0.386432	0.367832	0.0186	5.05665
DMR.191	cg07894352	chr19	44763993	ZNF233	0.470356	0.440067	0.0302891	6.88282
DMR.191	cg08769844	chr19	44764027	ZNF233	0.333843	0.273563	0.0602801	22.0352
DMR.191	cg14531862	chr19	44764205	ZNF233	0.317048	0.304303	0.0127454	4.1884
DMR.191	cg15904523	chr19	44763979	ZNF233	0.341997	0.270103	0.0718938	26.6172
DMR.191	cg20579054	chr19	44764048	ZNF233	0.448326	0.361916	0.0864106	23.8759
DMR.192	cg05329879	chr19	55174156	LILRB4	0.465978	0.432072	0.0339057	7.84723
DMR.192	cg09704630	chr19	55174433	LILRB4	0.445385	0.459337	-0.0139526	-3.03755
DMR.192	cg12161905	chr19	55174380	LILRB4	0.274039	0.307473	-0.0334336	-10.8737
DMR.192	cg12420459	chr19	55174171	LILRB4	0.602616	0.581382	0.0212333	3.65221
DMR.192	cg16770759	chr19	55174402	LILRB4	0.403611	0.406817	-0.00320596	-0.78806
DMR.192	cg24140775	chr19	55173997	LILRB4	0.549255	0.508254	0.0410013	8.06709
DMR.192	cg25598256	chr19	55174180	LILRB4	0.57142	0.496345	0.0750746	15.1255
DMR.193	cg05875017	chr2	233390771	CHRND	0.491155	0.548199	-0.0570438	-10.4057
DMR.193	cg06854311	chr2	233390699	CHRND	0.508791	0.541122	-0.0323312	-5.97484
DMR.193	cg09988676	chr2	233390969	CHRND	0.603848	0.669407	-0.0655595	-9.79367
DMR.193	cg11695684	chr2	233391265	CHRND	0.699341	0.744705	-0.0453647	-6.09164
DMR.193	cg20371266	chr2	233390781	CHRND	0.563054	0.625803	-0.062749	-10.027
DMR.193	cg22276371	chr2	233390859	CHRND	0.57652	0.641138	-0.0646171	-10.0785
DMR.193	cg23398241	chr2	233390712	CHRND	0.446541	0.479421	-0.0328796	-6.85818
DMR.194	cg03535831	chr21	46020126	KRTAP10-7	0.832046	0.840271	-0.00822488	-0.978836
DMR.194	cg04783025	chr21	46020348	KRTAP10-7	0.622711	0.666971	-0.0442606	-6.63605
DMR.194	cg08532397	chr21	46019901	KRTAP10-7	0.697269	0.746688	-0.0494193	-6.61846
DMR.194	cg08765902	chr21	46020307	KRTAP10-7	0.599637	0.635522	-0.0358847	-5.6465
DMR.194	cg09217219	chr21	46021244	KRTAP10-7	0.547101	0.603622	-0.0565209	-9.36363
DMR.194	cg23908842	chr21	46020270	KRTAP10-7	0.768353	0.831272	-0.0629198	-7.56909
DMR.194	cg24062909	chr21	46020461	KRTAP10-7	0.434095	0.471127	-0.0370323	-7.86036
DMR.195	cg05070690	chr22	50528752	MOV10L1	0.82403	0.801805	0.0222247	2.77183
DMR.195	cg08074528	chr22	50528586	MOV10L1	0.700591	0.634172	0.0664193	10.4734
DMR.195	cg12971867	chr22	50528564	MOV10L1	0.722414	0.654407	0.0680073	10.3922
DMR.195	cg13895323	chr22	50528641	MOV10L1	0.60344	0.534838	0.0686017	12.8266
DMR.195	cg14619338	chr22	50528561	MOV10L1	0.566958	0.504842	0.0621161	12.3041
DMR.195	cg16981421	chr22	50529071	MOV10L1	0.780571	0.708713	0.0718581	10.1392
DMR.195	cg24430642	chr22	50528746	MOV10L1	0.819773	0.760744	0.0590294	7.75944
DMR.196	cg00658394	chr3	11685410	VGLL4	0.529123	0.575481	-0.0463586	-8.05563
DMR.196	cg01029247	chr3	11684498	VGLL4	0.522455	0.519844	0.0026101	0.502093
DMR.196	cg16131859	chr3	11684712	VGLL4	0.735284	0.750433	-0.0151485	-2.01863
DMR.196	cg18821281	chr3	11685307	VGLL4	0.396128	0.442336	-0.0462086	-10.4465
DMR.196	cg21596238	chr3	11684874	VGLL4	0.66478	0.731805	-0.0670251	-9.15888
DMR.196	cg23866089	chr3	11685456	VGLL4	0.410779	0.459176	-0.0483964	-10.5398
DMR.196	cg25619837	chr3	11684784	VGLL4	0.417492	0.479195	-0.0617028	-12.8763
DMR.197	cg07571977	chr3	105088395	ALCAM	0.365881	0.325169	0.0407121	12.5203
DMR.197	cg07677545	chr3	105088088	ALCAM	0.57039	0.464921	0.10547	22.6855
DMR.197	cg07942010	chr3	105088098	ALCAM	0.4193	0.356274	0.0630269	17.6906
DMR.197	cg12226306	chr3	105087718	ALCAM	0.697415	0.647163	0.0502512	7.76483
DMR.197	cg18453904	chr3	105088217	ALCAM	0.436631	0.426775	0.00985615	2.30945
DMR.197	cg19254830	chr3	105088263	ALCAM	0.538056	0.475933	0.062123	13.0529
DMR.197	cg21548071	chr3	105088546	ALCAM	0.433544	0.371568	0.0619763	16.6797
DMR.198	cg00748821	chr4	83932227	LIN54	0.107402	0.108586	-0.00118386	-1.09025
DMR.198	cg08555013	chr4	83932063	LIN54	0.0500465	0.0656107	-0.0155641	-23.722
DMR.198	cg10724425	chr4	83932168	LIN54	0.0548997	0.0595559	-0.00465621	-7.81822
DMR.198	cg16854524	chr4	83931902	LIN54	0.128657	0.136198	-0.00754112	-5.53687
DMR.198	cg19517378	chr4	83932058	LIN54	0.0401418	0.0518519	-0.01171	-22.5836
DMR.198	cg20451727	chr4	83931713	LIN54	0.0900013	0.102334	-0.0123325	-12.0513
DMR.198	cg23896056	chr4	83932170	LIN54	0.0736689	0.0813147	-0.0076458	-9.40273
DMR.199	cg00084435	chr5	195276	LRRC14B	0.489552	0.527564	-0.0380125	-7.20529
DMR.199	cg00099519	chr5	195698		0.798435	0.797569	0.000865534	0.108521
DMR.199	cg00808844	chr5	195821		0.784511	0.772597	0.0119138	1.54205
DMR.199	cg14465992	chr5	195790		0.71152	0.759748	-0.0482272	-6.34779
DMR.199	cg24883374	chr5	195171	LRRC14B	0.791728	0.830896	-0.039168	-4.71395
DMR.199	cg25522232	chr5	195132	LRRC14B	0.833675	0.879842	-0.0461663	-5.24712
DMR.199	cg25621286	chr5	195609		0.656611	0.66228	-0.00566945	-0.85605
DMR.2	cg02426972	chr1	55776971		0.729897	0.643507	0.08639	13.4249
DMR.2	cg24764011	chr1	55776664		0.604965	0.648118	-0.0431537	-6.6583
DMR.20	cg14588463	chr19	11196237		0.301081	0.237838	0.063243	26.5908
DMR.20	cg17155016	chr19	11196467		0.251136	0.197353	0.0537831	27.2523
DMR.200	cg03478689	chr5	83680717	EDIL3	0.0966114	0.0745708	0.0220406	29.5567
DMR.200	cg07613543	chr5	83681180	EDIL3	0.321706	0.268967	0.0527381	19.6076
DMR.200	cg14843409	chr5	83681201	EDIL3	0.171785	0.172485	-0.000699768	-0.405698
DMR.200	cg16232834	chr5	83681056	EDIL3	0.0749834	0.0884207	-0.0134373	-15.197
DMR.200	cg17559809	chr5	83680968	EDIL3	0.333087	0.219374	0.113712	51.8348
DMR.200	cg17757863	chr5	83680631	EDIL3	0.0369809	0.0389858	-0.00200486	-5.14253
DMR.200	cg22920665	chr5	83680719	EDIL3	0.0617206	0.0600557	0.00166496	2.77237
DMR.201	cg00203456	chr6	28092370	ZSCAN16	0.229323	0.353834	-0.124511	-35.1891
DMR.201	cg10832328	chr6	28092078	ZSCAN16	0.51325	0.539186	-0.0259369	-4.81037
DMR.201	cg10876282	chr6	28092338	ZSCAN16	0.22437	0.308952	-0.0845823	-27.3771
DMR.201	cg13045351	chr6	28092048	ZSCAN16	0.595573	0.595701	-0.00012789	-0.0214688
DMR.201	cg13665593	chr6	28092420	ZSCAN16	0.10375	0.196931	-0.0931809	-47.3166
DMR.201	cg16103834	chr6	28092269	ZSCAN16	0.163277	0.258075	-0.0947986	-36.7329
DMR.201	cg22614075	chr6	28092119	ZSCAN16	0.205474	0.260999	-0.0555255	-21.2742
DMR.202	cg00578304	chr7	2968627	CARD11	0.555974	0.61511	-0.059136	-9.61389
DMR.202	cg02527886	chr7	2968316	CARD11	0.799378	0.861996	-0.0626184	-7.26435
DMR.202	cg08608745	chr7	2968685	CARD11	0.405695	0.460181	-0.054486	-11.8401
DMR.202	cg10939949	chr7	2968406	CARD11	0.323336	0.414115	-0.0907789	-21.9212
DMR.202	cg13784216	chr7	2968412	CARD11	0.615018	0.668794	-0.053776	-8.04074
DMR.202	cg22989995	chr7	2968595	CARD11	0.516031	0.553282	-0.0372502	-6.73259
DMR.202	cg23770265	chr7	2968559	CARD11	0.519827	0.594069	-0.074242	-12.4972
DMR.203	cg04682406	chr7	89975856	GTPBP10	0.0913311	0.0989673	-0.00763619	-7.71587
DMR.203	cg07812819	chr7	89975908	GTPBP10	0.10588	0.153522	-0.0476422	-31.0328
DMR.203	cg12742758	chr7	89975934	GTPBP10	0.042875	0.0545347	-0.0116597	-21.3804
DMR.203	cg14298726	chr7	89976216	GTPBP10	0.0896931	0.100596	-0.0109026	-10.838
DMR.203	cg15917344	chr7	89975873	GTPBP10	0.104844	0.124483	-0.019639	-15.7764
DMR.203	cg16014136	chr7	89975892	GTPBP10	0.124732	0.1784	-0.0536677	-30.0828
DMR.203	cg18934581	chr7	89976026	GTPBP10	0.0762252	0.0850378	-0.00881263	-10.3632
DMR.204	cg00173063	chr8	144442437		0.509893	0.496329	0.0135645	2.73297
DMR.204	cg01145119	chr8	144441955		0.460565	0.425743	0.0348227	8.17928
DMR.204	cg05580800	chr8	144442429	TOP1MT	0.558778	0.556066	0.00271239	0.487783
DMR.204	cg18063989	chr8	144442847		0.722702	0.742133	-0.0194302	-2.61816
DMR.204	cg22417925	chr8	144443010	TOP1MT	0.652113	0.688455	-0.0363424	-5.27883
DMR.204	cg25653947	chr8	144443217		0.607939	0.572451	0.0354879	6.1993
DMR.204	cg26368737	chr8	144442073		0.617593	0.530101	0.0874911	16.5046
DMR.205	cg02084431	chr9	5185779	INSL6	0.499361	0.399029	0.100332	25.1441
DMR.205	cg06735481	chr9	5185752	INSL6	0.405401	0.319442	0.0859596	26.9093
DMR.205	cg07531356	chr9	5185951	INSL6	0.400754	0.352903	0.0478516	13.5594
DMR.205	cg11830061	chr9	5185415	INSL6	0.535087	0.463322	0.0717651	15.4893
DMR.205	cg13504907	chr9	5185586	INSL6	0.420281	0.364561	0.0557204	15.2842
DMR.205	cg14268714	chr9	5186162	INSL6	0.763607	0.725952	0.0376554	5.18704
DMR.205	cg26034799	chr9	5185804	INSL6	0.365154	0.274356	0.0907981	33.095
DMR.206	cg03261408	chr10	7574745		0.634997	0.699894	-0.0648972	-9.27243
DMR.206	cg18065464	chr10	7575015		0.743411	0.685934	0.0574774	8.37944
DMR.206	cg23331981	chr10	7574780		0.836283	0.890106	-0.053823	-6.04681
DMR.206	cg23647271	chr10	7575112		0.665336	0.738954	-0.0736172	-9.96236
DMR.206	cg26099164	chr10	7574782		0.682629	0.76792	-0.0852908	-11.1067
DMR.206	cg26120247	chr10	7575036		0.684905	0.747747	-0.0628418	-8.40415
DMR.207	cg02590615	chr12	91756129		0.866331	0.8845	-0.0181694	-2.0542
DMR.207	cg02696867	chr12	91755746		0.115909	0.15325	-0.0373418	-24.3665
DMR.207	cg08902137	chr12	91755935		0.526046	0.551277	-0.0252314	-4.57691
DMR.207	cg11588204	chr12	91755799		0.134741	0.158782	-0.0240404	-15.1405
DMR.207	cg15864256	chr12	91755828		0.470996	0.529317	-0.0583202	-11.018
DMR.207	cg17240415	chr12	91755459		0.185846	0.172614	0.0132314	7.66529
DMR.208	cg06823324	chr13	85937926		0.533371	0.401569	0.131802	32.8217
DMR.208	cg08571347	chr13	85937730		0.418588	0.403057	0.0155309	3.85327
DMR.208	cg09875385	chr13	85937861		0.589698	0.471195	0.118503	25.1494
DMR.208	cg09922604	chr13	85937518		0.629954	0.616612	0.0133425	2.16385
DMR.208	cg27103660	chr13	85937877	LINC00351	0.684136	0.541996	0.14214	26.2253
DMR.208	cg27452082	chr13	85937788		0.594249	0.542824	0.0514254	9.47368
DMR.209	cg07939499	chr14	97091489		0.399136	0.436495	-0.0373588	-8.55881
DMR.209	cg13188382	chr14	97091067		0.42746	0.456261	-0.0288007	-6.31234
DMR.209	cg14404842	chr14	97092096		0.376665	0.415807	-0.0391423	-9.41357
DMR.209	cg19508458	chr14	97091902		0.69738	0.721672	-0.0242919	-3.36606
DMR.209	cg21218820	chr14	97091520		0.646722	0.689305	-0.0425836	-6.17775
DMR.209	cg26034481	chr14	97092205		0.61646	0.654033	-0.0375734	-5.74488
DMR.21	cg03678793	chr19	14491266	ADGRE5	0.504532	0.535214	-0.0306812	-5.73252
DMR.21	cg11407502	chr19	14491167	ADGRE5	0.405772	0.484204	-0.0784326	-16.1982
DMR.210	cg04981088	chr16	15489614	MPV17L	0.117528	0.0864902	0.0310376	35.8857
DMR.210	cg05583053	chr16	15488936	MPV17L	0.618348	0.622541	-0.00419382	-0.673662
DMR.210	cg07662121	chr16	15489794	MPV17L	0.304684	0.245222	0.0594613	24.2479
DMR.210	cg09844907	chr16	15489619	MPV17L	0.0620487	0.0518238	0.0102249	19.7301
DMR.210	cg18844668	chr16	15489488	MPV17L	0.117288	0.132044	-0.0147564	-11.1754
DMR.210	cg21945946	chr16	15489527	MPV17L	0.141869	0.136995	0.00487335	3.55732
DMR.211	cg00332745	chr16	67208247	NOL3	0.491659	0.402724	0.0889356	22.0835
DMR.211	cg03667593	chr16	67207929	NOL3	0.242638	0.200866	0.0417717	20.7958
DMR.211	cg07909359	chr16	67208405	NOL3	0.316418	0.273517	0.0429002	15.6846
DMR.211	cg10075378	chr16	67207864	NOL3	0.27975	0.23272	0.0470306	20.2091
DMR.211	cg19183436	chr16	67207740	NOL3	0.275361	0.224867	0.0504935	22.4548
DMR.211	cg26152217	chr16	67207722	NOL3	0.618355	0.596178	0.0221768	3.71983
DMR.212	cg01023759	chr16	89983766	MC1R	0.563746	0.575774	-0.0120288	-2.08915
DMR.212	cg08627397	chr16	89984028	MC1R	0.433729	0.494075	-0.0603466	-12.2141
DMR.212	cg09883524	chr16	89984247	MC1R	0.0764035	0.0819981	-0.00559455	-6.82278
DMR.212	cg21194193	chr16	89984175	MC1R	0.0736868	0.0943494	-0.0206626	-21.9001
DMR.212	cg23057051	chr16	89984268	MC1R	0.0874996	0.102335	-0.0148359	-14.4973
DMR.212	cg26378157	chr16	89984203	MC1R	0.15291	0.17096	-0.0180497	-10.5579
DMR.213	cg03733219	chr19	38886319	SPRED3	0.505536	0.537405	-0.0318697	-5.93029
DMR.213	cg08704562	chr19	38886789	SPRED3	0.231166	0.33058	-0.0994134	-30.0725
DMR.213	cg14542583	chr19	38886667	SPRED3	0.409902	0.484534	-0.074632	-15.4028
DMR.213	cg23874437	chr19	38886110	SPRED3	0.590771	0.627758	-0.0369873	-5.89197
DMR.213	cg26254045	chr19	38886658	SPRED3	0.462633	0.534068	-0.0714357	-13.3758
DMR.213	cg27549878	chr19	38886554	SPRED3	0.167577	0.341776	-0.174199	-50.9687
DMR.214	cg04429341	chr2	3261194	TSSC1	0.663078	0.590309	0.0727689	12.3273
DMR.214	cg14950134	chr2	3261155	TSSC1	0.337217	0.316357	0.0208601	6.59386
DMR.214	cg21842959	chr2	3260677	TSSC1	0.490742	0.470507	0.0202347	4.30061
DMR.214	cg23271998	chr2	3260576	TSSC1	0.695316	0.636108	0.059208	9.30785
DMR.214	cg25735823	chr2	3261367	TSSC1	0.823453	0.786963	0.036489	4.63669
DMR.214	cg26355228	chr2	3260869	TSSC1	0.79427	0.734593	0.0596765	8.12375
DMR.215	cg01078197	chr2	234777085	MSL3L2	0.103952	0.108452	-0.00449926	-4.14863
DMR.215	cg03146452	chr2	234777078	MSL3L2	0.101848	0.116436	-0.0145882	-12.5289
DMR.215	cg08924674	chr2	234777399	MSL3P1	0.544058	0.506535	0.0375229	7.40777
DMR.215	cg12137033	chr2	234777093	MSL3P1	0.0457325	0.0576284	-0.011896	-20.6425
DMR.215	cg14429776	chr2	234777227	MSL3P1	0.0705556	0.1245	-0.0539443	-43.3288
DMR.215	cg21013756	chr2	234777080	MSL3L2	0.083518	0.0830726	0.000445347	0.536094
DMR.216	cg02202141	chr3	35681158		0.28652	0.237696	0.0488238	20.5404
DMR.216	cg05039475	chr3	35680791		0.493457	0.396145	0.0973117	24.5646
DMR.216	cg06387459	chr3	35680899		0.279388	0.2366	0.0427878	18.0844
DMR.216	cg07324594	chr3	35681046	ARPP21	0.31114	0.257797	0.0533428	20.6918
DMR.216	cg10796805	chr3	35680802		0.340306	0.30043	0.0398758	13.2729
DMR.216	cg19819145	chr3	35681147		0.240689	0.189663	0.0510254	26.9031
DMR.217	cg09111917	chr3	44915918	TGM4	0.530776	0.567974	-0.0371983	-6.54929
DMR.217	cg13571802	chr3	44916473	TGM4	0.576475	0.642631	-0.0661559	-10.2945
DMR.217	cg14441775	chr3	44916027	TGM4	0.646076	0.676958	-0.0308819	-4.56187
DMR.217	cg18293158	chr3	44915985	TGM4	0.690193	0.711117	-0.0209245	-2.94248
DMR.217	cg21616161	chr3	44916012	TGM4	0.752903	0.818305	-0.0654013	-7.99229
DMR.217	cg26264008	chr3	44916102	TGM4	0.416846	0.448994	-0.0321485	-7.1601
DMR.218	cg03697693	chr3	125898802	ALDH1L1-AS2	0.140531	0.109857	0.0306734	27.9212
DMR.218	cg03825231	chr3	125898467	ALDH1L1	0.275244	0.252981	0.0222635	8.80047
DMR.218	cg05837401	chr3	125899086	ALDH1L1	0.223856	0.184688	0.0391677	21.2074
DMR.218	cg09591866	chr3	125898932	ALDH1L1	0.323717	0.302063	0.0216547	7.16892
DMR.218	cg12263602	chr3	125898891	ALDH1L1-AS2	0.155618	0.124941	0.0306773	24.5535
DMR.218	cg13495111	chr3	125898783	ALDH1L1-AS2	0.194991	0.157086	0.0379046	24.1298
DMR.219	cg01919885	chr4	3365330	RGS12	0.503013	0.54474	-0.0417276	-7.6601
DMR.219	cg14827643	chr4	3365442	RGS12	0.700418	0.733981	-0.0335625	-4.57267
DMR.219	cg15230030	chr4	3365414	RGS12	0.803808	0.846345	-0.0425367	-5.02593
DMR.219	cg17758673	chr4	3365342	RGS12	0.655689	0.697414	-0.0417247	-5.98278
DMR.219	cg23859252	chr4	3364899	RGS12	0.803179	0.82741	-0.024231	-2.92853
DMR.219	cg27217742	chr4	3365280	RGS12	0.58205	0.614308	-0.0322585	-5.2512
DMR.22	cg02915425	chr2	387685		0.553949	0.623298	-0.069349	-11.1261
DMR.22	cg23226035	chr2	387762		0.408351	0.461734	-0.0533834	-11.5615
DMR.220	cg02504326	chr5	140026925	NDUFA2	0.0268339	0.0373709	-0.010537	-28.1958
DMR.220	cg02726137	chr5	140026622	NDUFA2	0.0977923	0.119398	-0.0216057	-18.0955
DMR.220	cg14759064	chr5	140026603	NDUFA2	0.102983	0.107763	-0.0047802	-4.43583
DMR.220	cg15537433	chr5	140027092	NDUFA2	0.108809	0.105324	0.00348525	3.30907
DMR.220	cg20713439	chr5	140027088	NDUFA2	0.0855763	0.0905012	-0.00492493	-5.44184
DMR.220	cg22938576	chr5	140026733	NDUFA2	0.0524673	0.0601898	-0.00772243	-12.8301
DMR.221	cg13648501	chr5	142785258	NR3C1	0.50322	0.408634	0.0945854	23.1467
DMR.221	cg13764763	chr5	142785501	NR3C1	0.839254	0.786116	0.0531386	6.75964
DMR.221	cg14558428	chr5	142784982	NR3C1	0.185989	0.163339	0.0226508	13.8674
DMR.221	cg18718518	chr5	142785455	NR3C1	0.59836	0.534946	0.0634144	11.8544
DMR.221	cg21702128	chr5	142784721	NR3C1	0.470874	0.412877	0.0579968	14.047
DMR.221	cg24026230	chr5	142785172	NR3C1	0.582013	0.496393	0.0856196	17.2483
DMR.222	cg02701276	chr6	44695905		0.268189	0.273107	-0.00491783	-1.8007
DMR.222	cg02731824	chr6	44695195		0.884391	0.853338	0.031053	3.639
DMR.222	cg13979708	chr6	44695318		0.515852	0.464233	0.0516194	11.1193
DMR.222	cg18551225	chr6	44695536		0.475329	0.466668	0.0086612	1.85597
DMR.222	cg19254793	chr6	44695348		0.542232	0.459945	0.0822878	17.8908
DMR.222	cg20913747	chr6	44695427		0.525723	0.487518	0.038205	7.83664
DMR.223	cg02173094	chr7	4856101	RADIL	0.436586	0.464319	-0.0277324	-5.97271
DMR.223	cg05480046	chr7	4856146	RADIL	0.900467	0.864871	0.0355962	4.11578
DMR.223	cg06491590	chr7	4855406	RADIL	0.218816	0.35656	-0.137744	-38.6314
DMR.223	cg14784944	chr7	4855785	RADIL	0.672165	0.609054	0.0631101	10.362
DMR.223	cg15779609	chr7	4855993	RADIL	0.836736	0.796231	0.0405051	5.08711
DMR.223	cg16626466	chr7	4855003	RADIL	0.798684	0.794146	0.00453839	0.571481
DMR.224	cg02742119	chr1	7449957	CAMTA1	0.508838	0.558871	-0.0500335	-8.95259
DMR.224	cg10579052	chr1	7449669	CAMTA1	0.420572	0.448679	-0.0281072	-6.26443
DMR.224	cg13356540	chr1	7449057	CAMTA1	0.666002	0.672132	-0.00613019	-0.912051
DMR.224	cg22136726	chr1	7449657	CAMTA1	0.567052	0.598979	-0.0319268	-5.3302
DMR.224	cg27149150	chr1	7449851	CAMTA1	0.333018	0.411219	-0.0782011	-19.0169
DMR.225	cg06920904	chr1	158173940		0.135386	0.165617	-0.0302311	-18.2536
DMR.225	cg17945429	chr1	158174027		0.532199	0.542491	-0.0102925	-1.89727
DMR.225	cg25615614	chr1	158174247		0.846539	0.828553	0.0179863	2.1708
DMR.225	cg25622155	chr1	158173687		0.050339	0.0774704	-0.0271314	-35.0216
DMR.225	cg25867542	chr1	158173714		0.120561	0.140505	-0.019944	-14.1945
DMR.226	cg00989059	chr10	7622410	ITIH5	0.689783	0.784707	-0.0949236	-12.0967
DMR.226	cg09759523	chr10	7621857	ITIH5	0.914556	0.921065	-0.00650883	-0.706663
DMR.226	cg12067981	chr10	7621729	ITIH5	0.805353	0.829542	-0.0241891	-2.91596
DMR.226	cg17753476	chr10	7621949	ITIH5	0.849629	0.876645	-0.0270155	-3.0817
DMR.226	cg18372739	chr10	7622106	ITIH5	0.388971	0.585254	-0.196283	-33.538
DMR.227	cg02402931	chr10	134679276		0.599479	0.671689	-0.0722103	-10.7506
DMR.227	cg05524144	chr10	134679383		0.746104	0.793013	-0.0469095	-5.91535
DMR.227	cg15286180	chr10	134679435		0.510849	0.576777	-0.0659277	-11.4304
DMR.227	cg19237004	chr10	134679251	CFAP46	0.75769	0.835925	-0.0782356	-9.35917
DMR.227	cg24706674	chr10	134679704		0.571971	0.651036	-0.0790648	-12.1445
DMR.228	cg01468621	chr11	1411609	BRSK2	0.236564	0.200439	0.036125	18.0229
DMR.228	cg11945871	chr11	1411012	BRSK2	0.241908	0.160385	0.0815229	50.8295
DMR.228	cg12838605	chr11	1411020	BRSK2	0.123812	0.0448298	0.0789823	176.182
DMR.228	cg16261398	chr11	1410750	BRSK2	0.130506	0.126869	0.0036373	2.86698
DMR.228	cg20716688	chr11	1411018	BRSK2	0.20762	0.152789	0.0548314	35.887
DMR.229	cg02632032	chr11	100999963	PGR	0.185414	0.148892	0.0365218	24.529
DMR.229	cg13906669	chr11	100999399	PGR	0.447256	0.388491	0.0587653	15.1266
DMR.229	cg15664539	chr11	100999947	PGR	0.174662	0.131272	0.0433908	33.0542
DMR.229	cg19728456	chr11	100999966	PGR	0.288834	0.242011	0.0468227	19.3474
DMR.229	cg22299741	chr11	101000164	PGR	0.358452	0.327461	0.0309916	9.46421
DMR.23	cg04741860	chr2	558749		0.64827	0.54514	0.10313	18.9181
DMR.23	cg13215593	chr2	558823		0.537052	0.477747	0.0593048	12.4134
DMR.230	cg04407164	chr12	3490262	PRMT8	0.584011	0.669133	-0.0851222	-12.7213
DMR.230	cg10350722	chr12	3490214		0.559448	0.611398	-0.0519496	-8.49686
DMR.230	cg14485996	chr12	3489814	PRMT8	0.317142	0.361044	-0.0439026	-12.1599
DMR.230	cg15271544	chr12	3489751	PRMT8	0.571281	0.633916	-0.0626353	-9.8807
DMR.230	cg15421037	chr12	3490682	PRMT8	0.383458	0.497341	-0.113883	-22.8983
DMR.231	cg01910486	chr12	102090546	CHPT1	0.260225	0.246727	0.0134978	5.47075
DMR.231	cg03225714	chr12	102090101	CHPT1	0.465735	0.448432	0.0173028	3.85851
DMR.231	cg06861330	chr12	102090148	CHPT1	0.840829	0.815569	0.0252607	3.09731
DMR.231	cg11294350	chr12	102090246	CHPT1	0.545838	0.355679	0.190158	53.4634
DMR.231	cg17430986	chr12	102090601	CHPT1	0.137113	0.131721	0.00539183	4.09336
DMR.232	cg09175009	chr16	10912699	FAM18A	0.52309	0.55133	-0.0282403	-5.12221
DMR.232	cg09684846	chr16	10912718	FAM18A	0.597205	0.657418	-0.0602133	-9.15906
DMR.232	cg14795855	chr16	10912499	TVP23A	0.347945	0.385471	-0.0375261	-9.73512
DMR.232	cg21839338	chr16	10912331	FAM18A	0.232165	0.268998	-0.036833	-13.6926
DMR.232	cg26952618	chr16	10912545	FAM18A	0.453368	0.497842	-0.0444749	-8.93352
DMR.233	cg01958356	chr18	11751317	GNAL	0.507764	0.489201	0.0185635	3.79465
DMR.233	cg03417884	chr18	11751413	GNAL	0.267814	0.244972	0.0228425	9.32454
DMR.233	cg06595595	chr18	11751352	GNAL	0.501964	0.408645	0.0933188	22.8361
DMR.233	cg12327405	chr18	11751343	GNAL	0.491576	0.441883	0.0496921	11.2455
DMR.233	cg20388038	chr18	11751315	GNAL	0.683417	0.639308	0.0441098	6.89962
DMR.234	cg16349876	chr19	50554013	FLJ26850	0.203193	0.120293	0.0828997	68.9147
DMR.234	cg18756179	chr19	50554510	FLJ26850	0.139149	0.0479213	0.0912281	190.371
DMR.234	cg20971220	chr19	50554067	FLJ26850	0.0990526	0.0328342	0.0662184	201.675
DMR.234	cg22531183	chr19	50554451	FLJ26850	0.193987	0.0678066	0.12618	186.088
DMR.234	cg26715571	chr19	50554280	FLJ26850	0.150031	0.0910755	0.0589558	64.7329
DMR.235	cg02839811	chr19	51607208	CTU1	0.728766	0.777569	-0.0488033	-6.27639
DMR.235	cg08873940	chr19	51607432	CTU1	0.603547	0.696823	-0.0932761	-13.3859
DMR.235	cg10681137	chr19	51607839	CTU1	0.868654	0.880197	-0.0115436	-1.31148
DMR.235	cg15885734	chr19	51607958	CTU1	0.78153	0.788983	-0.00745291	-0.944622
DMR.235	cg18678211	chr19	51607988	CTU1	0.91153	0.926925	-0.0153952	-1.66089
DMR.236	cg00412896	chr2	88474165	THNSL2	0.684418	0.711559	-0.0271414	-3.81435
DMR.236	cg09961137	chr2	88474169	THNSL2	0.773222	0.796823	-0.0236011	-2.9619
DMR.236	cg13685155	chr2	88473871	THNSL2	0.832385	0.859428	-0.0270423	-3.14655
DMR.236	cg15489858	chr2	88473815	THNSL2	0.775895	0.801549	-0.025654	-3.20055
DMR.236	cg19744396	chr2	88473740	THNSL2	0.712176	0.751118	-0.0389422	-5.18456
DMR.237	cg15915602	chr2	114737459		0.395722	0.293083	0.102639	35.0206
DMR.237	cg26077729	chr2	114737688		0.669384	0.581617	0.0877666	15.0901
DMR.237	cg26867680	chr2	114737311	LOC100499194	0.515896	0.427226	0.0886703	20.7549
DMR.237	cg27087112	chr2	114737475	LOC100499194	0.504356	0.454491	0.0498657	10.9718
DMR.237	cg27585222	chr2	114737730		0.520366	0.315246	0.20512	65.0665
DMR.238	cg04442406	chr3	146187398	PLSCR2	0.164861	0.209529	-0.0446671	-21.3179
DMR.238	cg14056864	chr3	146187210	PLSCR2	0.147367	0.161701	-0.0143342	-8.86459
DMR.238	cg24005645	chr3	146187109	PLSCR2	0.349365	0.352515	-0.00315007	-0.893599
DMR.238	cg24092307	chr3	146187126	PLSCR2	0.116539	0.146636	-0.030097	-20.525
DMR.238	cg26794949	chr3	146187191	PLSCR2	0.0807623	0.0857615	-0.00499913	-5.82911
DMR.239	cg04823455	chr4	114900602	ARSJ	0.392888	0.340387	0.0525011	15.424
DMR.239	cg05601456	chr4	114900431	ARSJ	0.512376	0.400345	0.112031	27.9835
DMR.239	cg06089269	chr4	114900720	ARSJ	0.196131	0.183485	0.0126462	6.89224
DMR.239	cg12214451	chr4	114900175	ARSJ	0.559933	0.422605	0.137328	32.4955
DMR.239	cg18378811	chr4	114900050	ARSJ	0.600187	0.501612	0.0985748	19.6516
DMR.24	cg13474332	chr2	20306827		0.517375	0.417328	0.100047	23.9734
DMR.24	cg26636010	chr2	20306539		0.591169	0.508785	0.0823834	16.1922
DMR.240	cg02348751	chr4	183064035	MGC45800	0.0723035	0.0521212	0.0201823	38.7219
DMR.240	cg11111460	chr4	183063637	MGC45800	0.152291	0.162623	-0.0103328	-6.35384
DMR.240	cg14201424	chr4	183063397	MGC45800	0.344919	0.337824	0.00709531	2.1003
DMR.240	cg17055507	chr4	183063426	LOC90768	0.381878	0.392578	-0.0106996	-2.72548
DMR.240	cg19759671	chr4	183063459	MGC45800	0.41754	0.424923	-0.00738293	-1.73747
DMR.241	cg02282774	chr5	50264516		0.180071	0.136171	0.0439	32.2388
DMR.241	cg02644072	chr5	50264156		0.28467	0.230768	0.0539019	23.3577
DMR.241	cg04087742	chr5	50264462		0.464463	0.403157	0.0613055	15.2064
DMR.241	cg07173239	chr5	50264836		0.276551	0.21547	0.0610814	28.348
DMR.241	cg27307729	chr5	50264628		0.335565	0.307107	0.0284577	9.26637
DMR.242	cg07699362	chr5	150400139	GPX3	0.101564	0.17661	-0.0750467	-42.4928
DMR.242	cg10802379	chr5	150400395	GPX3	0.103132	0.165912	-0.0627801	-37.8393
DMR.242	cg14237894	chr5	150400040	GPX3	0.0797162	0.136082	-0.0563655	-41.4203
DMR.242	cg21516478	chr5	150400328	GPX3	0.164213	0.233749	-0.0695361	-29.7481
DMR.242	cg26638444	chr5	150400180	GPX3	0.0834872	0.174359	-0.0908717	-52.1176
DMR.243	cg16229954	chr6	32825045	PSMB9	0.675093	0.67441	0.000683466	0.101343
DMR.243	cg19412007	chr6	32825056	PSMB9	0.469235	0.458552	0.0106831	2.32975
DMR.243	cg19760441	chr6	32825139	PSMB9	0.657121	0.66583	-0.00870953	-1.30807
DMR.243	cg21764921	chr6	32825040	PSMB9	0.592009	0.562572	0.0294365	5.23248
DMR.243	cg26265820	chr6	32825148	PSMB9	0.618927	0.601897	0.0170293	2.82928
DMR.244	cg08528629	chr6	50061065		0.542736	0.562894	-0.0201583	-3.58119
DMR.244	cg10024790	chr6	50061398		0.40063	0.326554	0.0740753	22.6839
DMR.244	cg23797553	chr6	50061300		0.384453	0.3951	-0.0106476	-2.69492
DMR.244	cg26951921	chr6	50061219		0.500476	0.463585	0.0368908	7.95773
DMR.244	cg27663288	chr6	50061363		0.358655	0.371081	-0.012426	-3.3486
DMR.245	cg05395947	chr6	148881309		0.349522	0.31753	0.0319914	10.0751
DMR.245	cg05563222	chr6	148880635		0.837427	0.859558	-0.0221304	-2.57462
DMR.245	cg11895474	chr6	148881226		0.181512	0.108535	0.072977	67.2381
DMR.245	cg18129005	chr6	148881126		0.158799	0.0792265	0.0795729	100.437
DMR.245	cg26952697	chr6	148881461		0.507297	0.491936	0.0153618	3.12272
DMR.246	cg02076369	chr7	39605529	YAE1D1	0.246531	0.195202	0.0513293	26.2955
DMR.246	cg06908462	chr7	39605685	YAE1D1	0.0474242	0.0482371	-0.000812945	-1.68531
DMR.246	cg16253282	chr7	39605687	YAE1D1	0.0777857	0.0806471	-0.00286137	-3.54801
DMR.246	cg21341271	chr7	39605683	C7orf36	0.0558301	0.0469482	0.00888192	18.9186
DMR.246	cg27377749	chr7	39605536	C7orf36	0.23497	0.13111	0.10386	79.216
DMR.247	cg05746188	chr7	102074225	ORAI2	0.317601	0.507795	-0.190194	-37.4549
DMR.247	cg09926212	chr7	102073671	ORAI2	0.251708	0.340652	-0.0889435	-26.1098
DMR.247	cg16574097	chr7	102073970	ORAI2	0.16601	0.204291	-0.038281	-18.7385
DMR.247	cg19611570	chr7	102073548	ORAI2	0.218115	0.27151	-0.0533954	-19.6661
DMR.247	cg20497636	chr7	102073944	ORAI2	0.0580725	0.109524	-0.0514513	-46.9773
DMR.248	cg02223801	chr7	157366933	PTPRN2	0.529372	0.606122	-0.0767495	-12.6624
DMR.248	cg03361379	chr7	157367159	PTPRN2	0.479002	0.520948	-0.0419464	-8.05194
DMR.248	cg06555227	chr7	157366979	PTPRN2	0.342651	0.373561	-0.0309097	-8.27435
DMR.248	cg10310310	chr7	157367150	PTPRN2	0.451588	0.476051	-0.0244632	-5.13877
DMR.248	cg16477744	chr7	157367142	PTPRN2	0.445282	0.452307	-0.00702487	-1.55312
DMR.249	cg09689137	chr8	1949246	KBTBD11	0.456322	0.37863	0.0776913	20.519
DMR.249	cg21698185	chr8	1950112	KBTBD11	0.438645	0.301032	0.137613	45.7139
DMR.249	cg23426958	chr8	1949329	KBTBD11	0.499425	0.436584	0.0628412	14.3938
DMR.249	cg25021970	chr8	1949342	KBTBD11	0.415963	0.380587	0.0353756	9.29502
DMR.249	cg27126872	chr8	1948999	KBTBD11	0.487586	0.455503	0.0320832	7.04347
DMR.25	cg09342606	chr2	102802603	IL1RL2	0.766189	0.775964	-0.00977451	-1.25966
DMR.25	cg15542062	chr2	102802422	IL1RL2	0.626664	0.606185	0.0204785	3.37825
DMR.250	cg04224786	chr8	144222401		0.581632	0.73149	-0.149858	-20.4866
DMR.250	cg12042203	chr8	144222455		0.747009	0.847785	-0.100776	-11.887
DMR.250	cg13096592	chr8	144222103		0.654942	0.740343	-0.085401	-11.5353
DMR.250	cg25930440	chr8	144222338		0.681846	0.802396	-0.12055	-15.0237
DMR.250	cg26207380	chr8	144222015		0.622451	0.705951	-0.0834997	-11.828
DMR.251	cg01403246	chr8	144512192	MAFA	0.138436	0.139854	-0.00141772	-1.01371
DMR.251	cg16896847	chr8	144512042	MAFA	0.0436342	0.0373344	0.00629986	16.8742
DMR.251	cg20387387	chr8	144511212		0.0796884	0.0696655	0.010023	14.3873
DMR.251	cg20569287	chr8	144511313		0.081726	0.0852601	-0.00353411	-4.14509
DMR.251	cg21884905	chr8	144511672	MAFA	0.134853	0.112517	0.0223362	19.8514
DMR.252	cg02908282	chr8	145502297	BOP1	0.832373	0.857392	-0.0250185	-2.91798
DMR.252	cg04746089	chr8	145501862	BOP1	0.596959	0.642032	-0.0450733	-7.02042
DMR.252	cg05745134	chr8	145502054	BOP1	0.849293	0.838466	0.0108265	1.29123
DMR.252	cg15151778	chr8	145502134	BOP1	0.867477	0.900368	-0.0328912	-3.65308
DMR.252	cg26712673	chr8	145501817	BOP1	0.471743	0.515878	-0.0441352	-8.55535
DMR.253	cg05025211	chr9	138554641	LCN9	0.302078	0.355592	-0.0535138	-15.0492
DMR.253	cg09437162	chr9	138555074	LCN9	0.467574	0.506321	-0.0387474	-7.65272
DMR.253	cg10808013	chr9	138555091	LCN9	0.542371	0.580173	-0.037802	-6.51564
DMR.253	cg13555662	chr9	138554704	LCN9	0.351373	0.385916	-0.0345428	-8.95087
DMR.253	cg16929695	chr9	138555111	LCN9	0.614502	0.613457	0.00104489	0.170328
DMR.254	cg12630522	chr1	45956424	TESK2	0.201459	0.0657722	0.135687	206.298
DMR.254	cg19250177	chr1	45956646	TESK2	0.123976	0.0361755	0.0878009	242.708
DMR.254	cg25827112	chr1	45956773	TESK2	0.142743	0.0725956	0.0701475	96.6277
DMR.254	cg27633763	chr1	45956828	TESK2	0.16684	0.0475071	0.119333	251.19
DMR.255	cg01218899	chr1	236135492		0.404834	0.516999	-0.112165	-21.6953
DMR.255	cg09136878	chr1	236135584		0.250162	0.351583	-0.10142	-28.8468
DMR.255	cg10241261	chr1	236135477		0.339637	0.429011	-0.089374	-20.8326
DMR.255	cg24839789	chr1	236135296		0.0962087	0.0964897	-0.000280955	-0.291176
DMR.256	cg05575255	chr10	134658828	CFAP46	0.593588	0.66809	-0.0745018	-11.1515
DMR.256	cg07356667	chr10	134659356		0.426446	0.475007	-0.0485605	-10.2231
DMR.256	cg16202093	chr10	134659548		0.558852	0.696534	-0.137682	-19.7667
DMR.256	cg19031475	chr10	134659481		0.427016	0.507624	-0.0806075	-15.8794
DMR.257	cg06817614	chr11	94037778	IZUMO1R	0.747691	0.783928	-0.0362362	-4.62239
DMR.257	cg20471017	chr11	94037818	FOLR4	0.717146	0.770487	-0.0533405	-6.92296
DMR.257	cg20962693	chr11	94037478	IZUMO1R	0.467811	0.549237	-0.0814264	-14.8254
DMR.257	cg26432474	chr11	94037805	FOLR4	0.733932	0.777287	-0.0433546	-5.57768
DMR.258	cg01638592	chr12	111472183	CUX2	0.0294964	0.0381147	-0.0086183	-22.6115
DMR.258	cg09229912	chr12	111471963	CUX2	0.130054	0.130419	-0.000365437	-0.280202
DMR.258	cg12111758	chr12	111472375	CUX2	0.0858555	0.0685548	0.0173007	25.2363
DMR.258	cg14750751	chr12	111472914	CUX2	0.0814421	0.0810659	0.000376186	0.464049
DMR.259	cg00151919	chr13	41363245	SLC25A15	0.0853781	0.0946916	-0.00931357	-9.83568
DMR.259	cg02221310	chr13	41363578	SLC25A15	0.0367941	0.0531324	-0.0163384	-30.7503
DMR.259	cg05448438	chr13	41363591	SLC25A15	0.0336075	0.0360652	-0.00245772	-6.81465
DMR.259	cg18335740	chr13	41363409	SLC25A15	0.305963	0.35415	-0.0481876	-13.6065
DMR.26	cg14417784	chr2	131009681		0.579502	0.602507	-0.0230055	-3.81829
DMR.26	cg19257464	chr2	131009324		0.75934	0.813328	-0.0539883	-6.63795
DMR.260	cg04913974	chr14	58063811	SLC35F4	0.289259	0.381046	-0.0917873	-24.0882
DMR.260	cg05715085	chr14	58063680	SLC35F4	0.400392	0.459764	-0.0593722	-12.9136
DMR.260	cg13998988	chr14	58063727	SLC35F4	0.352962	0.362468	-0.00950613	-2.62261
DMR.260	cg20038225	chr14	58064661	SLC35F4	0.57986	0.605057	-0.0251963	-4.1643
DMR.261	cg01606800	chr14	94855990	SERPINA1	0.600885	0.6574	-0.0565147	-8.5967
DMR.261	cg13826459	chr14	94855505	SERPINA1	0.344328	0.409347	-0.0650191	-15.8836
DMR.261	cg25408857	chr14	94855526	SERPINA1	0.35052	0.43843	-0.0879102	-20.0511
DMR.261	cg25968219	chr14	94855590	SERPINA1	0.580293	0.696078	-0.115785	-16.6339
DMR.262	cg01274878	chr15	31175522		0.747135	0.770217	-0.0230826	-2.9969
DMR.262	cg02281680	chr15	31175500		0.916336	0.925481	-0.00914474	-0.988107
DMR.262	cg07699351	chr15	31175400		0.447469	0.504422	-0.0569534	-11.2908
DMR.262	cg17864041	chr15	31175309		0.756092	0.769602	-0.0135099	-1.75544
DMR.263	cg00957138	chr16	28622673	SULT1A1	0.84382	0.862224	-0.0184037	-2.13444
DMR.263	cg01378222	chr16	28622494	SULT1A1	0.64804	0.698025	-0.0499846	-7.16086
DMR.263	cg02266268	chr16	28622525	SULT1A1	0.81595	0.84158	-0.0256297	-3.04542
DMR.263	cg22375718	chr16	28622695	SULT1A1	0.882662	0.895841	-0.0131788	-1.47111
DMR.264	cg12982131	chr17	48172957	PDK2	0.380379	0.342532	0.0378471	11.0492
DMR.264	cg15184507	chr17	48172962	PDK2	0.269241	0.261781	0.00745917	2.84939
DMR.264	cg18156543	chr17	48172978	PDK2	0.272267	0.263063	0.00920347	3.49857
DMR.264	cg22990089	chr17	48172930	PDK2	0.239422	0.236658	0.0027635	1.16772
DMR.265	cg06327965	chr19	44302666	LYPD5	0.358638	0.408468	-0.0498304	-12.1993
DMR.265	cg09253581	chr19	44302822	LYPD5	0.160921	0.219806	-0.0588848	-26.7895
DMR.265	cg16900980	chr19	44303058	LYPD5	0.105993	0.116677	-0.010684	-9.1569
DMR.265	cg20110633	chr19	44302906	LYPD5	0.160271	0.181746	-0.0214751	-11.816
DMR.266	cg00206058	chr2	11750918	GREB1	0.575346	0.669681	-0.0943355	-14.0866
DMR.266	cg03365705	chr2	11751071	GREB1	0.642527	0.664254	-0.0217262	-3.27076
DMR.266	cg07318250	chr2	11750735	GREB1	0.798578	0.82647	-0.0278918	-3.37481
DMR.266	cg11124360	chr2	11750780	GREB1	0.755567	0.809583	-0.0540162	-6.6721
DMR.267	cg01878345	chr2	105471960	POU3F3	0.328075	0.238441	0.0896344	37.5919
DMR.267	cg05506365	chr2	105472193	POU3F3	0.233073	0.13544	0.0976326	72.0855
DMR.267	cg17078686	chr2	105471965	POU3F3	0.238911	0.145435	0.0934753	64.2727
DMR.267	cg20291049	chr2	105472217	POU3F3	0.400132	0.333215	0.0669173	20.0823
DMR.268	cg03418563	chr21	45979129	KRTAP10-3	0.571164	0.659165	-0.0880013	-13.3504
DMR.268	cg09884983	chr21	45979335	KRTAP10-3	0.440755	0.488253	-0.047498	-9.72815
DMR.268	cg16971641	chr21	45979620	KRTAP10-3	0.735897	0.80702	-0.0711231	-8.81304
DMR.268	cg24024000	chr21	45979132	KRTAP10-3	0.690944	0.746196	-0.0552523	-7.40453
DMR.269	cg04070987	chr21	46424834	NCRNA00162	0.4738	0.465527	0.00827332	1.77719
DMR.269	cg13136556	chr21	46424880	NCRNA00162	0.189253	0.204178	-0.0149255	-7.31002
DMR.269	cg22495068	chr21	46424753	NCRNA00162	0.383501	0.396426	-0.0129254	-3.26049
DMR.269	cg22942384	chr21	46424715	NCRNA00162	0.272789	0.279243	-0.00645394	-2.31123
DMR.27	cg01606401	chr2	214147709	SPAG16	0.735791	0.773726	-0.0379355	-4.90296
DMR.27	cg21528464	chr2	214148664	LOC100130451	0.239458	0.258637	-0.0191796	-7.41563
DMR.270	cg04198308	chr22	48971959	FAM19A5	0.285336	0.141387	0.143949	101.812
DMR.270	cg06273376	chr22	48972349	FAM19A5	0.297895	0.255301	0.0425943	16.684
DMR.270	cg22989103	chr22	48972331	FAM19A5	0.383147	0.335617	0.0475298	14.1619
DMR.270	cg24094706	chr22	48972536	FAM19A5	0.311584	0.253442	0.0581423	22.9411
DMR.271	cg02264082	chr3	130235850		0.406913	0.303757	0.103156	33.9599
DMR.271	cg13581422	chr3	130236522		0.473961	0.403949	0.0700119	17.3318
DMR.271	cg21858485	chr3	130236027		0.335851	0.203065	0.132786	65.3912
DMR.271	cg26958735	chr3	130236259		0.185263	0.122024	0.0632388	51.8249
DMR.272	cg00148825	chr4	124427195		0.468213	0.437138	0.031075	7.10875
DMR.272	cg00738629	chr4	124426983		0.22109	0.218856	0.00223437	1.02093
DMR.272	cg09720833	chr4	124427045		0.264225	0.246517	0.0177077	7.18314
DMR.272	cg13348155	chr4	124426923		0.157986	0.145053	0.0129335	8.91641
DMR.273	cg11465767	chr5	134527250		0.0933857	0.0918374	0.00154828	1.6859
DMR.273	cg16187340	chr5	134527362		0.117766	0.107107	0.0106589	9.95167
DMR.273	cg19874640	chr5	134527449		0.614869	0.575072	0.0397971	6.92037
DMR.273	cg26129417	chr5	134527034		0.173836	0.123005	0.0508312	41.3245
DMR.274	cg07019835	chr7	1849671		0.667188	0.708643	-0.0414549	-5.84989
DMR.274	cg14018797	chr7	1849782		0.611059	0.639229	-0.0281703	-4.40692
DMR.274	cg18490269	chr7	1849928		0.798845	0.868841	-0.0699962	-8.05627
DMR.274	cg26202753	chr7	1850203		0.828787	0.823517	0.00526998	0.639935
DMR.275	cg07750378	chr7	50132764	ZPBP	0.202231	0.148487	0.0537437	36.1941
DMR.275	cg17237506	chr7	50132573	ZPBP	0.0699247	0.0828629	-0.0129383	-15.6141
DMR.275	cg24828620	chr7	50132903	ZPBP	0.4957	0.433583	0.0621169	14.3264
DMR.275	cg27094076	chr7	50132541	ZPBP	0.374449	0.331943	0.0425064	12.8053
DMR.276	cg15680465	chr7	100701517	MUC17	0.438966	0.498357	-0.0593904	-11.9172
DMR.276	cg22451910	chr7	100701852	MUC17	0.104344	0.124862	-0.020518	-16.4325
DMR.276	cg23858082	chr7	100701511	MUC17	0.440845	0.468971	-0.0281266	-5.99751
DMR.276	cg24845949	chr7	100701574	MUC17	0.327437	0.337086	-0.00964981	-2.86271
DMR.277	cg00023808	chr7	101944556	SH2B2	0.772812	0.688613	0.0841995	12.2274
DMR.277	cg01723606	chr7	101944275	SH2B2	0.66211	0.571334	0.0907758	15.8884
DMR.277	cg07512361	chr7	101944430	SH2B2	0.528173	0.426112	0.102061	23.9517
DMR.277	cg15355015	chr7	101943990	SH2B2	0.744149	0.670578	0.0735703	10.9712
DMR.278	cg09874271	chr7	104624356		0.133535	0.164317	-0.0307813	-18.7329
DMR.278	cg11316146	chr7	104624178		0.273234	0.312597	-0.0393626	-12.5921
DMR.278	cg12859164	chr7	104624847		0.172353	0.240814	-0.0684605	-28.4288
DMR.278	cg22508391	chr7	104624890		0.0970243	0.119242	-0.022218	-18.6326
DMR.279	cg03265268	chr8	11839764	DEFB135	0.401341	0.295146	0.106195	35.9804
DMR.279	cg05226729	chr8	11839780	DEFB135	0.497646	0.409416	0.0882296	21.5501
DMR.279	cg12983149	chr8	11839797	DEFB135	0.488069	0.441358	0.0467103	10.5833
DMR.279	cg22743884	chr8	11839844	DEFB135	0.278416	0.190328	0.0880881	46.2823
DMR.28	cg00988153	chr21	47155540		0.682762	0.780548	-0.0977862	-12.5279
DMR.28	cg26979311	chr21	47155542		0.503663	0.678075	-0.174412	-25.7216
DMR.280	cg02576226	chr9	1047414	LINC01230	0.646342	0.685362	-0.0390192	-5.69323
DMR.280	cg14156498	chr9	1047246		0.682356	0.72275	-0.0403943	-5.58897
DMR.280	cg14226702	chr9	1047220		0.698178	0.773468	-0.0752902	-9.73411
DMR.280	cg16727692	chr9	1047049	LINC01230	0.593977	0.63556	-0.0415828	-6.5427
DMR.281	cg02565147	chr9	98636898	C9orf130	0.607037	0.652687	-0.0456495	-6.99409
DMR.281	cg10273096	chr9	98637454	C9orf130	0.102798	0.12994	-0.0271411	-20.8875
DMR.281	cg10416604	chr9	98637319	LINC00476	0.0759657	0.107571	-0.031605	-29.3807
DMR.281	cg14185994	chr9	98637332	C9orf130	0.0792899	0.111115	-0.0318253	-28.6417
DMR.282	cg01249047	chrX	152617243	ZNF275	0.630041	0.707262	-0.0772216	-10.9184
DMR.282	cg03323167	chrX	152617344	ZNF275	0.83364	0.904237	-0.0705976	-7.80742
DMR.282	cg11425488	chrX	152616875	ZNF275	0.675016	0.773724	-0.0987082	-12.7575
DMR.282	cg12057300	chrX	152616970	ZNF275	0.627588	0.676171	-0.0485832	-7.18505
DMR.29	cg15245556	chr22	49843259		0.572119	0.625264	-0.0531454	-8.49967
DMR.29	cg15338516	chr22	49843360	C22orf34	0.631207	0.695252	-0.0640447	-9.21173
DMR.3	cg09445240	chr1	111833494	CHIA	0.616887	0.760392	-0.143505	-18.8725
DMR.3	cg27497781	chr1	111833467	CHIA	0.756662	0.768541	-0.0118794	-1.54571
DMR.30	cg01453391	chr4	22636392		0.689736	0.642733	0.0470033	7.31304
DMR.30	cg24512731	chr4	22636203		0.719693	0.679419	0.0402737	5.92767
DMR.31	cg02865277	chr4	62406893	ADGRL3	0.518164	0.479141	0.0390229	8.14435
DMR.31	cg03948287	chr4	62406882	ADGRL3	0.34002	0.310653	0.0293666	9.45318
DMR.32	cg07588006	chr4	175752696		0.343904	0.303038	0.0408657	13.4853
DMR.32	cg13006360	chr4	175752781		0.500448	0.393015	0.107433	27.3357
DMR.33	cg16622875	chr5	2010233		0.506824	0.610927	-0.104102	-17.0401
DMR.33	cg21586220	chr5	2010258		0.738495	0.80324	-0.0647448	-8.06046
DMR.34	cg14275156	chr5	122042049	LOC101927379	0.586879	0.34617	0.240709	69.535
DMR.34	cg26437010	chr5	122041782	LOC101927379	0.141283	0.142503	-0.00122005	-0.85616
DMR.35	cg10164672	chr5	156750213	CYFIP2	0.841717	0.864095	-0.0223782	-2.58978
DMR.35	cg21072581	chr5	156749711	CYFIP2	0.727888	0.742981	-0.0150932	-2.03143
DMR.36	cg09383277	chr5	177613003	GMCL1L	0.567462	0.579914	-0.0124511	-2.14706
DMR.36	cg22777560	chr5	177612982	GMCL1L	0.657529	0.478202	0.179327	37.5004
DMR.37	cg05564186	chr6	24324466	DCDC2	0.586974	0.673581	-0.0866064	-12.8576
DMR.37	cg23906876	chr6	24324774	DCDC2	0.382187	0.418927	-0.0367396	-8.76993
DMR.38	cg02373152	chr6	52227767	PAQR8	0.0727764	0.103901	-0.0311242	-29.9558
DMR.38	cg21614408	chr6	52228023	PAQR8	0.114066	0.11835	-0.00428429	-3.62001
DMR.39	cg04154869	chr6	100440936	MCHR2-AS1	0.743719	0.822551	-0.078832	-9.58383
DMR.39	cg20134215	chr6	100441407	MCHR2	0.412269	0.377352	0.0349167	9.25308
DMR.4	cg09889848	chr10	370009	DIP2C	0.356878	0.42136	-0.0644817	-15.3032
DMR.4	cg14931884	chr10	369977	DIP2C	0.510766	0.582729	-0.071963	-12.3493
DMR.40	cg05527337	chr6	168841257	SMOC2	0.672465	0.684633	-0.0121684	-1.77736
DMR.40	cg09214254	chr6	168841455	SMOC2	0.653971	0.667866	-0.013895	-2.0805
DMR.41	cg00084019	chr7	176739		0.436814	0.491045	-0.0542311	-11.044
DMR.41	cg04129556	chr7	176975		0.637257	0.621184	0.0160724	2.58738
DMR.42	cg02285887	chr7	20817927		0.472321	0.606383	-0.134062	-22.1084
DMR.42	cg26802289	chr7	20817859		0.409133	0.550048	-0.140915	-25.6187
DMR.43	cg11541409	chr8	2069673	MYOM2	0.44669	0.547344	-0.100654	-18.3895
DMR.43	cg21169299	chr8	2069281	MYOM2	0.41501	0.364655	0.050355	13.8089
DMR.44	cg11363097	chr8	39792086	IDO2	0.75267	0.819213	-0.0665439	-8.1229
DMR.44	cg16603385	chr8	39791989	IDO2	0.432306	0.489061	-0.056755	-11.6049
DMR.45	cg02204989	chr8	53303318	ST18	0.500508	0.60816	-0.107652	-17.7013
DMR.45	cg09035546	chr8	53303369	ST18	0.281144	0.299783	-0.0186395	-6.21766
DMR.46	cg06772717	chr8	72466764		0.418927	0.391065	0.0278616	7.12455
DMR.46	cg08915632	chr8	72466247		0.429297	0.44603	-0.0167327	-3.75148
DMR.47	cg00595086	chr8	72468561		0.360902	0.241145	0.119758	49.6622
DMR.47	cg10310764	chr8	72468021		0.400593	0.390556	0.0100369	2.56991
DMR.48	cg06716834	chr8	125116872	FER1L6	0.344022	0.471819	-0.127797	-27.086
DMR.48	cg13075456	chr8	125116635	FER1L6	0.577497	0.697265	-0.119768	-17.1768
DMR.49	cg03653793	chr8	144230243		0.634011	0.729156	-0.0951457	-13.0487
DMR.49	cg06429103	chr8	144230630		0.487647	0.569584	-0.0819373	-14.3855
DMR.5	cg17376206	chr10	26916222		0.537311	0.433982	0.103328	23.8093
DMR.5	cg23610072	chr10	26916803		0.346409	0.324146	0.0222634	6.86833
DMR.50	cg12236164	chr9	972622		0.202913	0.151197	0.0517167	34.205
DMR.50	cg26023087	chr9	972520		0.250179	0.162858	0.0873208	53.6178
DMR.51	cg13707224	chr9	1043825		0.556004	0.702939	-0.146935	-20.9029
DMR.51	cg19004267	chr9	1043670		0.582905	0.767986	-0.185081	-24.0995
DMR.52	cg14528979	chr9	139390733	NOTCH1	0.722557	0.789675	-0.067118	-8.49944
DMR.52	cg21245132	chr9	139390655	NOTCH1	0.659209	0.718923	-0.0597142	-8.30606
DMR.53	cg13798431	chr9	139402542	NOTCH1	0.952302	0.970541	-0.0182397	-1.87934
DMR.53	cg14479303	chr9	139402887	NOTCH1	0.881564	0.907964	-0.0264	-2.9076
DMR.54	cg08858842	chrX	9843349	SHROOM2	0.476701	0.472039	0.00466209	0.98765
DMR.54	cg22405865	chrX	9843668	SHROOM2	0.710842	0.679259	0.0315835	4.64971
DMR.55	cg14654082	chr1	7796463	CAMTA1	0.703055	0.725882	-0.0228272	-3.14476
DMR.55	cg25132484	chr1	7796345	CAMTA1	0.766983	0.883057	-0.116074	-13.1446
DMR.55	cg25132772	chr1	7796553	CAMTA1	0.707074	0.737574	-0.0304996	-4.13512
DMR.56	cg02924110	chr1	9243242		0.30174	0.281637	0.0201038	7.13821
DMR.56	cg03521358	chr1	9242937		0.235341	0.195689	0.0396523	20.2629
DMR.56	cg06658816	chr1	9242956		0.179929	0.143297	0.0366317	25.5635
DMR.57	cg00560747	chr1	31279227		0.550685	0.612194	-0.0615091	-10.0473
DMR.57	cg08521496	chr1	31279937		0.603982	0.630486	-0.0265039	-4.20373
DMR.57	cg25470758	chr1	31280143		0.373723	0.395927	-0.0222045	-5.60823
DMR.58	cg00484358	chr1	110610995	ALX3	0.318691	0.308419	0.0102714	3.33034
DMR.58	cg13803688	chr1	110610452	ALX3	0.700203	0.644421	0.0557823	8.65619
DMR.58	cg18786873	chr1	110610899	ALX3	0.26436	0.278084	-0.0137232	-4.93492
DMR.59	cg03342868	chr1	211757109		0.444873	0.490543	-0.04567	-9.3101
DMR.59	cg05574794	chr1	211757171		0.588084	0.610199	-0.0221157	-3.62435
DMR.59	cg20721678	chr1	211757434		0.546014	0.547714	-0.00170006	-0.310393
DMR.6	cg07398106	chr11	18434171	LDHC	0.819658	0.869973	-0.0503152	-5.78354
DMR.6	cg07415359	chr11	18434354	LDHC	0.528417	0.616116	-0.0876985	-14.2341
DMR.60	cg00587837	chr10	7583214		0.221496	0.159812	0.0616838	38.5977
DMR.60	cg02882976	chr10	7583141		0.236981	0.179149	0.0578314	32.2811
DMR.60	cg20567368	chr10	7583081		0.275282	0.203034	0.0722483	35.5844
DMR.61	cg14343062	chr10	50746568	ERCC6	0.244656	0.291131	-0.046475	-15.9636
DMR.61	cg16161657	chr10	50746729	ERCC6	0.149316	0.183058	-0.0337416	-18.4322
DMR.61	cg27540823	chr10	50746589	ERCC6	0.160724	0.196578	-0.0358544	-18.2393
DMR.62	cg02770534	chr10	102586454	PAX2	0.294835	0.28906	0.00577517	1.99791
DMR.62	cg07046369	chr10	102586254	PAX2	0.433966	0.317982	0.115984	36.4751
DMR.62	cg26156687	chr10	102586168	PAX2	0.334033	0.302532	0.0315013	10.4126
DMR.63	cg00630724	chr10	103991299	PITX3	0.156936	0.128727	0.0282089	21.9138
DMR.63	cg05762694	chr10	103990984	PITX3	0.115643	0.0895105	0.0261327	29.1951
DMR.63	cg07754999	chr10	103991057	PITX3	0.192921	0.156192	0.0367294	23.5156
DMR.64	cg07612615	chr10	132684286		0.589139	0.657317	-0.0681786	-10.3723
DMR.64	cg11243001	chr10	132684009		0.728211	0.772068	-0.043857	-5.68046
DMR.64	cg25495545	chr10	132684361		0.242036	0.2739	-0.0318645	-11.6336
DMR.65	cg06697471	chr10	133606998		0.790607	0.798067	-0.00746045	-0.934815
DMR.65	cg13485721	chr10	133606908		0.81625	0.876256	-0.0600058	-6.84798
DMR.65	cg16624405	chr10	133607033		0.637394	0.652814	-0.0154204	-2.36215
DMR.66	cg02023167	chr11	19264191		0.561985	0.581213	-0.0192283	-3.30831
DMR.66	cg04190711	chr11	19264216	E2F8	0.264162	0.272931	-0.00876884	-3.21285
DMR.66	cg22239727	chr11	19264434		0.474911	0.492976	-0.0180643	-3.66433
DMR.67	cg11120047	chr11	124254164	OR8B2	0.653913	0.707221	-0.0533077	-7.53763
DMR.67	cg13012115	chr11	124254360	OR8B2	0.481124	0.510365	-0.0292412	-5.72946
DMR.67	cg22089701	chr11	124253666	OR8B2	0.524794	0.555972	-0.0311784	-5.60791
DMR.68	cg18089405	chr12	2027033	CACNA2D4	0.48049	0.517721	-0.0372307	-7.19127
DMR.68	cg25016493	chr12	2027076	CACNA2D4	0.327018	0.332898	-0.00587971	-1.76622
DMR.68	cg26987302	chr12	2027002	CACNA2D4	0.598669	0.63829	-0.0396207	-6.20732
DMR.69	cg10589094	chr12	6452596	TNFRSF1A	0.824361	0.815973	0.00838767	1.02793
DMR.69	cg17330843	chr12	6452500	TNFRSF1A	0.524298	0.55219	-0.0278928	-5.05131
DMR.69	cg26254667	chr12	6452518	TNFRSF1A	0.468813	0.487664	-0.0188504	-3.86544
DMR.7	cg03259425	chr12	62739823	USP15	0.857079	0.860268	-0.00318825	-0.370611
DMR.7	cg03394313	chr12	62739829	USP15	0.82662	0.831082	-0.004462	-0.53689
DMR.70	cg16588492	chr12	10103165		0.776027	0.823579	-0.0475518	-5.77379
DMR.70	cg19797739	chr12	10102820		0.880874	0.880287	0.000586777	0.0666574
DMR.70	cg25837258	chr12	10102605	CLEC12A	0.644251	0.701544	-0.0572931	-8.16672
DMR.71	cg02300234	chr12	62728835	USP15	0.91929	0.894867	0.0244232	2.72926
DMR.71	cg20830204	chr12	62729121	USP15	0.925688	0.917069	0.00861844	0.939781
DMR.71	cg22255614	chr12	62728994	USP15	0.924702	0.904037	0.0206646	2.28581
DMR.72	cg06815950	chr12	111619455	CUX2	0.777289	0.680382	0.0969073	14.2431
DMR.72	cg15920906	chr12	111619414	CUX2	0.431745	0.493184	-0.0614391	-12.4576
DMR.72	cg21426559	chr12	111619406	CUX2	0.49356	0.519546	-0.0259864	-5.00174
DMR.73	cg02500231	chr12	117797209	NOS1	0.463235	0.459439	0.00379649	0.826332
DMR.73	cg10914558	chr12	117797056	NOS1	0.483467	0.484802	-0.00133513	-0.275397
DMR.73	cg17119907	chr12	117797116	NOS1	0.435388	0.38233	0.0530579	13.8775
DMR.74	cg01332815	chr16	28621222	SULT1A1	0.501127	0.511769	-0.0106421	-2.07947
DMR.74	cg14944435	chr16	28621382	SULT1A1	0.42667	0.472058	-0.0453884	-9.615
DMR.74	cg22042399	chr16	28621406	SULT1A1	0.574322	0.616965	-0.0426424	-6.91165
DMR.75	cg03844121	chr16	88518659	ZFPM1	0.341685	0.387055	-0.0453701	-11.7219
DMR.75	cg06359968	chr16	88518730	ZFPM1	0.382134	0.359702	0.0224316	6.23615
DMR.75	cg08738269	chr16	88519222	ZFPM1	0.0700138	0.0863585	-0.0163447	-18.9266
DMR.76	cg02859521	chr17	43332672	MAP3K14-AS1	0.346004	0.400356	-0.0543521	-13.5759
DMR.76	cg08398024	chr17	43332647	MAP3K14-AS1	0.500005	0.534418	-0.0344135	-6.43943
DMR.76	cg22654087	chr17	43333031	MAP3K14-AS1	0.672287	0.758963	-0.0866762	-11.4203
DMR.77	cg06532779	chr19	1003622	GRIN3B	0.63312	0.713359	-0.0802386	-11.248
DMR.77	cg11544138	chr19	1003455	GRIN3B	0.490604	0.53387	-0.0432667	-8.10434
DMR.77	cg22901212	chr19	1003348	GRIN3B	0.547258	0.669344	-0.122085	-18.2396
DMR.78	cg07608848	chr2	1647185	PXDN	0.920238	0.917406	0.00283133	0.308624
DMR.78	cg09042450	chr2	1647135	PXDN	0.758258	0.762342	-0.00408407	-0.535727
DMR.78	cg15796818	chr2	1647197	PXDN	0.939357	0.9606	-0.0212435	-2.21149
DMR.79	cg17364044	chr2	64371202	PELI1	0.0948619	0.102248	-0.00738608	-7.22369
DMR.79	cg22795569	chr2	64371175	PELI1	0.0249701	0.0412706	-0.0163005	-39.4967
DMR.79	cg26248645	chr2	64370690	PELI1	0.0475969	0.0595701	-0.0119732	-20.0993
DMR.8	cg13379122	chr12	105570724	APPL2	0.852297	0.825841	0.0264565	3.20358
DMR.8	cg13558665	chr12	105570994	APPL2	0.939118	0.933897	0.0052211	0.559066
DMR.80	cg05392577	chr2	78769016		0.395329	0.551858	-0.15653	-28.3641
DMR.80	cg14162021	chr2	78768394		0.599308	0.677806	-0.0784977	-11.5811
DMR.80	cg14802742	chr2	78768994		0.396376	0.527046	-0.13067	-24.7929
DMR.81	cg17007161	chr2	122660121		0.445004	0.402731	0.0422726	10.4965
DMR.81	cg18771955	chr2	122660086		0.430569	0.383934	0.0466354	12.1467
DMR.81	cg26036375	chr2	122660039		0.504551	0.445195	0.059356	13.3326
DMR.82	cg22334857	chr2	188419190	TFPI	0.128972	0.14812	-0.0191479	-12.9273
DMR.82	cg23477967	chr2	188419087	TFPI	0.117621	0.129736	-0.0121148	-9.33803
DMR.82	cg26466380	chr2	188418867	TFPI	0.204485	0.239289	-0.0348043	-14.5448
DMR.83	cg00728099	chr3	45958469	LZTFL1	0.430105	0.422348	0.00775696	1.83663
DMR.83	cg12924105	chr3	45957730	LZTFL1	0.608355	0.638221	-0.0298667	-4.67967
DMR.83	cg12988275	chr3	45958440	LZTFL1	0.574423	0.621522	-0.0470988	-7.57798
DMR.84	cg07745037	chr3	124126573	KALRN	0.598751	0.683039	-0.0842882	-12.3402
DMR.84	cg13779109	chr3	124126494	KALRN	0.777803	0.83258	-0.054777	-6.57919
DMR.84	cg21083798	chr3	124125950	KALRN	0.495054	0.509387	-0.014333	-2.81378
DMR.85	cg04240493	chr3	148414664	AGTR1	0.139817	0.118208	0.0216089	18.2803
DMR.85	cg08963455	chr3	148414385	AGTR1	0.663744	0.530752	0.132992	25.0574
DMR.85	cg10297223	chr3	148414649	AGTR1	0.183687	0.180952	0.00273502	1.51146
DMR.86	cg03581311	chr4	19457163		0.142874	0.219418	-0.0765438	-34.8849
DMR.86	cg17608436	chr4	19456931		0.231762	0.418423	-0.186661	-44.6107
DMR.86	cg22984212	chr4	19456540		0.873313	0.875814	-0.00250098	-0.285561
DMR.87	cg04008252	chr4	72897782	NPFFR2	0.140539	0.0578904	0.0826486	142.767
DMR.87	cg20289913	chr4	72897868	NPFFR2	0.131114	0.0902726	0.0408418	45.2428
DMR.87	cg21266330	chr4	72897698	NPFFR2	0.157415	0.0914125	0.0660027	72.2032
DMR.88	cg02533289	chr5	1952807		0.604894	0.651124	-0.0462299	-7.10002
DMR.88	cg03962664	chr5	1953127		0.8016	0.838506	-0.0369065	-4.40146
DMR.88	cg22899392	chr5	1952941		0.686655	0.747084	-0.0604288	-8.08863
DMR.89	cg08426597	chr5	2007128		0.649621	0.726936	-0.0773142	-10.6356
DMR.89	cg14139242	chr5	2007316		0.383778	0.421479	-0.0377006	-8.94483
DMR.89	cg25310195	chr5	2006984		0.518428	0.584932	-0.0665044	-11.3696
DMR.9	cg04415731	chr13	20176667		0.0926496	0.111984	-0.0193346	-17.2655
DMR.9	cg11615152	chr13	20176789		0.158953	0.1746	-0.0156474	-8.96186
DMR.90	cg01060059	chr5	41870081	OXCT1	0.451077	0.367695	0.0833824	22.6771
DMR.90	cg08590939	chr5	41869963	OXCT1	0.575287	0.536953	0.038334	7.13916
DMR.90	cg08637322	chr5	41869957	OXCT1-AS1	0.513122	0.496218	0.0169037	3.4065
DMR.91	cg06228491	chr6	1578330		0.749867	0.730229	0.0196386	2.68937
DMR.91	cg10378538	chr6	1578324		0.537608	0.58036	-0.0427521	-7.36649
DMR.91	cg10816468	chr6	1578579		0.346558	0.421915	-0.0753566	-17.8606
DMR.92	cg05217213	chr6	88412782	AKIRIN2	0.338144	0.384885	-0.046741	-12.1441
DMR.92	cg08481336	chr6	88412640	AKIRIN2	0.066859	0.0736262	-0.00676714	-9.19122
DMR.92	cg16958963	chr6	88412615	AKIRIN2	0.0471746	0.0547192	-0.0075446	-13.7879
DMR.93	cg08835956	chr7	39171034	POU6F2	0.569522	0.690889	-0.121367	-17.5667
DMR.93	cg10621924	chr7	39171070	POU6F2	0.601086	0.695827	-0.0947407	-13.6156
DMR.93	cg21665744	chr7	39171113	POU6F2	0.495639	0.539665	-0.0440257	-8.15798
DMR.94	cg00945507	chr7	54827677	SEC61G	0.0737252	0.128746	-0.0550206	-42.7358
DMR.94	cg10530063	chr7	54827528	SEC61G	0.215583	0.241614	-0.026031	-10.7738
DMR.94	cg13001838	chr7	54827864	SEC61G	0.349299	0.347676	0.00162293	0.466794
DMR.95	cg09271634	chr9	1009886		0.84813	0.873297	-0.0251666	-2.88179
DMR.95	cg19153010	chr9	1010125		0.24859	0.334771	-0.0861813	-25.7433
DMR.95	cg23213830	chr9	1009874		0.833372	0.894649	-0.0612776	-6.84934
DMR.96	cg00201468	chr9	88137984		0.286553	0.195678	0.0908746	46.4408
DMR.96	cg13751872	chr9	88137318		0.741067	0.674463	0.0666042	9.87514
DMR.96	cg14058647	chr9	88137909		0.283732	0.198253	0.0854785	43.1158
DMR.97	cg03462051	chr9	137979396	OLFM1	0.139293	0.120062	0.019231	16.0176
DMR.97	cg09068303	chr9	137979909	OLFM1	0.332818	0.264879	0.0679395	25.6493
DMR.97	cg20407045	chr9	137979399	OLFM1	0.142117	0.129497	0.0126203	9.74566
DMR.98	cg12516234	chrX	10144998	CLCN4	0.477095	0.57085	-0.0937547	-16.4237
DMR.98	cg17528308	chrX	10144424	CLCN4	0.300613	0.355451	-0.0548373	-15.4275
DMR.98	cg17794012	chrX	10144490	CLCN4	0.717319	0.782341	-0.0650216	-8.31116
DMR.99	cg03164831	chrX	80065461	BRWD3	0.0919135	0.0847756	0.00713786	8.41971
DMR.99	cg15511898	chrX	80065754	BRWD3	0.0961987	0.0945428	0.00165587	1.75145
DMR.99	cg25708850	chrX	80065793	BRWD3	0.119011	0.167125	-0.0481138	-28.7891
