# Supplementary material for: Exposure to Phthalate, an Endocrine Disrupting Chemical, Alters the First Trimester Placental Methylome and Transcriptome in Women
Source: Sci Rep. 2018 Apr 17;8:6086. doi: 10.1038/s41598-018-24505-w (PMC5904105; doi:10.1038/s41598-018-24505-w)
Supplement: Supplementary file 4 — Table S5 [file 41598_2018_24505_MOESM4_ESM.xls]

## Sheet: Sheet1
Gene Symbol	Expression Probeset ID	Methylation Probeset ID	Pearson Correlation Coefficient	p-value	FDR
GNAS	A_24_P273666	cg18668503	-0.91511	3.00666e-05	0.164043
HLA-DQB1	A_22_P00007720	cg23464743	-0.899816	6.70351e-05	0.365677
HLA-DQB1	A_23_P8108	cg13047157	-0.881273	0.000151728	0.827525
PTPLB	A_24_P135753	cg07063089	-0.872039	0.000217117	>0.999
ZNF655	A_23_P345081	cg27451672	-0.871312	0.000223069	>0.999
TP53TG1	A_33_P3250963	cg17326451	-0.870993	0.000225722	>0.999
HLA-DQB1	A_23_P8108	cg23464743	-0.858689	0.000348338	>0.999
ERCC6	A_23_P1292	cg10416604	0.858138	0.000354842	>0.999
ZNF655	A_23_P345081	cg07484673	-0.845079	0.000538571	>0.999
HLA-DRA	A_32_P87697	cg16753237	-0.840685	0.000614591	>0.999
EGFR	A_23_P215790	cg15074403	-0.833196	0.00076306	>0.999
GPATCH2	A_33_P3355743	cg22512068	0.817328	0.00116841	>0.999
ZNF655	A_23_P345081	cg06769082	-0.817142	0.00117397	>0.999
CTU1	A_33_P3395971	cg08873940	0.817035	0.0011772	>0.999
MTG1	A_33_P3380263	cg25687095	-0.816115	0.00120511	>0.999
ZNF655	A_23_P345081	cg12536526	-0.812246	0.00132809	>0.999
ITIH5	A_33_P3420380	cg09759523	0.808541	0.00145468	>0.999
LRRC7	A_33_P3307836	cg20295186	0.80727	0.00150018	>0.999
HLA-DQB1	A_22_P00007720	cg23967822	-0.807111	0.00150597	>0.999
NCAM1	A_33_P3363804	cg04920270	0.806005	0.00154657	>0.999
ZNF655	A_23_P345081	cg22758700	-0.802847	0.0016671	>0.999
ZNF655	A_23_P345081	cg25432774	-0.802042	0.00169894	>0.999
HLA-DQB1	A_22_P00007720	cg24376311	-0.800466	0.00176266	>0.999
HLA-DQB1	A_22_P00007720	cg03461499	-0.799012	0.00182305	>0.999
ZNF655	A_23_P345081	cg01079658	-0.795662	0.0019682	>0.999
SEC61A2	A_33_P3336287	cg17404397	-0.794039	0.00204159	>0.999
KAT2B	A_32_P159651	cg05275468	0.793065	0.00208666	>0.999
GNAS	A_24_P418809	cg18668503	-0.78529	0.00247418	>0.999
ZNF655	A_23_P345081	cg13636404	-0.781448	0.00268483	>0.999
NR3C1	A_21_P0000153	cg14558428	-0.78038	0.00274573	>0.999
HLA-DPB1	A_33_P3271651	cg00570906	-0.779795	0.00277952	>0.999
LRRC7	A_22_P00009331	cg20295186	0.768001	0.00353131	>0.999
HLA-DPB1	A_33_P3271651	cg09234582	-0.765999	0.00367292	>0.999
RNF225	A_33_P3353520	cg15318916	-0.765472	0.00371086	>0.999
TNRC6A	A_23_P349310	cg16124834	0.762092	0.00396148	>0.999
KDM2B	A_33_P3529860	cg26993500	0.757593	0.00431484	>0.999
OAZ2	A_22_P00012922	cg18958966	-0.753033	0.0046967	>0.999
PABPC1	A_23_P82693	cg07987196	-0.752369	0.0047544	>0.999
HLA-DQB1	A_23_P8108	cg04696840	-0.750389	0.00492962	>0.999
CKLF	A_24_P215804	cg01007768	0.748068	0.00514104	>0.999
ZNF655	A_23_P345081	cg08024409	-0.743286	0.00559834	>0.999
TFAP2A	A_33_P3378056	cg03342498	0.741751	0.00575139	>0.999
ZNF655	A_23_P345081	cg12457529	-0.739751	0.00595553	>0.999
TP53TG1	A_33_P3250963	cg07582133	-0.738853	0.00604902	>0.999
ITIH5	A_24_P220855	cg00989059	0.738571	0.00607849	>0.999
HLA-DPB1	A_33_P3271635	cg09234582	-0.736613	0.00628678	>0.999
LOC101927619	A_21_P0002132	cg04897434	0.736204	0.00633101	>0.999
ZNF655	A_23_P345081	cg22813369	-0.734717	0.00649359	>0.999
PGR	A_23_P138938	cg22299741	-0.73366	0.00661096	>0.999
DIP2C	A_33_P3238493	cg05585149	0.733528	0.00662579	>0.999
ZNF655	A_23_P345081	cg00733516	-0.73334	0.00664685	>0.999
TIRAP	A_33_P3252719	cg21533667	0.733126	0.00667098	>0.999
ITIH5	A_33_P3420380	cg12067981	0.730911	0.00692398	>0.999
POLL	A_33_P3326423	cg18834029	0.730351	0.00698905	>0.999
ETV5	A_32_P30649	cg20826957	-0.730061	0.0070229	>0.999
HLA-DQB1	A_22_P00007720	cg13047157	-0.728365	0.00722356	>0.999
ZNF655	A_23_P345081	cg05215729	-0.728181	0.00724554	>0.999
IHH	A_33_P3338698	cg17178336	-0.725752	0.00754104	>0.999
IHH	A_33_P3338698	cg08957652	-0.725216	0.00760742	>0.999
GNG4	A_33_P3301709	cg14011070	0.72466	0.0076768	>0.999
EVC	A_21_P0014134	cg03881544	-0.721152	0.00812524	>0.999
HLA-DQB1	A_22_P00007720	cg04317588	-0.720286	0.00823897	>0.999
PIGV	A_23_P46378	cg17739026	-0.71942	0.00835373	>0.999
OAZ2	A_22_P00012922	cg14909603	-0.718823	0.00843372	>0.999
OAZ2	A_22_P00012922	cg07031532	-0.714751	0.00899381	>0.999
FCHSD1	A_23_P343826	cg07204747	0.71313	0.00922429	>0.999
TUBGCP2	A_23_P127150	cg06130365	-0.711815	0.00941453	>0.999
TBL1XR1	A_23_P212552	cg23151950	0.71005	0.00967437	>0.999
TP53TG1	A_33_P3250963	cg02673015	-0.705819	0.010319	>0.999
GCH1	A_33_P3311439	cg05105845	-0.70538	0.0103877	>0.999
STRAP	A_23_P13852	cg20923047	0.705344	0.0103935	>0.999
HLA-DQB1	A_23_P8108	cg03461499	-0.703966	0.0106112	>0.999
HLA-DPB1	A_23_P258769	cg19053046	-0.703298	0.0107181	>0.999
IL17RA	A_33_P3540143	cg02866761	-0.703199	0.010734	>0.999
EDIL3	A_23_P401606	cg17559809	0.700033	0.0112519	>0.999
HLA-DQB1	A_22_P00007720	cg03403720	-0.699729	0.0113025	>0.999
HLA-DPB1	A_33_P3271651	cg25511667	-0.699328	0.0113696	>0.999
GNB2	A_23_P82296	cg17702518	-0.698844	0.0114511	>0.999
TP53TG1	A_33_P3250963	cg13595813	-0.698701	0.0114751	>0.999
ZNF655	A_23_P345081	cg05165378	-0.696819	0.0117962	>0.999
TP53TG1	A_33_P3250963	cg16955004	-0.695519	0.012022	>0.999
OAZ2	A_22_P00012922	cg01337439	-0.693097	0.0124507	>0.999
OAZ2	A_22_P00012922	cg01885480	-0.692903	0.0124856	>0.999
DZIP1	A_23_P14157	cg05845403	0.692797	0.0125047	>0.999
NRXN3	A_33_P3851023	cg12101264	-0.689696	0.0130721	>0.999
KALRN	A_23_P307563	cg07745037	0.688507	0.0132946	>0.999
ZNF547	A_23_P333592	cg10066151	0.68771	0.0134454	>0.999
RNF39	A_24_P314931	cg05853632	-0.687147	0.0135527	>0.999
NFATC1	A_23_P300150	cg21277869	-0.68623	0.0137285	>0.999
ZSCAN31	A_23_P214533	cg27475074	0.684903	0.0139863	>0.999
OAZ2	A_22_P00012922	cg03624415	-0.68479	0.0140084	>0.999
ZNF785	A_33_P3289416	cg06274917	0.683855	0.0141923	>0.999
RNF141	A_24_P372625	cg05367858	-0.6817	0.0146229	>0.999
GNAS	A_24_P168574	cg18300848	0.680967	0.0147716	>0.999
TMEM97	A_24_P190168	cg06711110	0.678478	0.0152846	>0.999
PPFIA2	A_23_P402936	cg00685836	-0.678132	0.0153571	>0.999
BRWD3	A_32_P489130	cg15511898	0.677809	0.0154248	>0.999
MRFAP1	A_23_P144453	cg17227014	-0.676388	0.0157256	>0.999
RNF141	A_24_P372625	cg00542402	-0.67565	0.0158835	>0.999
HLA-DPB1	A_33_P3271651	cg12893780	-0.675625	0.0158888	>0.999
HLA-DPB1	A_33_P3271635	cg00570906	-0.674709	0.0160864	>0.999
TIMD4	A_23_P7503	cg04062868	-0.672758	0.0165134	>0.999
SLC35F4	A_23_P163075	cg22330067	-0.671269	0.0168448	>0.999
SLC35F4	A_23_P163075	cg05715085	-0.671237	0.0168521	>0.999
TP53TG1	A_33_P3250963	cg22510794	-0.67123	0.0168537	>0.999
NOTCH1	A_33_P3370424	cg21179618	-0.671019	0.016901	>0.999
ALCAM	A_33_P3713357	cg18453904	-0.671009	0.0169032	>0.999
HLA-DQB1	A_22_P00007720	cg04696840	-0.6703	0.0170632	>0.999
THNSL2	A_23_P259207	cg19744396	0.670135	0.0171005	>0.999
HLA-DPB1	A_24_P166443	cg13581859	-0.669842	0.0171669	>0.999
MACROD1	A_23_P86855	cg27373749	0.669096	0.0173372	>0.999
TP53TG1	A_33_P3250963	cg15652797	-0.668542	0.0174644	>0.999
CHST8	A_23_P90273	cg10579631	-0.668328	0.0175137	>0.999
HLA-DPB1	A_23_P258769	cg00570906	-0.66806	0.0175756	>0.999
EPHB4	A_23_P168443	cg06221861	-0.66717	0.0177825	>0.999
CEP70	A_23_P21473	cg00223863	-0.66677	0.0178758	>0.999
TMEM97	A_24_P190168	cg19026207	0.666749	0.0178808	>0.999
TP53TG1	A_33_P3250963	cg14001567	-0.666552	0.017927	>0.999
SH3RF3	A_24_P589266	cg22959667	0.66651	0.0179368	>0.999
EPHB4	A_23_P168443	cg17667389	-0.66609	0.0180357	>0.999
EPHB4	A_23_P168443	cg22083684	-0.663441	0.018668	>0.999
DMRT2	A_33_P3394744	cg27657187	-0.663166	0.0187347	>0.999
TFAP2A	A_33_P3378056	cg11095897	0.663072	0.0187575	>0.999
CADPS	A_33_P3356290	cg26409826	0.662164	0.0189787	>0.999
HLA-DPB1	A_33_P3271651	cg13581859	-0.661629	0.0191098	>0.999
IGF2BP2	A_33_P3242973	cg21006745	0.660906	0.0192883	>0.999
TFAP2A	A_33_P3378056	cg11526928	0.66043	0.0194064	>0.999
PAK3	A_23_P346813	cg20018767	-0.659489	0.0196414	>0.999
HLA-DPB1	A_33_P3271651	cg25045942	-0.659465	0.0196476	>0.999
EPHB4	A_23_P168443	cg11673969	-0.659347	0.0196772	>0.999
OAZ2	A_22_P00012922	cg05353131	-0.658985	0.0197683	>0.999
MUC17	A_23_P306610	cg24845949	0.658201	0.0199667	>0.999
SETD6	A_23_P129358	cg01472538	0.656437	0.0204182	>0.999
HLA-DQB1	A_23_P8108	cg23967822	-0.655612	0.0206321	>0.999
TP53TG1	A_33_P3250963	cg12969170	-0.655388	0.0206904	>0.999
HLA-DQB1	A_23_P8108	cg24376311	-0.655232	0.020731	>0.999
RAD23B	A_24_P398092	cg26457709	-0.654911	0.0208149	>0.999
TP53TG1	A_33_P3250963	cg16063666	-0.654139	0.0210177	>0.999
TP53TG1	A_33_P3250963	cg13741326	-0.653831	0.021099	>0.999
TFAP2A	A_33_P3378056	cg02397497	0.653347	0.0212274	>0.999
PEAR1	A_24_P943301	cg13224583	0.652641	0.0214155	>0.999
ATP1A4	A_23_P160177	cg03300353	0.652615	0.0214225	>0.999
FBP1	A_23_P257111	cg01079856	-0.650867	0.0218934	>0.999
HLA-DPB1	A_24_P166443	cg00570906	-0.650787	0.0219152	>0.999
TFAP2A	A_33_P3378056	cg15918459	0.650557	0.0219777	>0.999
CXCL2	A_24_P257416	cg23244559	-0.650152	0.0220882	>0.999
RNF141	A_24_P372625	cg16466850	-0.649559	0.0222507	>0.999
TP53TG1	A_33_P3250963	cg13338302	-0.649265	0.0223315	>0.999
EPHB4	A_23_P168443	cg05378894	-0.64892	0.0224269	>0.999
TFAP2A	A_33_P3378056	cg25140607	0.648057	0.0226662	>0.999
RP2	A_23_P22433	cg13436799	-0.647182	0.022911	>0.999
TRIM9	A_24_P369656	cg15124173	-0.647165	0.0229158	>0.999
CENPN	A_33_P3387856	cg18964562	0.647114	0.0229301	>0.999
SH3RF3	A_24_P589266	cg18652923	0.64584	0.0232899	>0.999
HLA-DPB1	A_23_P258769	cg15829535	-0.645685	0.023334	>0.999
TKTL2	A_33_P3274955	cg05752653	-0.643405	0.0239891	>0.999
LFNG	A_23_P8452	cg16633750	0.643056	0.0240907	>0.999
CTU1	A_33_P3395971	cg02839811	0.64288	0.0241418	>0.999
TP53TG1	A_33_P3250963	cg18952098	-0.641501	0.0245464	>0.999
OAZ2	A_22_P00012922	cg19097639	-0.64142	0.0245703	>0.999
FEM1C	A_33_P3383871	cg06866005	0.641011	0.0246913	>0.999
SH3RF3	A_24_P589266	cg10654819	0.640552	0.0248276	>0.999
OAZ2	A_22_P00012922	cg19869369	0.640186	0.0249366	>0.999
EPHB4	A_23_P168443	cg22614265	-0.638612	0.02541	>0.999
OTX1	A_23_P403284	cg26544594	-0.638377	0.0254811	>0.999
TBC1D8B	A_33_P3318852	cg23479323	-0.638147	0.0255508	>0.999
FAM170B-AS1	A_33_P3212849	cg02351350	-0.637933	0.025616	>0.999
PITX1	A_33_P3240328	cg11788465	0.633089	0.0271215	>0.999
POLD4	A_23_P127367	cg24464260	-0.631998	0.0274692	>0.999
UPF2	A_33_P3279049	cg08501533	-0.631831	0.0275227	>0.999
PLOD1	A_23_P137532	cg23231974	-0.630812	0.0278509	>0.999
SLC35F4	A_23_P163075	cg04913974	-0.630355	0.0279989	>0.999
PLD1	A_33_P3334843	cg25103338	-0.629248	0.0283597	>0.999
NOS3	A_33_P3305790	cg25025646	-0.629082	0.0284142	>0.999
OAZ2	A_22_P00012922	cg14488391	-0.628672	0.0285491	>0.999
FCHSD1	A_23_P343826	cg26661436	-0.628361	0.0286516	>0.999
TP53TG1	A_33_P3250963	cg19642189	-0.628246	0.0286893	>0.999
DIP2C	A_33_P3238493	cg12753366	0.628195	0.0287062	>0.999
DCBLD2	A_24_P137434	cg07489906	-0.627651	0.0288866	>0.999
EPHB4	A_23_P168443	cg18153624	-0.626608	0.0292344	>0.999
SH3RF3	A_24_P589266	cg09392940	0.626182	0.0293772	>0.999
HLA-DPB1	A_33_P3271635	cg25045942	-0.625976	0.0294465	>0.999
TFAP2A	A_33_P3378056	cg12659952	0.625601	0.0295728	>0.999
RNF141	A_24_P372625	cg25100532	-0.625178	0.0297161	>0.999
TFAP2A	A_33_P3378056	cg18911602	0.623838	0.0301727	>0.999
CKLF	A_23_P118061	cg08694199	0.62272	0.0305574	>0.999
NEFM	A_33_P3249534	cg12026749	-0.622236	0.0307251	>0.999
NXPH1	A_23_P111604	cg16324445	0.622019	0.0308003	>0.999
ALCAM	A_33_P3713357	cg07942010	-0.621836	0.030864	>0.999
YAE1D1	A_33_P3416473	cg02076369	0.621547	0.030965	>0.999
EGFR	A_33_P3351944	cg15074403	-0.621312	0.0310471	>0.999
TOX	A_24_P226755	cg02088403	0.620336	0.0313895	>0.999
DMD	A_24_P185854	cg08888175	0.619972	0.031518	>0.999
LATS1	A_23_P366230	cg01276381	-0.619887	0.0315481	>0.999
ZNF718	A_22_P00018172	cg22523743	0.619563	0.0316629	>0.999
SH3RF3	A_24_P589266	cg16117910	0.619533	0.0316737	>0.999
CACNA1G	A_23_P107247	cg18681375	0.619024	0.0318546	>0.999
HLA-DPB1	A_33_P3271651	cg19053046	-0.61896	0.0318771	>0.999
PSMB9	A_23_P111000	cg26265820	0.618784	0.0319401	>0.999
TP53TG1	A_33_P3250963	cg15350036	-0.618107	0.0321823	>0.999
LOC101929625	A_22_P00011505	cg10746530	0.617605	0.0323628	>0.999
RNF141	A_24_P372625	cg23669896	-0.617059	0.0325598	>0.999
ACRBP	A_33_P3396370	cg25683185	0.616692	0.0326928	>0.999
ITIH5	A_33_P3420380	cg17753476	0.616361	0.0328133	>0.999
PRAM1	A_33_P3330608	cg24050414	0.616277	0.0328438	>0.999
SETD6	A_23_P129358	cg20500317	0.616046	0.032928	>0.999
HLA-DPB1	A_33_P3271634	cg02197634	-0.615721	0.0330466	>0.999
PGR	A_23_P138938	cg15664539	-0.615453	0.033145	>0.999
NR3C1	A_33_P3216297	cg14558428	-0.615442	0.0331488	>0.999
TP53TG1	A_33_P3250963	cg11252776	-0.615075	0.0332838	>0.999
TP53TG1	A_33_P3250963	cg21526343	-0.61463	0.0334475	>0.999
RNF141	A_24_P372625	cg12097945	-0.614232	0.0335946	>0.999
VPS33B	A_23_P48964	cg01482922	0.613312	0.0339362	>0.999
CELF4	A_32_P183367	cg21405568	-0.613262	0.0339548	>0.999
HLA-DQB1	A_22_P00007720	cg24593918	-0.613026	0.0340428	>0.999
FAM149B1	A_24_P49298	cg18964529	0.612939	0.0340754	>0.999
MOV10L1	A_24_P231010	cg14619338	0.612848	0.0341093	>0.999
RNF141	A_24_P372625	cg08502759	-0.612184	0.0343586	>0.999
LINC01237	A_19_P00320218	cg27557307	-0.612086	0.0343955	>0.999
RNF141	A_24_P372625	cg18004068	-0.611975	0.034437	>0.999
EHMT1	A_23_P20894	cg12872489	0.611705	0.034539	>0.999
TKTL2	A_33_P3274955	cg10627377	-0.611694	0.0345431	>0.999
IHH	A_33_P3338698	cg07045816	-0.611022	0.0347973	>0.999
ZNF655	A_23_P345081	cg07121182	-0.610348	0.0350538	>0.999
ZNF25	A_24_P69691	cg06258153	-0.610251	0.0350909	>0.999
POU6F2	A_23_P147900	cg21665744	0.609892	0.0352282	>0.999
MS4A14	A_33_P3290577	cg02907837	0.609862	0.0352397	>0.999
ZNF785	A_33_P3289416	cg05993488	0.609017	0.0355642	>0.999
HLA-DQB1	A_23_P136683	cg03403720	0.608957	0.0355875	>0.999
THSD7B	A_32_P308595	cg05853130	0.608706	0.0356843	>0.999
HES7	A_33_P3368695	cg00435621	0.608523	0.0357552	>0.999
HCP5	A_22_P00009936	cg13607555	-0.608172	0.035891	>0.999
C15orf41	A_23_P77201	cg26942580	-0.607337	0.036216	>0.999
HLA-DPB1	A_23_P258769	cg09234582	-0.607323	0.0362218	>0.999
SLC16A13	A_23_P118741	cg03569506	0.6072	0.0362698	>0.999
TMEM254	A_33_P3280779	cg25200342	0.606746	0.0364473	>0.999
DZIP1	A_23_P14157	cg11337289	0.606716	0.0364591	>0.999
LINGO2	A_23_P157926	cg03011514	0.6063	0.0366227	>0.999
LOC100499194	A_19_P00803441	cg26867680	-0.605466	0.0369521	>0.999
OAZ2	A_22_P00012922	cg19797659	-0.605409	0.0369745	>0.999
MYO1D	A_23_P389102	cg06144965	-0.605351	0.0369974	>0.999
EPHB4	A_23_P168443	cg24862627	-0.605183	0.0370644	>0.999
CFAP46	A_33_P3404829	cg05575255	-0.605119	0.0370895	>0.999
ZNF655	A_23_P345081	cg21950525	-0.604325	0.037406	>0.999
SLC16A13	A_23_P118741	cg21577651	0.603918	0.0375688	>0.999
EPHB4	A_23_P168443	cg00783423	-0.603487	0.037742	>0.999
CD209	A_24_P305345	cg07608333	-0.602996	0.0379398	>0.999
AKIRIN2	A_23_P428827	cg05217213	0.602904	0.037977	>0.999
TERF1	A_24_P192434	cg25667734	0.602424	0.0381712	>0.999
DNAH12	A_33_P3422025	cg09590518	-0.601814	0.0384191	>0.999
RNF141	A_24_P372625	cg08220519	-0.601767	0.0384381	>0.999
SETD6	A_23_P129358	cg00810133	0.601517	0.0385401	>0.999
HLA-DPB1	A_33_P3271635	cg12893780	-0.601276	0.0386384	>0.999
CACHD1	A_24_P943922	cg15138712	0.600491	0.0389606	>0.999
STX1A	A_33_P3212456	cg08692879	0.600443	0.0389803	>0.999
RUNX1	A_33_P3211809	cg07963363	-0.599888	0.039209	>0.999
C20orf173	A_33_P3352727	cg24132800	0.598173	0.0399224	>0.999
RAB37	A_23_P414654	cg08661469	0.597372	0.0402587	>0.999
TFAP2A	A_33_P3361546	cg18911602	-0.596296	0.0407135	>0.999
KDM2B	A_33_P3529860	cg07474126	0.596123	0.0407869	>0.999
SASH1	A_33_P3209283	cg22516138	0.595573	0.0410213	>0.999
DLG1	A_33_P3224380	cg25017182	-0.595501	0.0410519	>0.999
TIRAP	A_23_P202905	cg21533667	0.595196	0.0411824	>0.999
GXYLT1	A_23_P336796	cg19428682	-0.594883	0.0413164	>0.999
FAM149B1	A_33_P3422679	cg18964529	0.594365	0.0415391	>0.999
TFAP2A	A_33_P3378056	cg15219145	0.594177	0.04162	>0.999
ZPBP	A_33_P3304322	cg27094076	-0.593515	0.0419059	>0.999
ELAVL3	A_23_P319626	cg17478228	-0.592826	0.0422052	>0.999
CAPN10	A_23_P341349	cg19456914	-0.592707	0.042257	>0.999
ACSS1	A_23_P120594	cg04663750	0.592447	0.0423707	>0.999
GTF2F2	A_33_P3317198	cg22292462	-0.592428	0.042379	>0.999
ELOVL1	A_23_P23380	cg22397520	-0.592421	0.042382	>0.999
IHH	A_33_P3338698	cg08261878	-0.592392	0.0423945	>0.999
HLA-DQB1	A_23_P136683	cg23464743	0.590703	0.0431369	>0.999
COL18A1	A_23_P211212	cg16149943	-0.590599	0.0431827	>0.999
HLA-DPB1	A_33_P3271635	cg25511667	-0.589576	0.0436374	>0.999
USP15	A_23_P204269	cg20830204	-0.589485	0.0436778	>0.999
PPP1R13B	A_33_P3365134	cg08203476	0.589464	0.043687	>0.999
ZFPM1	A_33_P3311979	cg06359968	0.588569	0.044088	>0.999
HLA-DPB1	A_23_P258769	cg25045942	-0.588255	0.044229	>0.999
RNF141	A_24_P372625	cg01494614	-0.587552	0.0445464	>0.999
MB21D2	A_32_P117464	cg07249517	0.587158	0.0447248	>0.999
WIZ	A_23_P405531	cg26003119	0.587077	0.0447612	>0.999
LRRC7	A_33_P3263212	cg20295186	-0.586697	0.0449343	>0.999
HLA-DPB1	A_33_P3271651	cg13349035	-0.586566	0.0449938	>0.999
ZMYND12	A_23_P160567	cg21271174	0.586153	0.0451824	>0.999
NEFM	A_33_P3249534	cg26980244	0.585583	0.0454432	>0.999
PRODH	A_33_P3239295	cg03407228	0.585514	0.0454748	>0.999
TSSC1	A_23_P256773	cg25438788	-0.585288	0.0455785	>0.999
TFAP2A	A_33_P3378056	cg19296641	0.585161	0.045637	>0.999
CRLF1	A_33_P3252286	cg19829229	-0.585113	0.0456591	>0.999
TP53TG1	A_23_P145895	cg15350036	-0.585086	0.0456715	>0.999
SPRED3	A_33_P3401981	cg27549878	-0.585058	0.0456844	>0.999
LOC100499194	A_19_P00803441	cg27087112	-0.58418	0.0460901	>0.999
MCTP2	A_23_P65789	cg15481429	0.583263	0.0465164	>0.999
PGR	A_23_P138938	cg02632032	-0.583183	0.0465537	>0.999
ZNF785	A_33_P3289416	cg04206329	0.583143	0.0465725	>0.999
NAGS	A_32_P32739	cg09467501	-0.583001	0.0466387	>0.999
PHACTR4	A_33_P3321611	cg10711145	0.582533	0.0468578	>0.999
HLA-DPB1	A_23_P258769	cg12893780	-0.582232	0.046999	>0.999
GNAS	A_24_P273666	cg21222634	-0.581938	0.0471374	>0.999
HLA-DPB1	A_33_P3271635	cg13581859	-0.581246	0.0474639	>0.999
PCBP3	A_33_P3224362	cg24028798	-0.581068	0.047548	>0.999
FER1L6	A_33_P3262171	cg06716834	-0.580756	0.0476962	>0.999
NDUFB10	A_23_P118105	cg12245040	-0.580606	0.0477671	>0.999
PEX7	A_33_P3412095	cg06125930	0.580506	0.0478149	>0.999
RNF130	A_23_P41734	cg02478349	0.580281	0.0479217	>0.999
HLA-DPB1	A_24_P166443	cg09234582	-0.579993	0.0480592	>0.999
CKLF	A_24_P215804	cg08694199	-0.579695	0.0482018	>0.999
HIST2H2BE	A_33_P3229246	cg08169409	-0.579671	0.0482132	>0.999
PTPRN	A_23_P90722	cg03970036	-0.579305	0.0483886	>0.999
NDUFA2	A_23_P257795	cg02726137	-0.579111	0.0484814	>0.999
HLA-DPB1	A_23_P258769	cg25511667	-0.578752	0.0486539	>0.999
HLA-DPB1	A_24_P166443	cg25511667	-0.577785	0.049121	>0.999
OTX1	A_33_P3277361	cg26544594	0.577138	0.0494355	>0.999
EPHB4	A_23_P168443	cg05168378	-0.577049	0.0494787	>0.999
SSPN	A_21_P0007483	cg02058108	-0.576275	0.0498571	>0.999
INSL6	A_22_P00008195	cg02084431	0.576104	0.0499408	>0.999
GNAS	A_24_P53595	cg07516978	-0.575899	0.0500411	>0.999
RNF39	A_24_P314931	cg23939808	-0.575724	0.0501271	>0.999
PARD6G	A_24_P74070	cg23281729	0.575678	0.0501499	>0.999
FER	A_23_P124570	cg17755888	0.575426	0.0502739	>0.999
IDH3A	A_23_P140668	cg21733597	-0.57466	0.050652	>0.999
SETD6	A_23_P129358	cg21883646	0.574308	0.0508267	>0.999
SETD6	A_23_P129358	cg05502081	0.57368	0.0511392	>0.999
ERC2	A_24_P205045	cg21384462	-0.573011	0.0514733	>0.999
PPFIA2	A_23_P402936	cg04250847	0.571797	0.0520842	>0.999
SH3RF3	A_24_P589266	cg26112874	0.571393	0.0522883	>0.999
LOC441601	A_32_P174164	cg25886479	-0.571352	0.0523089	>0.999
SH3RF3	A_24_P589266	cg22725460	0.570754	0.0526124	>0.999
SERINC5	A_23_P423457	cg14978242	-0.570444	0.0527706	>0.999
RNF130	A_33_P3255544	cg02478349	0.570022	0.0529857	>0.999
TAGAP	A_24_P354724	cg27117473	-0.5698	0.0530993	>0.999
ZNF785	A_33_P3289416	cg11346537	0.568987	0.0535163	>0.999
TACC2	A_23_P127186	cg07451524	0.568687	0.0536713	>0.999
HLA-DPB1	A_24_P166443	cg12893780	-0.566122	0.0550055	>0.999
THNSL2	A_23_P259207	cg15489858	0.565545	0.0553087	>0.999
ALDH1A2	A_24_P73577	cg13198321	0.564419	0.0559042	>0.999
DIP2C	A_33_P3238493	cg11722581	0.564397	0.0559154	>0.999
NRP1	A_24_P928052	cg09084320	-0.564327	0.0559529	>0.999
SGPP1	A_23_P347048	cg18348434	0.563612	0.0563335	>0.999
RNF39	A_24_P314931	cg12704854	-0.563406	0.0564433	>0.999
GRIN2A	A_32_P169114	cg09239744	-0.563353	0.0564717	>0.999
GRIN2A	A_33_P3334895	cg00036299	0.56298	0.0566711	>0.999
TNFRSF10C	A_23_P256724	cg13169515	0.56223	0.0570739	>0.999
HNRNPLL	A_24_P225635	cg17308407	0.561314	0.0575684	>0.999
IRAK3	A_23_P162300	cg07914866	0.56121	0.0576251	>0.999
DISC1	A_21_P0000050	cg20526943	-0.560849	0.0578208	>0.999
NEFM	A_33_P3249534	cg19677607	0.560792	0.0578516	>0.999
MID1	A_21_P0000117	cg24585667	0.56037	0.0580816	>0.999
OTX1	A_33_P3277361	cg03957108	0.559456	0.0585812	>0.999
HLA-DQB1	A_23_P8108	cg24593918	-0.559304	0.0586646	>0.999
EIF2AK4	A_23_P54540	cg20255370	0.559233	0.0587034	>0.999
HCP5	A_24_P17870	cg13607555	0.559141	0.0587536	>0.999
VPS16	A_23_P143303	cg06726390	-0.558714	0.0589886	>0.999
RP2	A_23_P22433	cg02714065	-0.558673	0.0590113	>0.999
GOLGA1	A_23_P258978	cg11014186	0.558638	0.0590304	>0.999
HLA-DQB1	A_33_P3424217	cg07984212	0.557269	0.0597886	>0.999
FUNDC1	A_23_P375549	cg03574672	-0.556902	0.0599931	>0.999
IHH	A_33_P3338698	cg12565637	-0.556303	0.0603274	>0.999
MOV10L1	A_24_P231010	cg13895323	0.556193	0.0603889	>0.999
TNRC18	A_33_P3306159	cg05511613	-0.555702	0.0606643	>0.999
USP15	A_32_P57057	cg03394313	0.555623	0.0607088	>0.999
SLC29A1	A_23_P133694	cg04393170	-0.555234	0.0609273	>0.999
DLG4	A_23_P411102	cg00672228	-0.554249	0.0614841	>0.999
RNF141	A_24_P372625	cg09657348	-0.554093	0.061573	>0.999
TG	A_23_P32454	cg12930422	0.554041	0.061602	>0.999
DIP2C	A_33_P3238493	cg17198320	0.55353	0.0618931	>0.999
ZBTB5	A_23_P216476	cg21525244	-0.553112	0.0621313	>0.999
ADAMTSL2	A_33_P3262541	cg20916600	0.552992	0.0621996	>0.999
CFH	A_33_P3318288	cg07780180	0.552624	0.0624102	>0.999
IRAK3	A_23_P162300	cg10384554	0.552458	0.0625054	>0.999
NRP1	A_24_P135322	cg09084320	-0.55213	0.062694	>0.999
OPTN	A_33_P3333317	cg04241281	0.55195	0.0627973	>0.999
HLA-DQB1	A_23_P8108	cg10846853	-0.551865	0.0628461	>0.999
THNSL2	A_23_P259207	cg09961137	0.550991	0.0633505	>0.999
MAEL	A_23_P114934	cg13480774	-0.549772	0.0640588	>0.999
PTPRN	A_23_P90722	cg04422168	-0.54969	0.064107	>0.999
GNAS	A_24_P53595	cg13231951	0.549195	0.0643963	>0.999
KIAA0430	A_23_P26674	cg27235052	-0.549037	0.0644891	>0.999
ZNF785	A_33_P3289416	cg27310963	0.548946	0.0645423	>0.999
ZNF718	A_22_P00018172	cg01419539	0.548619	0.0647338	>0.999
FAM110A	A_22_P00022135	cg17762670	-0.548135	0.0650189	>0.999
FANCA	A_23_P206441	cg05062674	-0.547447	0.0654253	>0.999
HIVEP3	A_32_P59302	cg16685388	-0.547298	0.0655132	>0.999
ZBTB25	A_23_P48628	cg13510114	0.546171	0.0661836	>0.999
ELAC1	A_23_P15944	cg11911418	0.545787	0.0664131	>0.999
GRASP	A_33_P3299416	cg07384107	0.545661	0.0664884	>0.999
LACTB2	A_23_P252711	cg20099054	-0.545597	0.0665268	>0.999
IL17RA	A_33_P3224809	cg02866761	0.54552	0.0665729	>0.999
TP53TG1	A_33_P3250963	cg10560069	-0.545466	0.0666051	>0.999
TFAP2A	A_33_P3378056	cg06630455	0.545304	0.0667024	>0.999
RNF39	A_24_P314931	cg03219282	-0.544758	0.0670301	>0.999
PTPRN	A_23_P90722	cg02223801	0.544629	0.0671079	>0.999
RAPGEF4	A_23_P17192	cg20692429	-0.544323	0.0672927	>0.999
PPP1R37	A_33_P3344673	cg16353446	-0.543402	0.06785	>0.999
FER	A_23_P124570	cg06716834	0.543345	0.0678847	>0.999
MOV10L1	A_23_P143774	cg12971867	-0.543289	0.0679185	>0.999
EPHB4	A_23_P168443	cg26944052	-0.543195	0.0679758	>0.999
NR3C1	A_21_P0000153	cg13648501	-0.543069	0.0680522	>0.999
TACC2	A_23_P127186	cg12420900	0.543011	0.0680873	>0.999
CHPT1	A_23_P105571	cg01910486	0.543006	0.0680905	>0.999
N6AMT2	A_23_P151368	cg15830441	0.542262	0.068544	>0.999
SLC16A13	A_23_P118741	cg01107801	0.541413	0.0690643	>0.999
GPNMB	A_24_P933908	cg03113800	0.540794	0.0694452	>0.999
DCHS2	A_33_P3298226	cg18463371	-0.540706	0.0694997	>0.999
SNORD114-18	A_21_P0000415	cg12711771	-0.539325	0.0703556	>0.999
SLC7A4	A_23_P120794	cg04054731	-0.53852	0.0708576	>0.999
TACC2	A_23_P127186	cg21951457	0.537877	0.0712608	>0.999
FGFRL1	A_23_P92349	cg16660345	-0.537638	0.0714105	>0.999
UQCRBP1	A_33_P3345974	cg04487701	-0.537282	0.071635	>0.999
DIO3	A_23_P105923	cg22325330	-0.536502	0.0721275	>0.999
PID1	A_23_P21485	cg22360842	-0.535891	0.0725148	>0.999
HLA-DQB1	A_23_P136683	cg23967822	0.535689	0.0726437	>0.999
RAI2	A_23_P254165	cg19611570	-0.534991	0.0730886	>0.999
ZNF785	A_33_P3289416	cg26140708	0.534857	0.0731742	>0.999
OTX1	A_33_P3277361	cg01940425	0.534791	0.0732163	>0.999
SLC43A3	A_24_P406986	cg20284699	0.534661	0.0732994	>0.999
RNF39	A_24_P314931	cg27493649	-0.53455	0.0733705	>0.999
PTPRN	A_23_P90722	cg01382864	-0.533879	0.0738013	>0.999
ARMC8	A_33_P3425356	cg27326819	-0.533581	0.0739926	>0.999
FAM110A	A_23_P386241	cg17762670	-0.533514	0.0740363	>0.999
PSMA4	A_24_P124992	cg11481431	0.533481	0.0740572	>0.999
HIVEP3	A_32_P59302	cg05570491	-0.533405	0.0741061	>0.999
TMEM97	A_24_P190168	cg07097636	0.533135	0.0742803	>0.999
SSPN	A_21_P0007483	cg11332519	-0.532969	0.0743877	>0.999
SLC2A6	A_33_P3337044	cg14082398	0.532848	0.0744662	>0.999
PLCE1	A_33_P3346669	cg12272369	-0.532799	0.0744977	>0.999
TMEM97	A_24_P190168	cg01273840	0.532531	0.0746716	>0.999
GPC4	A_23_P435407	cg27474053	0.532398	0.0747579	>0.999
IHH	A_33_P3338698	cg25034205	-0.532244	0.0748575	>0.999
HLA-DPB1	A_33_P3271651	cg15829535	-0.532201	0.0748856	>0.999
TACC2	A_23_P127186	cg26071526	0.532178	0.0749006	>0.999
ALDH1A2	A_24_P73577	cg00173623	0.532133	0.0749296	>0.999
TERF1	A_33_P3291976	cg25667734	-0.531791	0.0751524	>0.999
VWA5B2	A_33_P3322519	cg21545762	0.53179	0.0751526	>0.999
PRPF40B	A_22_P00008511	cg13689156	0.531112	0.0755951	>0.999
DIRAS2	A_23_P20660	cg16631928	-0.530815	0.0757894	>0.999
NKX6-2	A_22_P00020774	cg00701692	-0.530667	0.0758866	>0.999
HIVEP3	A_21_P0000740	cg11769885	0.530195	0.0761964	>0.999
PPFIA2	A_23_P402936	cg23577324	0.530077	0.0762738	>0.999
ALDH1A2	A_24_P73577	cg23699879	0.529756	0.0764849	>0.999
RNF39	A_24_P314931	cg23027574	-0.529511	0.0766467	>0.999
HNRNPLL	A_33_P3371910	cg17308407	-0.529335	0.0767628	>0.999
ASB10	A_33_P3290124	cg22431967	-0.529089	0.0769256	>0.999
SMARCC1	A_23_P83453	cg11371851	0.52905	0.0769517	>0.999
ZKSCAN1	A_33_P3234667	cg06384642	0.528832	0.0770957	>0.999
SETD6	A_33_P3315355	cg09132913	-0.52868	0.0771965	>0.999
HLA-DPB1	A_33_P3271635	cg19053046	-0.527958	0.0776766	>0.999
CFAP46	A_33_P3341648	cg05575255	-0.527836	0.077758	>0.999
RADIL	A_23_P111860	cg14784944	0.527349	0.0780827	>0.999
XKR5	A_33_P3397155	cg00960260	0.526988	0.0783239	>0.999
OAZ2	A_23_P106463	cg19797659	-0.526799	0.0784509	>0.999
NKX6-2	A_22_P00020774	cg10171448	-0.526689	0.0785245	>0.999
TMEM97	A_24_P190168	cg05898602	0.526513	0.0786429	>0.999
ALDH1A2	A_24_P73577	cg07721203	0.526254	0.078817	>0.999
MITF	A_23_P73345	cg21178333	0.525925	0.0790382	>0.999
CACNA2D4	A_23_P353014	cg25016493	-0.525922	0.0790401	>0.999
ALDH1L1-AS2	A_22_P00021719	cg13495111	0.524942	0.0797024	>0.999
TOM1	A_33_P3751889	cg26063087	0.524698	0.079868	>0.999
NR3C1	A_21_P0000153	cg24026230	-0.524325	0.0801216	>0.999
LRCH1	A_24_P170774	cg02820810	0.523862	0.0804371	>0.999
STARD13	A_33_P6592586	cg25373429	0.52366	0.0805749	>0.999
CAMTA1	A_21_P0000131	cg25132484	0.523614	0.0806062	>0.999
INTS6	A_24_P167614	cg07763497	-0.523358	0.0807811	>0.999
HLA-DPB1	A_33_P3271635	cg13349035	-0.522823	0.0811479	>0.999
TRIM13	A_23_P87973	cg00813837	0.522808	0.081158	>0.999
SH3RF3	A_24_P589266	cg23046629	0.522719	0.081219	>0.999
ZNF785	A_33_P3289416	cg00966098	0.522291	0.0815135	>0.999
HLA-DQB1	A_22_P00007720	cg22233843	-0.522163	0.0816012	>0.999
EIF2AK4	A_23_P54540	cg10821964	0.522045	0.0816831	>0.999
TACC2	A_23_P127186	cg10882304	0.521845	0.0818211	>0.999
NR3C1	A_33_P3767927	cg24026230	-0.521842	0.0818228	>0.999
HLA-DQB1	A_23_P8108	cg04317588	-0.521606	0.0819859	>0.999
STYK1	A_23_P13822	cg16899088	0.521318	0.0821847	>0.999
CLCN4	A_33_P3415097	cg17794012	-0.521046	0.0823733	>0.999
SLC16A13	A_23_P118741	cg24535234	0.520936	0.0824497	>0.999
C6orf141	A_33_P3847514	cg16540129	-0.520932	0.0824523	>0.999
ALK	A_23_P324304	cg06905692	-0.520856	0.0825052	>0.999
SLC36A4	A_23_P86838	cg13177778	0.520707	0.0826089	>0.999
EDIL3	A_23_P401606	cg03478689	0.520543	0.0827228	>0.999
HIVEP3	A_32_P59302	cg17945447	-0.520098	0.0830325	>0.999
ALDH1L1-AS2	A_22_P00021719	cg09591866	0.52007	0.0830518	>0.999
INSL6	A_22_P00008195	cg06735481	0.520012	0.0830919	>0.999
ZNF525	A_33_P3273285	cg17492844	0.51972	0.083296	>0.999
HIVEP3	A_21_P0000740	cg05118864	0.519668	0.0833326	>0.999
GNAS	A_24_P53595	cg18668503	0.5188	0.0839403	>0.999
PRCD	A_24_P517252	cg14404318	-0.518194	0.0843664	>0.999
FAM57A	A_23_P50000	cg17369991	-0.517826	0.084626	>0.999
ZNF595	A_23_P155939	cg07549924	0.517779	0.0846595	>0.999
DIP2C	A_33_P3238493	cg07469445	0.517743	0.0846843	>0.999
ALDH1A2	A_24_P73577	cg02888131	0.51738	0.0849416	>0.999
EDIL3	A_23_P401606	cg02265105	-0.517165	0.0850939	>0.999
BRSK2	A_33_P3273480	cg20716688	-0.517111	0.0851315	>0.999
EYA4	A_33_P3252281	cg13283932	-0.516945	0.0852492	>0.999
ATP7A	A_23_P217737	cg01774624	0.516839	0.0853245	>0.999
ATHL1	A_23_P98686	cg20577190	-0.516385	0.0856474	>0.999
CKLF	A_23_P118061	cg01007768	-0.515785	0.0860753	>0.999
FAM120AOS	A_24_P832156	cg14516552	-0.515493	0.0862841	>0.999
ALDH1A2	A_24_P73577	cg14805347	0.515281	0.0864356	>0.999
MSRB2	A_33_P3278318	cg12046168	0.515101	0.0865644	>0.999
RNF39	A_24_P314931	cg23500724	-0.515061	0.0865931	>0.999
MAEL	A_23_P114934	cg18894878	-0.515019	0.0866238	>0.999
MAEL	A_23_P114934	cg19241352	-0.514755	0.0868127	>0.999
IL2RA	A_23_P127288	cg15426711	0.514529	0.0869752	>0.999
HIVEP3	A_21_P0000740	cg03884592	0.514248	0.0871781	>0.999
PSMB9	A_23_P111000	cg19412007	0.51409	0.0872919	>0.999
EVC	A_21_P0014134	cg01333350	-0.514085	0.0872951	>0.999
HNF1A	A_33_P3299122	ch.12.2515819F	0.51349	0.087725	>0.999
KBTBD2	A_24_P12539	cg00566949	0.51347	0.0877397	>0.999
KIAA1841	A_33_P3386935	cg26870639	-0.513281	0.0878764	>0.999
DMD	A_24_P185854	cg13669360	0.513252	0.0878971	>0.999
EPHB4	A_33_P3216532	cg05168378	-0.513156	0.0879666	>0.999
INPP5A	A_24_P26897	cg17496877	0.512983	0.0880923	>0.999
HLA-DPB1	A_23_P258769	cg13349035	-0.512846	0.0881914	>0.999
ZNF354B	A_23_P94762	cg20979032	0.512697	0.0882998	>0.999
CELF2	A_23_P202071	cg27512858	0.512482	0.0884564	>0.999
HLA-DQB1	A_33_P3424217	cg10846853	0.511425	0.0892272	>0.999
CMTM1	A_23_P106661	cg08694199	0.51108	0.0894802	>0.999
NFU1	A_19_P00804212	cg18182389	0.510981	0.0895528	>0.999
EPHB4	A_33_P3216532	cg22083684	-0.510872	0.0896325	>0.999
RUNX1	A_33_P3211818	cg07963363	0.510684	0.0897709	>0.999
CYFIP2	A_23_P167509	cg21072581	0.510334	0.0900282	>0.999
EPHB4	A_33_P3216532	cg06221861	-0.510067	0.0902249	>0.999
COL19A1	A_33_P3304162	cg21912531	0.509727	0.0904756	>0.999
CAMTA1	A_21_P0000181	cg25132772	-0.509438	0.0906893	>0.999
DIP2C	A_33_P3238493	cg22656048	0.508839	0.0911335	>0.999
TBC1D1	A_33_P3370812	cg21238446	0.508577	0.0913283	>0.999
ALDH1A2	A_24_P73577	cg10490877	0.50844	0.0914296	>0.999
EID2B	A_23_P368259	cg18071809	-0.50761	0.0920483	>0.999
HLA-DQB1	A_22_P00007720	cg07984212	-0.507492	0.092137	>0.999
NAGS	A_32_P32739	cg04196345	-0.507233	0.0923304	>0.999
FER	A_23_P124570	cg14642399	-0.507222	0.0923392	>0.999
BRSK2	A_33_P3273480	cg11945871	-0.506823	0.092638	>0.999
BRSK2	A_33_P3273480	cg12838605	-0.506358	0.0929879	>0.999
HIVEP3	A_32_P59302	cg03884592	-0.506194	0.093111	>0.999
TP53TG1	A_23_P145895	cg13741326	-0.506029	0.0932355	>0.999
NKX6-2	A_22_P00020774	cg25485875	-0.505921	0.0933165	>0.999
BICD1	A_33_P3256425	cg13528160	-0.505801	0.0934069	>0.999
IRAK3	A_23_P162300	cg01183510	0.505353	0.093746	>0.999
XYLT1	A_24_P787897	cg19428682	-0.504949	0.0940518	>0.999
HIVEP3	A_21_P0000740	cg26038582	0.504937	0.094061	>0.999
TP53TG1	A_23_P145895	cg17326451	-0.504712	0.0942315	>0.999
ZNF595	A_23_P155939	cg07697276	0.504578	0.094333	>0.999
PLSCR2	A_33_P3297606	cg04442406	0.504386	0.0944795	>0.999
PGR	A_23_P138938	cg13906669	-0.503967	0.0947981	>0.999
RPS15	A_24_P225010	cg19726840	0.503937	0.0948211	>0.999
FLOT1	A_23_P214603	cg24000189	-0.503238	0.0953549	>0.999
HIVEP3	A_32_P59302	cg15644324	-0.503146	0.0954258	>0.999
LRCH1	A_33_P3333337	cg02820810	0.503064	0.0954881	>0.999
GALNT10	A_33_P3703501	cg14635573	0.50254	0.0958902	>0.999
RNF5	A_23_P8095	cg24425483	0.502279	0.096091	>0.999
RFC5	A_23_P95302	cg03033080	0.502	0.0963059	>0.999
CREM	A_24_P360763	cg09937316	0.501741	0.0965055	>0.999
TP53TG1	A_23_P145895	cg10560069	-0.501628	0.0965922	>0.999
IFNAR2	A_33_P3361457	cg17748222	0.501355	0.0968036	>0.999
RASGRP2	A_33_P3209950	cg14958310	0.501298	0.0968477	>0.999
ALDH1A2	A_24_P73577	cg03365437	0.501294	0.0968504	>0.999
LINC01505	A_21_P0006362	cg14919322	0.501094	0.0970049	>0.999
NKX6-2	A_22_P00020774	cg10182697	-0.500904	0.0971524	>0.999
EIF2AK4	A_23_P54540	cg02712587	0.500712	0.097301	>0.999
OR4K2	A_33_P3349746	cg06113200	0.50047	0.0974892	>0.999
GREB1	A_23_P412476	cg18914514	0.500414	0.0975325	>0.999
NEFM	A_33_P3249534	cg17078116	0.50038	0.0975587	>0.999
RNF39	A_24_P314931	cg19006429	-0.500358	0.0975763	>0.999
KRTAP10-3	A_33_P3293785	cg09884983	0.500226	0.0976788	>0.999
COL12A1	A_33_P3231953	cg24897255	0.50001	0.0978467	>0.999
RXFP3	A_23_P363365	cg08709576	0.499626	0.0981465	>0.999
CNTN4	A_23_P144020	cg04737845	-0.499519	0.0982294	>0.999
ST6GALNAC3	A_23_P416711	cg23012964	-0.499433	0.0982968	>0.999
OTX1	A_23_P403284	cg03957108	-0.499355	0.0983581	>0.999
NDUFA2	A_23_P257795	cg20713439	0.499286	0.0984114	>0.999
DIP2C	A_24_P360722	cg17198320	0.499159	0.098511	>0.999
MC1R	A_33_P3318642	cg01023759	0.499122	0.0985395	>0.999
NOTCH1	A_23_P60387	cg13798431	0.498803	0.0987898	>0.999
MRFAP1	A_24_P11965	cg17227014	-0.498733	0.0988449	>0.999
ACADM	A_23_P96761	cg04872557	0.498098	0.0993432	>0.999
PHF20L1	A_23_P216038	cg10591701	0.497761	0.0996088	>0.999
GPR155	A_33_P3253653	cg08638928	0.497351	0.0999321	>0.999
EPHB4	A_33_P3216532	cg18153624	-0.497189	0.10006	>0.999
POU3F3	A_33_P3231908	cg05506365	0.497023	0.100191	>0.999
KMT2E	A_24_P196704	cg27052630	0.496606	0.100521	>0.999
HLA-DQB1	A_23_P8108	cg27196273	-0.496589	0.100535	>0.999
FBXL18	A_24_P307854	cg14155567	0.496426	0.100664	>0.999
CLCC1	A_33_P3412160	cg25638802	-0.496354	0.100721	>0.999
NKX6-2	A_33_P3264910	cg25485875	0.495405	0.101476	>0.999
LOC283856	A_22_P00001146	cg13710942	-0.495348	0.101522	>0.999
GALNT2	A_24_P353794	cg00923744	-0.495329	0.101537	>0.999
ING5	A_24_P34545	cg04122744	0.49531	0.101552	>0.999
TSNARE1	A_33_P3291567	cg24182831	0.495126	0.1017	>0.999
TCF7L2	A_33_P3377294	cg09679202	0.494644	0.102085	>0.999
CUX2	A_24_P281908	cg01638592	0.493871	0.102706	>0.999
DIP2C	A_33_P3238493	cg01573089	0.49355	0.102964	>0.999
FAM135A	A_23_P58862	cg23588928	-0.493515	0.102992	>0.999
HLA-DQB1	A_33_P3424217	cg04317588	0.493414	0.103073	>0.999
HCG18	A_19_P00321473	cg12186939	0.493246	0.103208	>0.999
HIVEP3	A_32_P59302	cg24049493	-0.493245	0.103209	>0.999
HIVEP3	A_32_P59302	cg14996491	-0.493105	0.103322	>0.999
FGF14	A_23_P88033	cg25325733	0.493014	0.103396	>0.999
ERC2	A_24_P374759	cg21384462	-0.492183	0.104069	>0.999
LOC102723833	A_22_P00008590	cg20437074	-0.491821	0.104363	>0.999
GRK4	A_23_P212756	cg23440479	0.491457	0.104659	>0.999
RNF39	A_24_P314931	cg22105332	-0.491444	0.10467	>0.999
UBE2DNL	A_23_P367071	cg12077024	0.491353	0.104744	>0.999
ZNF718	A_22_P00018172	cg07549924	0.490619	0.105343	>0.999
MYO1D	A_23_P389102	cg17717574	-0.490334	0.105576	>0.999
MAEL	A_23_P114934	cg11336590	-0.489943	0.105897	>0.999
RNF39	A_24_P314931	cg27532187	-0.489848	0.105975	>0.999
EIF5A2	A_24_P380022	cg05460130	0.489822	0.105996	>0.999
GNAS	A_24_P53595	cg19116006	0.489738	0.106065	>0.999
HLA-DPB1	A_24_P166443	cg25045942	-0.48968	0.106113	>0.999
ING4	A_23_P48070	cg19611865	0.489633	0.106152	>0.999
GNAS	A_24_P53595	cg12372477	0.489494	0.106266	>0.999
DCUN1D4	A_32_P43812	ch.4.1080479F	0.489353	0.106382	>0.999
MYC	A_23_P215956	cg03498895	0.489328	0.106402	>0.999
LRRC7	A_22_P00009331	cg05104685	0.489079	0.106608	>0.999
GCSAML-AS1	A_21_P0000531	cg08680920	0.488321	0.107234	>0.999
TP53TG1	A_23_P145895	cg02673015	-0.488118	0.107402	>0.999
HLA-DQB1	A_22_P00007720	cg06255955	-0.487892	0.107589	>0.999
NADK2	A_33_P3233649	cg12475783	0.487819	0.10765	>0.999
EIF2AK4	A_23_P54540	cg16127683	0.487308	0.108074	>0.999
COG7	A_23_P329361	cg24981621	-0.487166	0.108193	>0.999
SLC15A4	A_33_P3406449	cg13617280	0.487014	0.10832	>0.999
ALDH1A2	A_24_P73577	cg13328142	0.486855	0.108452	>0.999
HIVEP3	A_21_P0000740	cg24049493	0.486814	0.108486	>0.999
EIF2AK4	A_23_P54540	cg11940920	0.486783	0.108512	>0.999
MMP9	A_23_P40174	cg04145601	-0.48674	0.108548	>0.999
TFAP2A	A_33_P3361546	cg11095897	-0.486586	0.108676	>0.999
HIVEP3	A_32_P59302	cg26038582	-0.486485	0.108761	>0.999
COG5	A_21_P0000029	cg13868747	-0.48645	0.10879	>0.999
CARD11	A_23_P82324	cg10939949	-0.486379	0.108849	>0.999
TMEM97	A_24_P190168	cg12694510	0.486029	0.109142	>0.999
HIVEP3	A_21_P0000740	cg16685388	0.485831	0.109308	>0.999
TMEM97	A_24_P190168	cg21784498	0.485755	0.109372	>0.999
SLC35F4	A_23_P163075	cg20038225	-0.485484	0.109599	>0.999
HLA-DQB1	A_33_P3424222	cg01745539	0.485109	0.109914	>0.999
C15orf41	A_23_P77201	cg08250798	-0.484414	0.1105	>0.999
RFX8	A_19_P00319028	cg02561771	-0.484362	0.110544	>0.999
MYOF	A_33_P3354176	cg11308963	0.48418	0.110698	>0.999
PI4K2B	A_23_P18598	cg12931625	-0.484165	0.11071	>0.999
ORAI2	A_24_P329353	cg16574097	0.483934	0.110906	>0.999
TIMD4	A_33_P3236020	cg04062868	-0.483793	0.111026	>0.999
PDLIM5	A_33_P3278664	cg08839770	0.48343	0.111333	>0.999
TSNARE1	A_33_P3291567	cg00553195	-0.483386	0.111371	>0.999
PDE9A	A_23_P29096	cg10894540	0.482981	0.111714	>0.999
TFAP2A	A_33_P3361546	cg12659952	-0.48283	0.111843	>0.999
TMEM97	A_24_P190168	cg01697541	0.482159	0.112416	>0.999
NR3C1	A_33_P3767927	cg13648501	-0.481639	0.11286	>0.999
TMEM97	A_24_P190168	cg08959305	0.481166	0.113265	>0.999
EDIL3	A_23_P401606	cg17757863	0.480468	0.113865	>0.999
AP2B1	A_24_P253827	cg22500183	-0.480447	0.113884	>0.999
SOX21	A_24_P407259	cg00068160	-0.480056	0.11422	>0.999
HIVEP3	A_32_P59302	cg11424962	-0.479723	0.114509	>0.999
TLE4	A_33_P3302681	cg14241138	-0.479711	0.114518	>0.999
GAMT	A_24_P19228	cg03076130	-0.478895	0.115226	>0.999
CACNA2D1	A_33_P3232478	cg16354717	0.478836	0.115277	>0.999
SPRED3	A_33_P3401980	cg27549878	0.478499	0.115569	>0.999
KCNMA1	A_32_P181222	cg02727484	-0.478173	0.115853	>0.999
HLA-DQB1	A_23_P8108	cg07984212	-0.478137	0.115885	>0.999
PDZD2	A_33_P3283515	cg15686796	0.477735	0.116235	>0.999
SHANK2	A_23_P424727	cg24284859	-0.477584	0.116367	>0.999
DOK7	A_23_P398854	cg12918895	0.47711	0.116782	>0.999
PTPRN	A_23_P90722	cg16477744	0.477077	0.116811	>0.999
MLPH	A_33_P3414157	cg17712831	-0.476625	0.117207	>0.999
LINC00476	A_32_P104518	cg10416604	-0.476586	0.117241	>0.999
HOMER1	A_33_P3372251	cg02754494	0.476522	0.117298	>0.999
ITIH5	A_24_P292253	cg17753476	-0.476474	0.11734	>0.999
WHAMM	A_24_P118489	cg01363334	-0.475858	0.117881	>0.999
OSBPL5	A_33_P3394972	cg06832730	0.475562	0.118143	>0.999
FLJ26850	A_22_P00018121	cg22531183	-0.475429	0.118261	>0.999
ILK	A_23_P105066	cg25926767	-0.474552	0.119036	>0.999
SLC4A5	A_33_P3241393	cg25363927	-0.474323	0.11924	>0.999
KIAA1217	A_33_P3404922	cg00697129	-0.474063	0.119471	>0.999
EPHB4	A_33_P3216532	cg22614265	-0.473657	0.119832	>0.999
SETD6	A_23_P129358	cg02549819	0.473644	0.119843	>0.999
HLA-DQB1	A_22_P00007720	cg09312897	-0.473619	0.119866	>0.999
PLSCR2	A_33_P3297606	cg24092307	0.473613	0.119871	>0.999
UTP11L	A_32_P77977	cg06175512	-0.472582	0.120792	>0.999
PARK2	A_23_P136077	cg11226198	-0.472426	0.120932	>0.999
NKX6-2	A_22_P00020774	cg09260089	-0.472302	0.121042	>0.999
ZNF595	A_23_P155939	cg05688348	0.471776	0.121515	>0.999
OTX1	A_33_P3277361	cg08210688	0.470891	0.122312	>0.999
EIF4ENIF1	A_33_P3367575	cg00850245	-0.470651	0.122529	>0.999
HIVEP3	A_21_P0000740	cg02031397	0.470367	0.122786	>0.999
INSL6	A_22_P00008195	cg26034799	0.470296	0.12285	>0.999
CHST8	A_23_P90273	cg27111678	-0.470174	0.122961	>0.999
ATP1A4	A_24_P307626	cg00084271	0.470124	0.123006	>0.999
EPHB4	A_33_P3216532	cg17667389	-0.469958	0.123156	>0.999
NKX6-2	A_33_P3264910	cg09260089	0.469741	0.123354	>0.999
TFAP2A	A_33_P3361546	cg25140607	-0.469654	0.123433	>0.999
EGFR	A_33_P3351955	cg15074403	-0.469553	0.123524	>0.999
HLA-DPB1	A_33_P3271651	cg17588455	-0.469521	0.123553	>0.999
IARS2	A_23_P74843	cg23617067	-0.469453	0.123615	>0.999
CD37	A_33_P3249401	cg20644754	0.469433	0.123633	>0.999
ALDH1A2	A_24_P73577	cg19890277	0.469369	0.123692	>0.999
NMB	A_23_P88522	cg27379587	-0.469225	0.123823	>0.999
YAE1D1	A_23_P403521	cg06908462	-0.469062	0.123971	>0.999
TFAP2A	A_33_P3361546	cg03342498	-0.469003	0.124025	>0.999
RASSF2	A_24_P288448	cg12389461	-0.468868	0.124148	>0.999
MAFA	A_24_P127719	cg16896847	-0.46862	0.124374	>0.999
GNAS	A_24_P168581	cg07516978	0.468302	0.124664	>0.999
CHPT1	A_23_P105571	cg17430986	0.467711	0.125205	>0.999
TP53TG1	A_23_P145895	cg07582133	-0.467656	0.125256	>0.999
PGR	A_23_P138938	cg19728456	-0.467409	0.125483	>0.999
GUCY1A3	A_23_P69573	cg24867142	-0.467312	0.125572	>0.999
ATP2A3	A_24_P202319	cg01914242	0.467142	0.125728	>0.999
IRAK3	A_23_P162300	cg13807985	0.466255	0.126545	>0.999
GNAS	A_24_P418809	cg07516978	0.46613	0.12666	>0.999
OXR1	A_19_P00322418	cg00846511	0.466088	0.126699	>0.999
MAST2	A_23_P126008	cg08812152	-0.466079	0.126708	>0.999
SMOC2	A_33_P3351416	cg09214254	0.466007	0.126774	>0.999
LIN54	A_33_P3851513	cg16854524	-0.465909	0.126865	>0.999
OLFM1	A_24_P406601	cg09068303	-0.465563	0.127185	>0.999
NDUFA2	A_23_P257795	cg15537433	0.465541	0.127205	>0.999
FLJ26850	A_22_P00018121	cg20971220	-0.465432	0.127306	>0.999
GUCY1A3	A_33_P3269110	cg21732915	-0.465331	0.1274	>0.999
CABIN1	A_33_P3302354	cg25856474	-0.465238	0.127486	>0.999
TPH2	A_24_P129834	cg03739409	-0.464814	0.12788	>0.999
NKX6-2	A_33_P3264910	cg08444220	0.464797	0.127896	>0.999
SPECC1L	A_32_P203515	cg21406548	-0.464767	0.127924	>0.999
LRRC7	A_33_P3307836	cg07783134	-0.464462	0.128207	>0.999
GNG4	A_32_P305020	cg14011070	-0.46436	0.128302	>0.999
UACA	A_33_P3323718	cg24832774	0.463556	0.129052	>0.999
OLIG1	A_23_P154849	cg20340508	0.463448	0.129154	>0.999
SH3RF3	A_24_P589266	cg21893842	0.463118	0.129463	>0.999
ARPP21	A_33_P3303785	cg07324594	-0.463003	0.12957	>0.999
PRKACB	A_23_P371410	cg15593382	0.462829	0.129733	>0.999
DMD	A_23_P321860	cg24185987	-0.462758	0.129801	>0.999
GUCY1A3	A_32_P179138	cg24867142	-0.462704	0.129851	>0.999
FRAS1	A_32_P107876	cg05322332	0.462685	0.129869	>0.999
HLA-DPB1	A_33_P3271635	cg15829535	-0.46256	0.129986	>0.999
OAZ2	A_22_P00012922	cg17077762	0.462463	0.130077	>0.999
NEFM	A_33_P3249534	cg20585869	0.46243	0.130108	>0.999
THAP2	A_24_P350437	cg06598204	0.462131	0.130389	>0.999
EIF2AK4	A_23_P54540	cg01729180	0.462052	0.130464	>0.999
LTBP3	A_33_P3221084	cg27253286	-0.46194	0.13057	>0.999
PPFIA2	A_23_P402936	cg10989716	0.461455	0.131027	>0.999
WDR11	A_23_P63929	cg20246901	0.461306	0.131168	>0.999
PTPRN	A_23_P90722	cg10140638	-0.461085	0.131376	>0.999
MAEL	A_23_P114934	cg22329438	-0.460753	0.131691	>0.999
C2CD4A	A_33_P3356462	cg04569583	0.460719	0.131723	>0.999
MAPK12	A_33_P3250055	cg06571939	0.4605	0.131931	>0.999
ALCAM	A_33_P3713357	cg21548071	-0.460445	0.131983	>0.999
HLA-DQB1	A_23_P8108	cg03403720	-0.460437	0.13199	>0.999
SSBP3	A_23_P500333	cg16411101	0.460394	0.132031	>0.999
LZTFL1	A_24_P37519	cg12924105	-0.460129	0.132283	>0.999
SLIT1	A_33_P3411035	cg02741216	-0.460027	0.13238	>0.999
ROBO2	A_24_P16326	cg01211801	0.45985	0.132548	>0.999
HIVEP3	A_21_P0000740	cg05570491	0.459816	0.132581	>0.999
NEBL	A_33_P3244007	cg17590488	0.459805	0.132591	>0.999
EDARADD	A_23_P503233	cg15202123	-0.459757	0.132637	>0.999
TP53TG1	A_23_P145895	cg19642189	-0.459703	0.132688	>0.999
THNSL2	A_23_P259207	cg00412896	0.459673	0.132716	>0.999
CAMTA1	A_33_P3361102	cg13356540	0.459544	0.13284	>0.999
ITIH5	A_24_P292253	cg00989059	-0.45924	0.133129	>0.999
PXDN	A_33_P3271455	cg09042450	-0.459012	0.133347	>0.999
SH3PXD2B	A_32_P24585	cg26528541	-0.458714	0.133632	>0.999
OAZ2	A_23_P106463	cg26110331	0.458553	0.133786	>0.999
DNAL1	A_23_P25913	cg23915679	0.458191	0.134133	>0.999
PTPLA	A_23_P161352	cg23868119	0.458116	0.134204	>0.999
PRKCDBP	A_23_P203475	cg18392783	-0.458087	0.134233	>0.999
DIP2C	A_33_P3238493	cg14931884	0.457921	0.134392	>0.999
RP2	A_23_P22433	cg11403874	-0.457764	0.134542	>0.999
SH3RF3	A_24_P589266	cg12518410	0.457708	0.134597	>0.999
FN3K	A_23_P89215	cg11052673	-0.457542	0.134756	>0.999
ANP32E	A_33_P3407299	cg14475772	0.457453	0.134841	>0.999
OAZ2	A_23_P106463	cg07031532	-0.457181	0.135104	>0.999
IKZF2	A_33_P3328485	cg14227558	0.457167	0.135117	>0.999
TMEM97	A_24_P190168	cg03772856	0.45706	0.13522	>0.999
CAMTA1	A_33_P3361102	cg14654082	0.456898	0.135377	>0.999
PHF1	A_23_P156732	cg11931558	-0.45669	0.135577	>0.999
ZNF718	A_22_P00018172	cg07697276	0.456658	0.135608	>0.999
EPHB4	A_33_P3216532	cg24862627	-0.456059	0.136187	>0.999
TRIM6	A_33_P3220247	cg25904183	0.456055	0.136191	>0.999
TLE1	A_33_P3210180	cg27232144	-0.455866	0.136375	>0.999
TACC2	A_23_P127186	cg06733794	0.455301	0.136923	>0.999
MC5R	A_23_P50039	cg14630382	0.455157	0.137063	>0.999
TACC2	A_23_P127186	cg24098326	0.455069	0.137148	>0.999
RFC5	A_23_P95302	cg14967768	0.454403	0.137797	>0.999
GRIN2A	A_33_P3318627	cg09239744	-0.453876	0.138312	>0.999
TAPBP	A_23_P259580	cg05700142	-0.453747	0.138438	>0.999
LOC100506606	A_21_P0014277	cg24404118	0.453704	0.13848	>0.999
SSU72	A_33_P3301541	cg06199750	-0.452737	0.139428	>0.999
MAEL	A_23_P114934	cg24453820	-0.452709	0.139456	>0.999
OAZ2	A_23_P106463	cg05353131	-0.452696	0.139469	>0.999
TP53TG1	A_23_P145895	cg13338302	-0.452596	0.139567	>0.999
NR3C1	A_33_P3767927	cg18718518	-0.452577	0.139586	>0.999
DRD2	A_33_P3733417	cg03691958	0.452535	0.139628	>0.999
TFAP2A	A_33_P3361546	cg15918459	-0.452441	0.139719	>0.999
CCL15	A_33_P3324004	cg24392372	0.452429	0.139732	>0.999
PLCH2	A_33_P3334180	cg05772532	-0.452326	0.139834	>0.999
NR3C1	A_33_P3767927	cg21702128	-0.452158	0.139999	>0.999
GALNT10	A_33_P3703501	cg07225509	0.452077	0.140079	>0.999
HAUS4	A_23_P65455	cg26696488	0.452011	0.140144	>0.999
SH3RF3	A_24_P589266	cg06083965	0.451684	0.140466	>0.999
ALDH1A2	A_24_P73577	cg13518442	0.451674	0.140476	>0.999
HLA-DQB1	A_23_P8108	cg16345566	0.45144	0.140708	>0.999
LINC01237	A_21_P0011890	cg12669473	0.451283	0.140863	>0.999
C1QTNF2	A_33_P3403153	cg05524529	0.451038	0.141105	>0.999
INPP5B	A_23_P85640	cg11665819	0.450836	0.141306	>0.999
RNF19A	A_24_P411899	cg15464112	0.45055	0.14159	>0.999
SRP19	A_24_P388810	cg05553019	-0.45054	0.141599	>0.999
GNAL	A_33_P3337415	cg03417884	-0.450397	0.141741	>0.999
TACC2	A_23_P127186	cg27438889	0.450172	0.141965	>0.999
THNSL2	A_23_P259207	cg13685155	0.449999	0.142137	>0.999
GNAS	A_24_P273666	cg07516978	0.449748	0.142387	>0.999
TP53TG1	A_23_P145895	cg14001567	-0.449633	0.142502	>0.999
BANP	A_33_P3236272	cg06567442	-0.449537	0.142598	>0.999
THAP5	A_24_P15586	cg08179898	-0.449163	0.142972	>0.999
CD37	A_33_P3249401	cg07542476	0.448728	0.143406	>0.999
DUS1L	A_23_P255569	cg14115324	-0.448662	0.143472	>0.999
TP53TG1	A_23_P145895	cg12969170	-0.448605	0.14353	>0.999
DMRT2	A_32_P213459	cg01803297	0.448498	0.143637	>0.999
HLA-DPB1	A_23_P258769	cg17588455	-0.448389	0.143746	>0.999
ETV7	A_23_P42353	cg24889021	0.448333	0.143802	>0.999
CARD11	A_23_P82324	cg06140996	-0.448165	0.14397	>0.999
MOV10L1	A_23_P143774	cg05070690	-0.447926	0.14421	>0.999
LEMD3	A_33_P3382709	cg07339181	0.447866	0.144271	>0.999
TLE4	A_33_P3302662	cg14241138	0.447605	0.144533	>0.999
GNAS	A_24_P168574	cg07516978	0.447604	0.144534	>0.999
TOX	A_24_P226755	cg21918073	-0.447299	0.144841	>0.999
GABRB1	A_33_P3312544	cg00202441	0.446796	0.145349	>0.999
SP3	A_23_P347198	cg15482976	-0.446723	0.145423	>0.999
LEKR1	A_33_P3299560	cg19558710	0.446672	0.145474	>0.999
MCM9	A_23_P30630	cg21268832	-0.446501	0.145647	>0.999
IKBKAP	A_33_P3271350	cg08644772	-0.446423	0.145726	>0.999
DMRT2	A_33_P3394744	cg01803297	-0.446341	0.145808	>0.999
SLC45A2	A_33_P3241696	cg10752753	-0.446242	0.145909	>0.999
KRTAP8-1	A_33_P3223318	cg16366073	0.446008	0.146147	>0.999
NKX6-2	A_33_P3264910	cg00701692	0.445097	0.147071	>0.999
DTNB	A_24_P216421	cg24941700	-0.445008	0.147161	>0.999
TMEM97	A_24_P190168	cg01438829	0.444774	0.1474	>0.999
HLA-DQB1	A_22_P00007720	cg03796735	-0.444686	0.147489	>0.999
ZCCHC9	A_23_P156156	cg20752485	0.444405	0.147776	>0.999
C17orf102	A_33_P3334005	cg05045807	-0.443969	0.148222	>0.999
TKTL2	A_33_P3274955	cg13120726	-0.443683	0.148515	>0.999
ZNF718	A_22_P00018172	cg05688348	0.443661	0.148538	>0.999
NOS3	A_21_P0000025	cg25025646	-0.443639	0.148559	>0.999
CROT	A_23_P168669	cg10560069	-0.443611	0.148589	>0.999
DAB2	A_33_P3338928	cg24368379	0.443413	0.148791	>0.999
HAPLN4	A_23_P430842	cg00139033	0.442986	0.14923	>0.999
HNRNPLL	A_33_P3371910	cg10285318	0.442701	0.149522	>0.999
USH2A	A_23_P86301	cg21829255	-0.442667	0.149557	>0.999
RFX8	A_19_P00319028	cg12291728	-0.44249	0.14974	>0.999
SRGAP3	A_33_P3368540	cg25113589	0.442459	0.149771	>0.999
FAM117B	A_33_P3370832	cg03052137	-0.442343	0.149891	>0.999
MAEL	A_23_P114934	cg24586196	-0.442314	0.149921	>0.999
CTU1	A_33_P3395971	cg18678211	0.442246	0.149991	>0.999
KALRN	A_22_P00008425	cg07745037	-0.442076	0.150166	>0.999
ZNF785	A_33_P3289416	cg06114471	0.441805	0.150446	>0.999
FMN1	A_33_P3404749	cg13094991	0.44174	0.150512	>0.999
EPHB4	A_33_P3216532	cg05378894	-0.44162	0.150637	>0.999
POU3F3	A_33_P3231908	cg17078686	0.441619	0.150638	>0.999
LOC101927379	A_22_P00012236	cg26437010	0.441186	0.151086	>0.999
LRRC7	A_33_P3263212	cg07783134	0.441053	0.151223	>0.999
MAGEA8-AS1	A_21_P0013873	cg15641209	0.440814	0.151471	>0.999
CREG1	A_33_P3231297	cg09088596	0.44079	0.151496	>0.999
HIVEP3	A_33_P3216694	cg05570491	0.440466	0.151832	>0.999
HIVEP3	A_21_P0000740	cg17945447	0.440086	0.152228	>0.999
TMEM97	A_24_P190168	cg07078622	0.440027	0.152289	>0.999
HLA-DQB1	A_22_P00007720	cg27196273	-0.439627	0.152705	>0.999
GRIN2A	A_24_P381844	cg25047001	-0.439556	0.152778	>0.999
SALL1	A_23_P328074	cg04844564	0.439487	0.15285	>0.999
CLDN10	A_33_P3410806	cg05709657	0.439393	0.152949	>0.999
SLC25A15	A_21_P0012276	cg00151919	0.439324	0.153021	>0.999
FNBP1L	A_23_P417942	cg01196158	-0.439256	0.153092	>0.999
ZNF785	A_33_P3289416	cg10976172	0.438546	0.153834	>0.999
OTUD5	A_23_P337550	cg17589953	-0.438282	0.154111	>0.999
INPP5A	A_33_P3374190	cg16109778	-0.438197	0.154201	>0.999
ELAVL3	A_23_P319626	cg16667279	-0.43813	0.15427	>0.999
LYPD5	A_24_P323148	cg12768605	-0.437948	0.154461	>0.999
SCRN1	A_33_P3285893	cg04085025	-0.437922	0.154489	>0.999
EXTL3	A_33_P3291294	cg07328417	-0.437919	0.154492	>0.999
ZSCAN16	A_23_P259098	cg10832328	-0.437545	0.154885	>0.999
SETBP1	A_32_P32413	cg13016411	0.43716	0.15529	>0.999
HLA-DRA	A_32_P87697	cg20348196	-0.43699	0.155469	>0.999
LRP2	A_33_P3244728	cg00726174	-0.436827	0.155641	>0.999
SPRED3	A_33_P3401980	cg23874437	-0.436588	0.155894	>0.999
HLA-DPB1	A_23_P258769	cg10850215	-0.436496	0.155991	>0.999
HLA-DPB1	A_24_P166443	cg15829535	-0.436484	0.156003	>0.999
TMEM192	A_33_P3407700	cg19739721	0.436458	0.156031	>0.999
HIVEP3	A_33_P3216694	cg24049493	0.43631	0.156187	>0.999
HLA-DPB1	A_23_P258769	cg13581859	-0.436158	0.156349	>0.999
RAI2	A_23_P254165	cg05746188	-0.435718	0.156814	>0.999
ZIC5	A_32_P219942	cg05617469	-0.435506	0.157039	>0.999
ZNF75D	A_23_P305938	cg02290962	0.435384	0.157168	>0.999
PTPRN	A_23_P90722	cg16166796	-0.435365	0.157188	>0.999
LYPD5	A_24_P323148	cg15634398	-0.434988	0.15759	>0.999
RNF39	A_24_P314931	cg24016627	-0.434966	0.157613	>0.999
ETV7	A_23_P42353	cg12173498	0.434217	0.15841	>0.999
ETV7	A_23_P42353	cg26249450	0.434196	0.158433	>0.999
VAPA	A_23_P382199	cg22614234	-0.434168	0.158463	>0.999
UBE2DNL	A_23_P367071	cg04516011	0.433843	0.15881	>0.999
LATS1	A_33_P3233764	cg01276381	-0.433688	0.158976	>0.999
RDH14	A_23_P90911	cg16918801	-0.43358	0.159091	>0.999
PLD1	A_33_P3320062	cg25103338	-0.433426	0.159256	>0.999
MC1R	A_33_P3352767	cg09883524	0.433415	0.159268	>0.999
EPHB4	A_33_P3216532	cg26944052	-0.433121	0.159583	>0.999
IQCE	A_23_P19852	cg22715788	-0.433117	0.159587	>0.999
ZFPM1	A_33_P3311979	cg03844121	-0.433003	0.159709	>0.999
MITF	A_23_P73345	cg22021394	0.432978	0.159736	>0.999
NEFM	A_33_P3249534	cg22562942	0.432857	0.159866	>0.999
NR3C1	A_33_P3216297	cg13648501	-0.432747	0.159984	>0.999
GCSAML-AS1	A_21_P0000531	cg18649936	-0.432399	0.160358	>0.999
TC2N	A_33_P3378665	cg04794141	0.432032	0.160753	>0.999
KCND2	A_23_P259251	cg25822376	-0.43169	0.161121	>0.999
MAPK8IP1	A_24_P409595	cg15719126	-0.4315	0.161326	>0.999
SLC2A6	A_33_P3398912	cg14082398	0.431436	0.161395	>0.999
MITF	A_33_P3338733	cg18503031	-0.431436	0.161396	>0.999
ALDH1A2	A_24_P73577	cg24912701	0.431246	0.161601	>0.999
DMRT2	A_32_P213459	cg19464563	0.431182	0.16167	>0.999
FAM132A	A_32_P75792	cg02279987	-0.431145	0.16171	>0.999
PM20D2	A_32_P86118	cg20933261	-0.43094	0.161932	>0.999
ZNF785	A_33_P3289416	cg16489547	0.430925	0.161948	>0.999
FOXJ2	A_24_P21985	cg12958836	-0.430839	0.162042	>0.999
GPN1	A_23_P17144	cg23039201	-0.430334	0.162588	>0.999
MOV10L1	A_33_P3409027	cg16981421	-0.430329	0.162594	>0.999
GRIN3B	A_33_P3394213	cg11544138	0.43007	0.162875	>0.999
SETD6	A_33_P3315355	cg02549819	-0.429841	0.163124	>0.999
TP53TG1	A_23_P145895	cg15652797	-0.429808	0.163159	>0.999
ALK	A_23_P324304	cg12740757	-0.429793	0.163176	>0.999
CENPF	A_23_P401	cg07393607	-0.429645	0.163337	>0.999
MTMR12	A_24_P354615	cg02517919	-0.429256	0.16376	>0.999
PPP5C	A_23_P153583	cg10465626	-0.429229	0.16379	>0.999
NRXN3	A_33_P3367438	cg10956088	0.429095	0.163936	>0.999
SALL1	A_23_P328074	cg05151154	0.428802	0.164256	>0.999
PLEKHH2	A_33_P3315719	cg24650394	-0.428787	0.164272	>0.999
LRP2	A_33_P3244728	cg13647055	0.428735	0.164328	>0.999
TFAP2A	A_33_P3361546	cg19296641	-0.428555	0.164526	>0.999
RAB37	A_23_P414654	cg16488698	0.428464	0.164625	>0.999
SLC16A13	A_23_P118741	cg02805871	0.428395	0.164701	>0.999
OTX1	A_33_P3277361	cg14174204	0.42795	0.165188	>0.999
HLA-DPB1	A_24_P166443	cg19053046	-0.427735	0.165423	>0.999
MPV17L	A_23_P357351	cg04981088	-0.427473	0.16571	>0.999
TMEM163	A_23_P39550	cg24519533	0.42705	0.166175	>0.999
TOLLIP	A_24_P287189	cg23278604	-0.426911	0.166328	>0.999
GRIN2A	A_33_P3334895	cg25047001	0.426863	0.166381	>0.999
ZNF785	A_33_P3289416	cg23893032	0.426776	0.166477	>0.999
FANCL	A_33_P3322589	cg02845365	0.426749	0.166507	>0.999
TP53TG1	A_23_P145895	cg16063666	-0.426373	0.166921	>0.999
VEPH1	A_21_P0000069	cg15462837	-0.426341	0.166957	>0.999
BCAR1	A_33_P3229272	cg05923587	0.426261	0.167044	>0.999
UBE2A	A_23_P148446	cg11881680	-0.425546	0.167834	>0.999
TP53TG1	A_23_P145895	cg22510794	-0.425469	0.16792	>0.999
NDUFS7	A_33_P3320808	cg02480840	0.425409	0.167987	>0.999
VIM	A_23_P161190	cg02236650	0.425408	0.167987	>0.999
TP53TG1	A_23_P145895	cg13595813	-0.425164	0.168258	>0.999
NKX6-2	A_33_P3264910	cg17259183	0.425032	0.168404	>0.999
EPHB4	A_33_P3216532	cg11673969	-0.424932	0.168515	>0.999
HIVEP3	A_21_P0000740	cg23762517	0.42442	0.169084	>0.999
XKR4	A_33_P3495783	cg04046889	0.424292	0.169226	>0.999
HLA-DPB1	A_24_P166443	cg13349035	-0.424193	0.169336	>0.999
HIVEP3	A_21_P0000740	cg13429998	0.424028	0.16952	>0.999
OTX1	A_33_P3277361	cg10487970	-0.42383	0.169741	>0.999
HSPE1	A_33_P3325306	cg04657470	-0.423822	0.16975	>0.999
RNF39	A_24_P314931	cg12967914	-0.423472	0.17014	>0.999
ALK	A_23_P324304	cg21125143	-0.423447	0.170168	>0.999
SLC25A15	A_33_P3840512	cg18335740	0.423361	0.170264	>0.999
UPB1	A_33_P3308468	cg08036764	-0.423359	0.170266	>0.999
USP46	A_24_P377225	cg06383135	-0.423274	0.170361	>0.999
TG	A_23_P32454	cg17326451	-0.422659	0.171049	>0.999
CFAP46	A_33_P3404829	cg19237004	-0.422466	0.171266	>0.999
HIVEP3	A_32_P59302	cg11769885	-0.422102	0.171673	>0.999
DAZL	A_23_P212105	cg15180637	0.421955	0.171839	>0.999
HIVEP3	A_21_P0000740	cg14996491	0.421668	0.172162	>0.999
SPATA6	A_23_P327483	cg21583160	0.421436	0.172422	>0.999
CXCL2	A_23_P315364	cg26013975	-0.421316	0.172557	>0.999
GAB3	A_23_P255126	cg13105517	-0.421303	0.172572	>0.999
ZEB2	A_21_P0000590	cg10319512	0.421046	0.172862	>0.999
GREB1L	A_33_P3271470	cg18914514	0.420946	0.172974	>0.999
ZNF576	A_24_P293120	cg05298871	-0.420823	0.173114	>0.999
IDH2	A_23_P129209	cg24995652	-0.420807	0.173131	>0.999
HLA-DQB1	A_33_P3424217	cg04696840	0.420572	0.173396	>0.999
HLA-DQB1	A_33_P3424217	cg21493951	0.420566	0.173403	>0.999
DMD	A_33_P3284763	cg23584714	0.420277	0.17373	>0.999
ZNF718	A_23_P124438	cg07549924	-0.420017	0.174024	>0.999
TP53TG1	A_23_P145895	cg16955004	-0.419582	0.174517	>0.999
HLA-DQB1	A_23_P8108	cg09312897	-0.419312	0.174823	>0.999
ALK	A_23_P324304	cg26579032	-0.418421	0.175837	>0.999
ASPM	A_33_P3288159	cg15973503	-0.418288	0.175989	>0.999
GPR133	A_23_P415706	cg19889044	0.41797	0.176352	>0.999
MED14	A_23_P21120	cg20784465	-0.417839	0.176502	>0.999
DBH	A_23_P112296	cg06708731	-0.417789	0.176558	>0.999
ABAT	A_33_P3366161	cg02914347	-0.417462	0.176932	>0.999
LINC01505	A_21_P0006362	cg01824059	0.417242	0.177185	>0.999
MED27	A_23_P301877	cg14573676	-0.417169	0.177268	>0.999
TBC1D5	A_23_P355455	cg23885934	0.417	0.177462	>0.999
TIRAP	A_23_P397856	cg21533667	0.416585	0.177938	>0.999
INSL6	A_22_P00008195	cg14268714	0.416109	0.178484	>0.999
ALK	A_23_P324304	cg22637507	-0.416026	0.17858	>0.999
SH3RF3	A_24_P589266	cg27005794	0.416011	0.178597	>0.999
ENAH	A_33_P3283525	cg10622931	-0.41578	0.178863	>0.999
TFAP2D	A_23_P386973	cg24094538	0.415729	0.178922	>0.999
TRIM9	A_33_P3383836	cg15124173	-0.415625	0.179042	>0.999
LYPD5	A_24_P323148	cg02631462	-0.415504	0.179181	>0.999
SALL1	A_23_P328074	cg00582524	0.415467	0.179224	>0.999
HIVEP3	A_21_P0000740	cg11424962	0.415433	0.179263	>0.999
SH3RF3	A_24_P589266	cg02294055	0.415373	0.179333	>0.999
OAZ2	A_23_P106463	cg19097639	-0.415195	0.179538	>0.999
SNCAIP	A_23_P19020	cg01790628	-0.415122	0.179622	>0.999
HNRNPLL	A_24_P225635	cg10285318	-0.414949	0.179821	>0.999
ATP7A	A_33_P3210875	cg01774624	0.41481	0.179983	>0.999
NPFFR2	A_23_P155900	cg21266330	-0.414679	0.180134	>0.999
AFTPH	A_23_P102542	cg02236134	-0.414501	0.18034	>0.999
ZNF595	A_23_P155939	cg18727948	0.41427	0.180608	>0.999
ADORA2B	A_23_P55477	cg10235170	-0.414143	0.180754	>0.999
GNAS	A_24_P273666	cg20008140	0.413976	0.180948	>0.999
ELAVL3	A_23_P319626	cg27464051	0.413751	0.18121	>0.999
UPB1	A_23_P120822	cg16592832	-0.41356	0.181431	>0.999
NOL3	A_23_P206371	cg10075378	0.413419	0.181596	>0.999
MC1R	A_33_P3352767	cg01023759	0.413291	0.181744	>0.999
GUCY1A3	A_23_P69573	cg24508611	-0.413231	0.181814	>0.999
ZNF555	A_23_P16652	cg15773138	-0.413011	0.18207	>0.999
HLA-DRA	A_32_P87697	cg26928531	-0.412966	0.182123	>0.999
CR1	A_23_P256821	cg07679226	0.412789	0.182329	>0.999
SLC22A20	A_33_P3235841	cg03219657	-0.412718	0.182411	>0.999
FN3K	A_23_P89215	cg04587829	-0.412489	0.182679	>0.999
OTX1	A_23_P403284	cg15853117	-0.412199	0.183017	>0.999
CTPS2	A_23_P10305	cg11862624	0.412155	0.183069	>0.999
CAMTA1	A_33_P3361102	cg09098700	0.411978	0.183276	>0.999
PLSCR2	A_23_P80508	cg04442406	0.411946	0.183314	>0.999
PRR5	A_23_P80382	cg24054871	0.411816	0.183465	>0.999
INSL6	A_22_P00008195	cg11830061	0.411531	0.183799	>0.999
UBE2DNL	A_23_P367071	cg00920314	0.411407	0.183944	>0.999
KCNA4	A_24_P150023	cg07784428	-0.411387	0.183967	>0.999
NR5A2	A_23_P161004	cg03257172	0.411387	0.183968	>0.999
GNAS	A_24_P418809	cg24276988	0.411134	0.184265	>0.999
PARK2	A_23_P147465	cg11226198	0.411121	0.18428	>0.999
ALDH1A2	A_24_P73577	cg09162949	0.411092	0.184313	>0.999
HIVEP3	A_33_P3216694	cg02031397	0.410354	0.185181	>0.999
INPP5A	A_24_P26897	cg16109778	0.410233	0.185323	>0.999
CDC42	A_23_P200560	cg08252745	-0.410018	0.185577	>0.999
GNAS	A_24_P53595	cg15391834	-0.409985	0.185616	>0.999
FAM160A1	A_24_P912366	cg05063232	0.409765	0.185875	>0.999
HLA-DQB1	A_33_P3424217	cg06255955	0.409756	0.185886	>0.999
PTPRR	A_23_P47924	cg24864973	0.409678	0.185978	>0.999
CAMTA1	A_21_P0000181	cg02742119	-0.409658	0.186001	>0.999
FBP1	A_23_P257111	cg12211605	-0.409482	0.186209	>0.999
HLA-DQB1	A_23_P136683	cg10180404	-0.409401	0.186305	>0.999
ADRBK1	A_33_P3384392	cg09130535	0.409371	0.186341	>0.999
THAP5	A_24_P15586	cg02833116	-0.409163	0.186586	>0.999
DGAT1	A_23_P112162	cg13438334	-0.40911	0.186649	>0.999
NARS	A_23_P101185	cg19430948	-0.408913	0.186882	>0.999
LYPD5	A_24_P323148	cg25732462	-0.408474	0.187402	>0.999
MOV10L1	A_23_P143774	cg14619338	-0.408226	0.187697	>0.999
LYPD5	A_24_P323148	cg14733720	-0.408006	0.187957	>0.999
MOSPD2	A_23_P406986	cg08721018	-0.407798	0.188205	>0.999
NOXA1	A_23_P254353	cg03168296	-0.407742	0.188271	>0.999
SORBS2	A_33_P3406861	cg06317989	-0.407684	0.18834	>0.999
GNAS	A_24_P273666	cg20782596	0.407268	0.188835	>0.999
ACTB	A_23_P135769	cg20099054	-0.407224	0.188888	>0.999
LOC101927132	A_22_P00021088	cg26630411	0.406866	0.189314	>0.999
MOV10L1	A_33_P3409027	cg24430642	-0.40677	0.189429	>0.999
ERC2	A_24_P374759	cg06678279	0.406071	0.190265	>0.999
NKX6-2	A_33_P3264910	cg03905847	0.40598	0.190373	>0.999
GNAS	A_24_P168581	cg03264550	0.405901	0.190468	>0.999
TTC39C	A_23_P308305	cg27399348	0.405731	0.190672	>0.999
CROT	A_33_P3355208	cg17326451	0.405664	0.190752	>0.999
HIVEP3	A_33_P3216694	cg26038582	0.405482	0.190971	>0.999
ALDH1L1-AS2	A_22_P00021719	cg12263602	0.405319	0.191166	>0.999
ZNF275	A_24_P194748	cg11425488	-0.404779	0.191815	>0.999
SALL1	A_23_P328074	cg04698114	0.404739	0.191863	>0.999
NKX6-2	A_22_P00020774	cg10171347	-0.40452	0.192127	>0.999
XIRP2	A_23_P108743	cg02084485	-0.40426	0.192441	>0.999
ZFP1	A_23_P3856	cg16171480	-0.403984	0.192773	>0.999
HLA-DQB1	A_22_P00007720	cg10846853	-0.403824	0.192966	>0.999
NKX6-2	A_33_P3264910	cg27583690	0.403787	0.193011	>0.999
CHRNG	A_33_P3212192	cg11232658	0.403559	0.193286	>0.999
GNAS	A_24_P168581	cg00267746	0.403163	0.193765	>0.999
CKLF	A_23_P206396	cg01007768	-0.402974	0.193994	>0.999
C20orf173	A_33_P3324730	cg24132800	-0.402969	0.194001	>0.999
TFPI	A_23_P330070	cg26466380	0.402745	0.194272	>0.999
HLA-DRA	A_32_P87697	cg19248557	-0.402711	0.194313	>0.999
EPHB4	A_33_P3216532	cg00783423	-0.4027	0.194326	>0.999
DNAJC21	A_33_P3310533	cg09934003	-0.402631	0.19441	>0.999
HLA-DQB1	A_23_P136683	cg24376311	0.402574	0.194479	>0.999
GNAS	A_24_P168581	cg12372477	-0.402543	0.194516	>0.999
HLA-DPB1	A_23_P258769	cg14870156	-0.402482	0.194591	>0.999
FAM198A	A_33_P3351316	cg05957119	-0.402265	0.194854	>0.999
FCAR	A_23_P208768	cg15661272	0.402237	0.194888	>0.999
OAZ2	A_23_P106463	cg14488391	-0.402194	0.19494	>0.999
GRIA3	A_24_P229025	cg06596825	-0.402111	0.195041	>0.999
E2F5	A_23_P31721	cg16882924	0.402102	0.195052	>0.999
PGR	A_32_P49199	cg13906669	-0.402043	0.195124	>0.999
MACROD2	A_23_P143334	cg07376916	-0.401815	0.195401	>0.999
TIMM10	A_23_P64343	cg15888699	-0.401734	0.1955	>0.999
ELTD1	A_33_P3362611	cg21113740	-0.401643	0.195611	>0.999
ALCAM	A_33_P3713357	cg07677545	-0.401639	0.195615	>0.999
IQCE	A_23_P19852	cg04955333	0.401427	0.195873	>0.999
SMAGP	A_23_P64837	cg17653784	-0.401333	0.195988	>0.999
EIF2AK4	A_23_P54540	cg01081584	0.401017	0.196373	>0.999
NR3C1	A_21_P0000153	cg18718518	-0.400979	0.19642	>0.999
GPN1	A_22_P00019640	cg23039201	0.400761	0.196686	>0.999
TECR	A_33_P3372466	cg07482800	-0.400753	0.196695	>0.999
BATF3	A_23_P160720	cg21421701	-0.400651	0.196821	>0.999
ZNF275	A_24_P194748	cg03323167	-0.40058	0.196908	>0.999
HMCN2	A_33_P3224730	cg15997535	0.400437	0.197082	>0.999
GNAS	A_24_P418809	cg20008140	0.400411	0.197114	>0.999
SMARCA2	A_23_P60354	cg01244981	0.400306	0.197243	>0.999
SPATA33	A_32_P107493	cg21864071	0.400258	0.197301	>0.999
ERCC6	A_23_P1292	cg14343062	0.400257	0.197302	>0.999
ZNF785	A_33_P3289416	cg10826808	0.400159	0.197422	>0.999
DIP2C	A_33_P3238484	cg11722581	0.400102	0.197493	>0.999
SETD6	A_33_P3315355	cg21883646	-0.400073	0.197527	>0.999
DMD	A_33_P3284763	cg08888175	-0.399985	0.197636	>0.999
C20orf24	A_23_P102582	cg03076771	-0.399878	0.197767	>0.999
ATXN7L1	A_23_P356109	cg15910895	-0.399717	0.197964	>0.999
PTPRN	A_23_P90722	cg03361379	0.399559	0.198158	>0.999
NFKBIA	A_23_P106002	cg16518861	0.399508	0.198221	>0.999
CROT	A_33_P3355208	cg16063666	0.39934	0.198427	>0.999
OR8B2	A_33_P3253578	cg13012115	0.399324	0.198447	>0.999
CROT	A_33_P3355208	cg13595813	0.398948	0.198909	>0.999
MRAS	A_24_P88850	cg22527739	-0.398904	0.198963	>0.999
GRIN2A	A_24_P381844	cg24764979	0.398828	0.199057	>0.999
ALCAM	A_33_P3713357	cg19254830	-0.398804	0.199086	>0.999
SNORA38	A_21_P0000326	cg06023161	0.398749	0.199153	>0.999
GNAS	A_24_P168581	cg22407822	0.398741	0.199164	>0.999
MOV10L1	A_23_P143774	cg08074528	-0.39857	0.199375	>0.999
RASSF2	A_24_P288448	cg16385758	-0.398187	0.199846	>0.999
GNAS	A_24_P168581	cg23159236	0.397304	0.200937	>0.999
ACTR3	A_23_P108785	cg17386473	-0.397298	0.200945	>0.999
UBE2A	A_33_P3341189	cg11881680	-0.397102	0.201188	>0.999
PABPC3	A_23_P48307	cg00018896	0.39696	0.201363	>0.999
MC1R	A_33_P3352767	cg23057051	0.396942	0.201386	>0.999
LCN8	A_33_P3368083	cg03231117	0.396867	0.201479	>0.999
LYPD5	A_24_P323148	cg14931230	-0.396857	0.201491	>0.999
UPB1	A_23_P120822	cg15223899	-0.396727	0.201652	>0.999
KLHL13	A_23_P159974	cg21517954	0.396605	0.201804	>0.999
RIMS1	A_23_P342585	cg07129921	-0.396196	0.202312	>0.999
LRRC7	A_33_P3307836	cg06142735	0.395831	0.202766	>0.999
NPFFR2	A_23_P155900	cg20289913	-0.395647	0.202995	>0.999
PAX2	A_33_P3380850	cg07046369	-0.395498	0.20318	>0.999
ELTD1	A_23_P62741	cg14319235	-0.395346	0.203371	>0.999
LOC90768	A_22_P00004983	cg17055507	-0.395027	0.203768	>0.999
LINC00271	A_22_P00011670	cg16794986	0.394431	0.204514	>0.999
OTX1	A_33_P3277361	cg23116322	0.394169	0.204841	>0.999
HNF1A	A_33_P3299119	ch.12.2515819F	-0.394128	0.204892	>0.999
CENPF	A_24_P96780	cg07393607	-0.393799	0.205305	>0.999
GRIN2A	A_24_P381844	cg10951859	0.393608	0.205545	>0.999
SRD5A2	A_23_P28186	cg15403517	0.393564	0.2056	>0.999
ATP1A4	A_24_P307626	cg09046080	0.393435	0.205762	>0.999
ANKRD62	A_33_P3215298	cg05060646	-0.392614	0.206794	>0.999
FANCL	A_23_P131383	cg07282284	0.392501	0.206937	>0.999
ALDH1A2	A_24_P73577	cg00930873	0.392462	0.206986	>0.999
PHLPP1	A_23_P89762	cg09354742	-0.392432	0.207024	>0.999
HLA-DPB1	A_33_P3271634	cg25045942	-0.392381	0.207087	>0.999
TNR	A_23_P45864	cg16124834	-0.392064	0.207488	>0.999
TLE4	A_23_P83094	cg14241138	-0.391608	0.208064	>0.999
HSPE1	A_23_P56922	cg04657470	-0.391198	0.208583	>0.999
ANKRD33B	A_33_P3213468	cg23907453	0.391178	0.208608	>0.999
HLA-DPB1	A_33_P3271651	cg10850215	-0.390606	0.209333	>0.999
ERCC6	A_23_P1292	cg16161657	0.390597	0.209345	>0.999
FRAS1	A_33_P3380647	cg05322332	0.390579	0.209368	>0.999
ALDH1A2	A_24_P73577	cg20878463	0.390285	0.209741	>0.999
ISY1	A_23_P124164	cg22259778	-0.390143	0.209922	>0.999
GNAS	A_24_P418809	cg21222634	-0.39007	0.210014	>0.999
MOV10L1	A_23_P143774	cg16981421	-0.389799	0.210359	>0.999
GREB1	A_23_P412476	cg10899175	0.389694	0.210492	>0.999
MITF	A_23_P426663	cg21178333	0.389657	0.21054	>0.999
NR3C1	A_33_P3216297	cg24026230	-0.389576	0.210643	>0.999
TFAP2A	A_33_P3361546	cg11526928	-0.389153	0.211182	>0.999
TBC1D1	A_24_P943613	cg00737514	0.38899	0.21139	>0.999
IHH	A_33_P3338698	cg25908985	-0.388936	0.211459	>0.999
GRIN2A	A_32_P169114	cg00036299	0.388927	0.211471	>0.999
CLCC1	A_33_P3224250	cg25638802	0.388915	0.211487	>0.999
MOV10L1	A_33_P3409027	cg13895323	-0.388816	0.211612	>0.999
LRRC7	A_33_P3263212	cg19898963	-0.388777	0.211663	>0.999
SPRED3	A_33_P3401981	cg08704562	-0.388732	0.21172	>0.999
PLCE1	A_23_P35617	cg14763096	-0.388649	0.211827	>0.999
ELTD1	A_23_P62741	cg26422458	-0.38851	0.212004	>0.999
RFX8	A_33_P3281741	cg12464048	-0.388381	0.212168	>0.999
TACC2	A_23_P127186	cg15372959	0.388334	0.212228	>0.999
GNAS	A_24_P168581	cg13231951	0.388103	0.212524	>0.999
OTX1	A_33_P3277361	cg15862215	-0.387984	0.212677	>0.999
TFPI	A_33_P3212615	cg26466380	0.387943	0.21273	>0.999
NKX6-2	A_22_P00020774	cg27583690	-0.387689	0.213055	>0.999
NUP155	A_23_P7679	cg11029346	-0.387115	0.213793	>0.999
DIP2C	A_33_P3238493	cg19683608	0.386997	0.213944	>0.999
HIVEP3	A_33_P3216694	cg11424962	0.386958	0.213994	>0.999
TP53TG1	A_23_P145895	cg18952098	-0.38666	0.214377	>0.999
CROT	A_33_P3355208	cg07582133	0.386447	0.214653	>0.999
RANGRF	A_23_P55136	cg16696476	-0.386181	0.214995	>0.999
RASSF2	A_24_P288448	cg03605116	-0.386017	0.215207	>0.999
GUCY1A3	A_23_P69573	cg22276332	-0.385976	0.215259	>0.999
HLA-DQB1	A_23_P136683	cg03461499	0.385894	0.215365	>0.999
FLJ26850	A_22_P00018121	cg16349876	-0.385765	0.215532	>0.999
TFAP2A-AS1	A_21_P0000613	cg19296641	0.385521	0.215848	>0.999
TBL1X	A_24_P417162	cg26507939	0.385513	0.215858	>0.999
HLA-DRA	A_32_P87697	cg03930097	-0.385442	0.21595	>0.999
TMEM97	A_24_P190168	cg00616525	0.385287	0.21615	>0.999
RHOC	A_23_P406424	cg06201907	-0.385191	0.216274	>0.999
SCARA3	A_23_P215900	cg14805211	0.384969	0.216562	>0.999
ETV7	A_23_P42353	cg05298677	0.384612	0.217024	>0.999
FGG	A_23_P148088	cg21087260	-0.384516	0.217149	>0.999
ALKBH3	A_23_P35989	cg26579032	-0.384449	0.217237	>0.999
MUC17	A_23_P306610	cg23858082	-0.384378	0.217329	>0.999
GUCY1A3	A_33_P3269110	cg04840415	-0.384341	0.217377	>0.999
SPRED3	A_33_P3401981	cg03733219	-0.38433	0.217391	>0.999
FIGN	A_32_P34003	cg21315173	0.384309	0.217418	>0.999
NAA11	A_23_P155890	cg08124867	-0.384286	0.217448	>0.999
TLE1	A_33_P3217731	cg27232144	-0.384159	0.217612	>0.999
NEFM	A_33_P3249534	cg04118306	0.384067	0.217733	>0.999
IFNAR2	A_23_P211080	cg17748222	-0.383571	0.218377	>0.999
LINC01237	A_19_P00321356	cg27557307	0.383548	0.218408	>0.999
HTR1A	A_24_P97687	cg08764163	-0.383475	0.218503	>0.999
LOC101927768	A_22_P00009627	cg01793744	0.383393	0.21861	>0.999
ENDOV	A_21_P0014357	cg13377771	-0.38336	0.218653	>0.999
SRGAP3	A_23_P358410	cg25113589	-0.383303	0.218727	>0.999
TSPAN17	A_23_P425516	cg03474795	0.382971	0.219159	>0.999
C2CD2	A_33_P3246258	cg25611931	0.382774	0.219416	>0.999
CAPZB	A_23_P126752	cg11174740	-0.382524	0.219744	>0.999
LOC100289333	A_33_P3642036	cg05486832	-0.382445	0.219846	>0.999
ELAVL3	A_23_P319626	cg20544848	-0.382157	0.220223	>0.999
RAB37	A_33_P3314594	cg08661469	-0.382133	0.220255	>0.999
RNF5	A_23_P8095	cg02260340	0.381782	0.220715	>0.999
OSGEPL1-AS1	A_22_P00001196	cg02835079	0.381768	0.220732	>0.999
PHACTR4	A_33_P3321602	cg10711145	-0.381725	0.220789	>0.999
ZNF233	A_32_P99311	cg14531862	0.381709	0.22081	>0.999
GNAS	A_24_P53595	cg16993684	0.381528	0.221047	>0.999
NYNRIN	A_33_P3258600	cg10039281	-0.381458	0.221139	>0.999
NPFFR2	A_23_P155900	cg04008252	-0.381433	0.221172	>0.999
PARP11	A_24_P59494	cg02925627	0.381314	0.221328	>0.999
RAPGEF5	A_33_P3221618	cg21733013	-0.381233	0.221435	>0.999
DHDDS	A_33_P3340792	cg18234561	-0.38117	0.221517	>0.999
KEAP1	A_23_P119141	cg02428100	0.381135	0.221563	>0.999
LRRC7	A_33_P3307840	cg20295186	0.380724	0.222104	>0.999
VGLL4	A_21_P0003101	cg16131859	0.380662	0.222185	>0.999
BBS1	A_24_P184305	cg10130811	-0.380637	0.222219	>0.999
EDIL3	A_23_P401606	cg22920665	0.380577	0.222297	>0.999
KCNN1	A_23_P119573	cg14711202	0.380368	0.222572	>0.999
HLA-DQB1	A_33_P3424217	cg13047157	0.379974	0.223092	>0.999
ARMC8	A_23_P18384	cg27326819	0.37981	0.223308	>0.999
NFASC	A_33_P3406866	cg17042926	0.379527	0.223681	>0.999
C6orf120	A_33_P3368675	cg23204407	-0.37946	0.223769	>0.999
HIVEP3	A_33_P3216694	cg17945447	0.378982	0.224402	>0.999
VGLL4	A_23_P132595	cg25619837	0.378956	0.224437	>0.999
RFX8	A_19_P00319028	cg27510024	0.378918	0.224486	>0.999
BRSK2	A_24_P326708	cg20716688	0.378869	0.224552	>0.999
SKAP1	A_23_P100730	cg16818372	0.3785	0.225041	>0.999
MED12L	A_33_P3259725	cg17913275	0.37836	0.225227	>0.999
C19orf45	A_33_P3319886	cg17195301	0.378288	0.225322	>0.999
NKX6-2	A_33_P3264910	cg02306630	0.378265	0.225352	>0.999
ETV7	A_23_P42353	cg13133961	0.37812	0.225545	>0.999
RASSF2	A_23_P166087	cg26650480	-0.37794	0.225784	>0.999
CCDC146	A_23_P168771	cg04544118	0.377877	0.225868	>0.999
ECSIT	A_23_P119295	cg27146590	-0.377847	0.225908	>0.999
RASSF2	A_24_P288448	cg16236143	-0.377703	0.226099	>0.999
TCF7L2	A_23_P389588	cg05316006	0.37768	0.226129	>0.999
SETBP1	A_23_P4551	cg13016411	0.377636	0.226188	>0.999
DPY19L4	A_24_P481824	cg09166546	-0.37758	0.226263	>0.999
GNAS	A_24_P273666	cg17658854	0.377525	0.226335	>0.999
ALDH1A2	A_24_P73577	cg26538160	0.377523	0.226338	>0.999
LOC100289333	A_33_P3642036	cg02497747	-0.377214	0.22675	>0.999
KBTBD11	A_23_P94319	cg25021970	0.377031	0.226993	>0.999
NKX6-2	A_22_P00020774	cg17996619	-0.377031	0.226993	>0.999
SPTBN4	A_24_P293114	cg26147746	0.376952	0.227099	>0.999
TNFRSF10C	A_23_P256724	cg02938601	-0.376539	0.22765	>0.999
TMTC2	A_23_P382705	cg16010707	-0.376372	0.227873	>0.999
CNTN4	A_23_P144020	cg05307437	0.376371	0.227874	>0.999
PNCK	A_23_P62377	cg05295197	-0.376116	0.228215	>0.999
RNF39	A_24_P314931	cg10865856	-0.376104	0.22823	>0.999
ATXN1	A_24_P294842	cg08138574	-0.376057	0.228294	>0.999
OXR1	A_23_P94204	cg20095581	-0.376034	0.228325	>0.999
GRIN2A	A_33_P3318627	cg00036299	0.376019	0.228344	>0.999
FBXL18	A_33_P3211404	cg14155567	-0.376001	0.228369	>0.999
ELAVL3	A_23_P319626	cg02744880	-0.375995	0.228377	>0.999
GUCY1A3	A_32_P179138	cg24508611	-0.375893	0.228514	>0.999
LILRB4	A_33_P3267799	cg24140775	-0.375859	0.228558	>0.999
OTX1	A_23_P403284	cg01940425	-0.375539	0.228987	>0.999
HLA-DQB1	A_33_P3424217	cg10180404	0.37542	0.229147	>0.999
GUCY1A3	A_23_P69573	cg17714276	-0.375121	0.229548	>0.999
MEPCE	A_24_P312189	cg07136695	-0.375058	0.229632	>0.999
H3F3A	A_24_P105298	cg11978873	0.374947	0.229781	>0.999
OTX1	A_33_P3277361	cg10658666	0.374867	0.229889	>0.999
TDRD5	A_32_P536872	cg11853788	0.374755	0.230038	>0.999
TACC2	A_23_P127186	cg06966660	0.374704	0.230107	>0.999
BTRC	A_23_P46819	cg22547206	-0.37462	0.23022	>0.999
UPB1	A_23_P120822	cg18495047	-0.374537	0.230331	>0.999
VGLL4	A_23_P132595	cg23866089	0.374536	0.230333	>0.999
TDRD5	A_33_P3421664	cg11853788	-0.374358	0.230573	>0.999
FLNC	A_21_P0013349	cg24606273	0.374163	0.230836	>0.999
PYY	A_33_P3329958	cg09467501	-0.374118	0.230896	>0.999
SLC16A13	A_23_P118741	cg09543792	0.374097	0.230924	>0.999
SCCPDH	A_23_P62807	cg20478514	-0.373936	0.231141	>0.999
NEK3	A_23_P333705	cg17662639	-0.373873	0.231226	>0.999
TPH2	A_24_P401787	cg03739409	0.373617	0.231571	>0.999
HIVEP3	A_33_P3216694	cg16685388	0.373611	0.231578	>0.999
ENAH	A_23_P51397	cg10622931	0.373515	0.231708	>0.999
MIPEP	A_33_P3404411	cg23767629	-0.373395	0.23187	>0.999
ABTB1	A_33_P3358295	cg24052541	-0.373292	0.23201	>0.999
R3HDM1	A_33_P3224212	cg00311371	-0.373226	0.232099	>0.999
ZNF275	A_24_P194748	cg12057300	-0.373119	0.232243	>0.999
OAF	A_24_P391586	cg06711090	-0.373084	0.23229	>0.999
ALK	A_23_P324304	cg18277754	-0.373065	0.232315	>0.999
RGS12	A_23_P352435	cg15230030	-0.372508	0.233069	>0.999
RNLS	A_23_P202501	cg12319720	0.372387	0.233234	>0.999
TKTL2	A_33_P3274955	cg05745457	-0.372099	0.233624	>0.999
PHF20L1	A_24_P403303	cg10591701	-0.371982	0.233782	>0.999
MYO5B	A_33_P3841621	cg18401380	0.371752	0.234094	>0.999
STOX2	A_24_P163237	cg02088403	-0.371349	0.234642	>0.999
MFSD8	A_24_P303080	cg15013279	0.37067	0.235565	>0.999
PSORS1C3	A_21_P0005020	cg13468624	0.370507	0.235788	>0.999
CCNG1	A_33_P3232277	cg21592278	0.370334	0.236024	>0.999
TFPI	A_23_P330070	cg22334857	0.370225	0.236172	>0.999
SH3RF2	A_24_P120537	cg00040592	0.370071	0.236382	>0.999
ELTD1	A_33_P3362611	cg14319235	-0.370025	0.236445	>0.999
GUCY1A3	A_33_P3269109	cg06175090	0.370006	0.236471	>0.999
ZC3HAV1	A_33_P3397418	cg00761644	-0.369602	0.237023	>0.999
RND1	A_23_P53370	cg08126223	-0.369498	0.237166	>0.999
LTBP3	A_24_P298360	cg13933491	-0.369354	0.237363	>0.999
CTU1	A_33_P3395971	cg10681137	0.369244	0.237514	>0.999
PACS2	A_24_P393372	cg14401320	-0.369114	0.237692	>0.999
PDE4D	A_33_P3389649	cg03207350	0.369052	0.237777	>0.999
TP53TG1	A_23_P145895	cg11252776	-0.368874	0.23802	>0.999
RAI2	A_23_P254165	cg09926212	-0.36882	0.238095	>0.999
OTX1	A_23_P403284	cg23116322	-0.368645	0.238334	>0.999
SLC45A1	A_32_P223059	cg02989448	0.36773	0.239592	>0.999
BBX	A_33_P3369311	cg01246178	-0.367729	0.239593	>0.999
SSPN	A_21_P0007483	cg05008496	-0.367648	0.239704	>0.999
FBXO4	A_24_P171873	cg26810146	-0.367627	0.239733	>0.999
ARID1B	A_33_P3333078	cg24962544	0.367583	0.239794	>0.999
GNAS	A_24_P53595	cg09772382	0.367533	0.239862	>0.999
TFPI	A_23_P330070	cg23477967	0.367458	0.239966	>0.999
HSPE1	A_33_P3325306	cg23273364	0.367382	0.240071	>0.999
UBR5	A_32_P159400	cg15136429	-0.367263	0.240235	>0.999
CROT	A_23_P168669	cg17326451	-0.366898	0.240739	>0.999
PRPF40B	A_33_P3311205	cg13689156	0.366854	0.240799	>0.999
HLA-DPB1	A_23_P258769	cg19990651	-0.366807	0.240864	>0.999
TLE1	A_33_P3379775	cg27232144	-0.366413	0.241408	>0.999
GRIN2A	A_24_P381844	cg09001143	-0.366351	0.241494	>0.999
PAX2	A_33_P3380850	cg26156687	-0.365941	0.242061	>0.999
TAGLN3	A_23_P80817	cg08570199	0.365912	0.242101	>0.999
PLEKHM1	A_23_P152727	cg20058776	-0.365753	0.242322	>0.999
OAZ2	A_23_P106463	cg01337439	-0.365675	0.24243	>0.999
FAM49A	A_23_P21560	cg10502303	-0.365323	0.242918	>0.999
OR8U8	A_33_P3335057	cg03812751	-0.365049	0.243299	>0.999
ACTR1B	A_23_P28279	cg20055776	0.364944	0.243444	>0.999
CCNL2	A_24_P51588	cg13053783	-0.364926	0.243469	>0.999
IZUMO1R	A_24_P206702	cg20962693	0.364921	0.243476	>0.999
KALRN	A_33_P3219121	cg21083798	-0.364857	0.243565	>0.999
LIME1	A_23_P376088	cg02966332	-0.364569	0.243966	>0.999
TRAPPC9	A_23_P73420	cg16317330	-0.363926	0.244861	>0.999
LOC100130451	A_33_P3325606	cg21528464	-0.363849	0.244968	>0.999
PLEKHM1	A_33_P3405897	cg20058776	0.363831	0.244994	>0.999
TMEFF2	A_23_P125383	cg22742965	0.36381	0.245023	>0.999
ADARB2	A_23_P86751	cg16815651	-0.363613	0.245297	>0.999
RGS14	A_23_P124927	cg04175872	0.363571	0.245356	>0.999
LYPD5	A_22_P00018799	cg02567691	0.36355	0.245385	>0.999
PTPRN	A_23_P90722	cg10310310	0.363159	0.245932	>0.999
BEGAIN	A_33_P3321205	cg18516195	-0.362555	0.246776	>0.999
PRSS56	A_33_P3345309	cg11223738	-0.36241	0.246979	>0.999
ATXN7L1	A_33_P3331095	cg15910895	-0.362265	0.247183	>0.999
TFPI	A_33_P3212615	cg22334857	0.362021	0.247525	>0.999
RNF5	A_23_P8095	cg09301199	0.362015	0.247534	>0.999
GTPBP10	A_33_P3467126	cg18934581	-0.361918	0.24767	>0.999
CFAP46	A_23_P311713	cg06686765	-0.361897	0.247699	>0.999
HLA-DPB1	A_33_P3271651	cg14870156	-0.361787	0.247854	>0.999
ALDH1L1-AS2	A_22_P00021719	cg03697693	0.361704	0.247971	>0.999
TACC2	A_23_P127186	cg25307318	0.361611	0.248101	>0.999
SLC36A4	A_33_P3422991	cg07964716	0.361563	0.248168	>0.999
EVC2	A_23_P320225	cg03881544	0.361462	0.248311	>0.999
BTBD11	A_23_P419714	cg21698185	-0.36111	0.248805	>0.999
DGAT1	A_22_P00024043	cg13438334	-0.361104	0.248814	>0.999
CHST8	A_23_P90273	cg13959523	0.360674	0.249419	>0.999
OAZ2	A_23_P106463	cg01885480	-0.360652	0.24945	>0.999
ELTD1	A_33_P3362611	cg26422458	-0.360568	0.249568	>0.999
ELTD1	A_33_P3362611	cg18592365	-0.360513	0.249646	>0.999
FGF11	A_22_P00022010	cg24617155	0.360463	0.249716	>0.999
SSPN	A_23_P203920	cg02963114	-0.360172	0.250128	>0.999
IRAK3	A_23_P162300	cg20395892	0.359942	0.250453	>0.999
DOCK2	A_24_P263653	cg26503653	-0.35986	0.250568	>0.999
SETD6	A_23_P129358	cg21335942	0.359778	0.250684	>0.999
PTPN12	A_23_P8763	cg01015416	0.359491	0.25109	>0.999
DIP2C	A_33_P3238493	cg01263942	0.359412	0.251202	>0.999
TMEM52	A_33_P3251073	cg10096055	-0.359283	0.251384	>0.999
AKIRIN2	A_23_P428827	cg16958963	0.359224	0.251467	>0.999
CROT	A_33_P3355208	cg15350036	0.359222	0.25147	>0.999
SLC15A4	A_24_P13311	cg13617280	-0.359219	0.251474	>0.999
SSPN	A_21_P0007483	cg25968571	-0.359025	0.25175	>0.999
OAZ2	A_23_P106463	cg14909603	-0.359018	0.251759	>0.999
RASSF2	A_24_P288448	cg02052933	-0.358885	0.251949	>0.999
BRSK2	A_33_P3273480	cg01468621	-0.358568	0.252398	>0.999
SEC61G	A_23_P71241	cg00945507	0.358516	0.252472	>0.999
TFPI	A_33_P3212615	cg23477967	0.358384	0.252659	>0.999
COL19A1	A_23_P375922	cg21912531	-0.358359	0.252694	>0.999
NR3C1	A_21_P0000153	cg21702128	-0.358315	0.252757	>0.999
MOV10L1	A_24_P231010	cg16981421	-0.35817	0.252963	>0.999
TFEB	A_33_P3344618	cg23616309	-0.358151	0.252989	>0.999
PPIG	A_23_P154411	cg00433418	-0.358008	0.253193	>0.999
ITIH5	A_33_P3420380	cg00989059	0.357964	0.253256	>0.999
RSU1	A_23_P149813	cg19275754	-0.357881	0.253374	>0.999
FLJ26850	A_22_P00018121	cg18756179	-0.357836	0.253438	>0.999
OAZ2	A_23_P106463	cg19869369	0.357763	0.253542	>0.999
TP53TG1	A_23_P145895	cg21526343	-0.357643	0.253712	>0.999
BCAR1	A_33_P3229272	cg15317982	0.357616	0.253751	>0.999
STARD13-AS	A_22_P00022660	cg25373429	0.357541	0.253858	>0.999
PLAU	A_33_P3306146	cg12351660	0.357526	0.253878	>0.999
GNAS	A_24_P168581	cg00466827	0.357406	0.25405	>0.999
ALDH1A2	A_24_P73577	cg02781660	0.357337	0.254148	>0.999
CYP46A1	A_23_P48784	cg12981596	-0.357227	0.254305	>0.999
RND1	A_23_P53370	cg16861318	-0.357211	0.254328	>0.999
PPFIA2	A_23_P402936	cg24719984	0.35716	0.2544	>0.999
TBL1X	A_24_P417162	cg23151950	0.356938	0.254718	>0.999
MINA	A_24_P388570	cg09463177	-0.356695	0.255065	>0.999
ALK	A_23_P324304	cg14163665	-0.356672	0.255097	>0.999
XKR4	A_22_P00017696	cg04046889	-0.356546	0.255276	>0.999
CR1	A_23_P256821	cg21406063	0.356463	0.255396	>0.999
NCF4	A_33_P3365432	cg22189595	-0.356402	0.255483	>0.999
HSPG2	A_33_P3321657	cg21616627	-0.35626	0.255685	>0.999
NAA11	A_23_P155890	cg20073882	-0.355925	0.256165	>0.999
ZNF233	A_32_P99311	cg05531918	0.355866	0.256249	>0.999
BTBD11	A_23_P419714	cg09689137	-0.355849	0.256274	>0.999
ZC3HAV1	A_23_P20122	cg00761644	-0.355677	0.25652	>0.999
DMD	A_33_P3284763	cg24185987	-0.35535	0.256988	>0.999
OAZ2	A_23_P106463	cg17077762	0.355037	0.257438	>0.999
SEC61G	A_23_P71241	cg10530063	0.354887	0.257654	>0.999
ATP1A4	A_24_P307626	cg06956052	0.35434	0.25844	>0.999
TOP1MT	A_24_P248053	cg05580800	-0.354314	0.258477	>0.999
GPR12	A_33_P3236833	cg21087108	-0.353893	0.259083	>0.999
KCNB2	A_33_P3415350	cg00114478	0.353788	0.259235	>0.999
MOV10L1	A_33_P3409027	cg14619338	-0.353734	0.259312	>0.999
CROT	A_23_P168669	cg16955004	-0.353633	0.259459	>0.999
SCARA3	A_33_P3352019	cg14805211	0.353353	0.259862	>0.999
GTDC1	A_23_P153945	cg08289038	0.353343	0.259876	>0.999
NME4	A_24_P210829	cg13768545	0.353228	0.260042	>0.999
LCN9	A_33_P3423931	cg09437162	-0.353158	0.260144	>0.999
NOS1	A_33_P3365167	cg02500231	0.353033	0.260324	>0.999
HLA-DPB1	A_33_P3271635	cg17588455	-0.352717	0.260781	>0.999
CROT	A_33_P3355208	cg10560069	0.352693	0.260815	>0.999
CLASP1	A_23_P311232	cg25417298	0.35247	0.261139	>0.999
SH3RF3-AS1	A_22_P00005535	cg10654819	0.352453	0.261163	>0.999
CHAC2	A_32_P194264	cg00993365	-0.352271	0.261427	>0.999
CFAP46	A_23_P75179	cg19237004	0.352244	0.261466	>0.999
BSX	A_33_P3311210	cg18675049	-0.351988	0.261837	>0.999
GUCY1A3	A_23_P69573	cg06175090	-0.351653	0.262323	>0.999
MACROD2	A_32_P89352	cg07376916	-0.351593	0.26241	>0.999
B3GNTL1	A_24_P181672	cg24678211	-0.351567	0.262447	>0.999
MAEL	A_23_P114934	cg27053975	-0.351389	0.262706	>0.999
BCR	A_24_P873764	cg03930964	-0.351358	0.262751	>0.999
NMB	A_23_P88522	cg12863693	-0.351352	0.26276	>0.999
ADAM33	A_23_P502343	cg00539386	0.351189	0.262997	>0.999
TG	A_23_P32454	cg13571802	0.350675	0.263745	>0.999
DZIP1	A_33_P3400224	cg11337289	-0.350555	0.263919	>0.999
NDST3	A_23_P73170	cg12449286	0.350052	0.264653	>0.999
TG	A_23_P32454	cg21616161	0.349951	0.2648	>0.999
ITIH5	A_24_P220855	cg17753476	0.349825	0.264984	>0.999
SALL1	A_23_P328074	cg02864757	0.349816	0.264997	>0.999
CTU1	A_33_P3395971	cg15885734	0.349664	0.265219	>0.999
ELTD1	A_23_P62741	cg21113740	-0.349611	0.265296	>0.999
BRD2	A_22_P00020674	cg06361403	0.349606	0.265303	>0.999
SASH1	A_24_P658584	cg22516138	-0.349484	0.265481	>0.999
ERC2	A_24_P205045	cg06678279	0.348978	0.266221	>0.999
NAA11	A_23_P155890	cg09899801	-0.348941	0.266276	>0.999
ELTD1	A_33_P3362611	cg15084543	-0.348921	0.266306	>0.999
CROT	A_33_P3355208	cg15652797	0.348793	0.266492	>0.999
LIN54	A_33_P3851513	cg10724425	-0.348476	0.266958	>0.999
TKTL2	A_33_P3274955	cg02554737	-0.348389	0.267085	>0.999
SLC1A2	A_24_P350759	cg24190415	0.348315	0.267194	>0.999
SESTD1	A_33_P3378051	cg13799978	-0.348298	0.267218	>0.999
UGGT2	A_24_P44341	cg17845983	-0.348253	0.267284	>0.999
ZIC5	A_32_P219942	cg12907379	0.347953	0.267724	>0.999
HDDC3	A_23_P65830	cg19670290	-0.347729	0.268054	>0.999
HLA-DQB1	A_33_P3424222	cg10180404	0.347677	0.26813	>0.999
SETD6	A_23_P129358	cg09132913	0.347442	0.268475	>0.999
ANK1	A_33_P3376321	cg16129172	-0.347354	0.268605	>0.999
ATP2C1	A_24_P137376	cg04066626	0.347291	0.268699	>0.999
SEC24D	A_23_P159382	cg16175560	-0.347038	0.269071	>0.999
TRIM6	A_24_P381199	cg17706456	0.346967	0.269175	>0.999
HLA-DQB1	A_33_P3424222	cg13047157	-0.346863	0.269329	>0.999
MYLK2	A_23_P80008	cg08726417	-0.346563	0.26977	>0.999
RASSF2	A_24_P288448	cg03519577	-0.346552	0.269786	>0.999
HLA-DPB1	A_33_P3271651	cg19990651	-0.345952	0.270673	>0.999
AP4E1	A_24_P929369	cg21124552	-0.345852	0.270821	>0.999
FAM96B	A_23_P77455	cg27163800	-0.34577	0.270943	>0.999
EIF4ENIF1	A_23_P132263	cg00850245	0.345657	0.271108	>0.999
OLFM1	A_33_P3248354	cg09068303	0.345552	0.271264	>0.999
MUC17	A_24_P169507	cg23858082	-0.345487	0.271361	>0.999
SSPN	A_23_P203920	cg03206503	-0.345328	0.271596	>0.999
PTPRN2	A_32_P66804	cg23812848	0.345042	0.27202	>0.999
STARD13	A_33_P6592586	cg16151567	0.344983	0.272108	>0.999
VGLL4	A_23_P132595	cg01029247	0.344768	0.272426	>0.999
ATXN1	A_33_P3320772	cg08138574	-0.34444	0.272912	>0.999
TG	A_23_P32454	cg00063945	-0.344299	0.273123	>0.999
CHD3	A_33_P3239287	cg09417461	0.344222	0.273237	>0.999
GNAS	A_24_P168581	cg25308079	0.344208	0.273257	>0.999
GNAS	A_24_P168581	cg11480267	0.344118	0.273391	>0.999
MKX	A_24_P326491	cg15049495	0.344081	0.273447	>0.999
ZEB2	A_33_P3243832	cg10319512	-0.343599	0.274164	>0.999
SESN1	A_23_P93562	cg24424608	0.343362	0.274517	>0.999
LOC100132215	A_22_P00020225	cg22197050	0.343257	0.274673	>0.999
LOC100289333	A_22_P00018003	cg09656668	-0.343246	0.27469	>0.999
GTF2F2	A_33_P3317198	cg14945579	-0.343167	0.274807	>0.999
MAPRE3	A_23_P131683	cg15315096	0.343032	0.275008	>0.999
PTPRN2	A_32_P79434	cg06555227	0.343024	0.27502	>0.999
ING1	A_24_P39211	cg26465101	-0.342999	0.275057	>0.999
BRSK2	A_24_P326708	cg16261398	-0.342951	0.275128	>0.999
HLA-DPB1	A_33_P3271634	cg05798641	-0.342644	0.275588	>0.999
GALNT2	A_24_P353794	cg20703242	-0.342609	0.27564	>0.999
RUNX2	A_33_P3316508	cg09634481	0.342459	0.275863	>0.999
PDE9A	A_33_P3419594	cg10894540	-0.342301	0.276099	>0.999
LRRC36	A_23_P118042	cg02902975	-0.342256	0.276168	>0.999
CTPS2	A_23_P10305	cg03510610	0.342237	0.276196	>0.999
MLPH	A_23_P165783	cg17712831	-0.342227	0.276211	>0.999
TFAP2A-AS1	A_21_P0000613	cg15918459	0.342149	0.276327	>0.999
MC1R	A_33_P3352767	cg21194193	0.341772	0.276891	>0.999
GREB1	A_23_P412476	cg00206058	0.341682	0.277026	>0.999
RFX8	A_19_P00319028	cg27255239	0.341681	0.277027	>0.999
ELTD1	A_23_P62741	cg01402735	-0.340869	0.278246	>0.999
PPFIA2	A_23_P402936	cg23701643	-0.340747	0.278428	>0.999
RNF17	A_23_P99373	cg17806989	-0.340641	0.278588	>0.999
MOV10L1	A_33_P3409027	cg08074528	-0.340608	0.278637	>0.999
HLA-DQB1	A_23_P8108	cg06255955	-0.340602	0.278646	>0.999
LRRC7	A_33_P3263212	cg03208889	0.340525	0.278763	>0.999
DNAJC16	A_23_P358009	cg01002125	0.340492	0.278812	>0.999
BNIP3L	A_33_P3268900	cg13160058	0.34016	0.279311	>0.999
GABRB2	A_33_P3336715	cg04055989	-0.340042	0.279489	>0.999
KBTBD11	A_23_P94319	cg23426958	0.339807	0.279843	>0.999
C1QL4	A_33_P3400843	cg22212237	0.339722	0.27997	>0.999
SEC61A2	A_24_P415280	cg22687873	-0.339681	0.280033	>0.999
ADAM33	A_33_P3342653	cg00539386	-0.339536	0.28025	>0.999
NFU1	A_33_P3278392	cg18182389	0.339384	0.28048	>0.999
COPS8	A_33_P3230324	cg16995742	-0.338817	0.281337	>0.999
KRTAP10-7	A_33_P3293763	cg08765902	-0.338666	0.281564	>0.999
TOM1	A_33_P3751889	cg05531055	0.338484	0.28184	>0.999
HIVEP3	A_32_P59302	cg23762517	-0.338355	0.282035	>0.999
MRPL22	A_23_P122233	cg05682442	-0.338172	0.282312	>0.999
BRD2	A_22_P00020674	cg02653117	0.338119	0.282392	>0.999
EVC	A_21_P0014134	cg16418810	-0.337919	0.282694	>0.999
ADIPOR2	A_23_P48121	cg27346183	0.33779	0.28289	>0.999
CEP112	A_23_P83976	cg02044966	0.337737	0.282971	>0.999
CTNNA3	A_33_P3302191	cg07002403	0.337697	0.283032	>0.999
OAZ2	A_22_P00012922	cg26110331	-0.337376	0.283518	>0.999
LRRC14B	A_33_P3253538	cg24883374	0.337332	0.283585	>0.999
SMARCA2	A_23_P252764	cg09721925	0.337252	0.283706	>0.999
HLA-DQB1	A_23_P8108	cg22233843	-0.337027	0.284048	>0.999
MDM2	A_23_P502750	cg09781971	0.336942	0.284178	>0.999
GAB3	A_23_P255126	cg11452781	-0.336836	0.284339	>0.999
CFAP46	A_23_P311713	cg19237004	-0.336456	0.284916	>0.999
NR3C1	A_33_P3767927	cg13764763	-0.336389	0.285019	>0.999
MAGI1	A_33_P3369535	cg22682858	0.336329	0.285109	>0.999
MITF	A_33_P3338733	cg21178333	0.336327	0.285113	>0.999
SETD6	A_33_P3315355	cg26666090	-0.336165	0.28536	>0.999
HIVEP3	A_33_P3216694	cg03884592	0.33607	0.285505	>0.999
TRIM6	A_33_P3220247	cg17706456	-0.33593	0.285718	>0.999
SLC43A3	A_24_P406986	cg19160346	0.335758	0.28598	>0.999
LILRB4	A_33_P3267799	cg04680738	0.335747	0.285997	>0.999
IGF2R	A_23_P334021	cg19957506	0.335594	0.286231	>0.999
GNAS	A_24_P168581	cg17652507	0.335436	0.286472	>0.999
TAPBP	A_23_P365719	cg05700142	-0.335402	0.286523	>0.999
MAFA	A_24_P127719	cg21884905	-0.335339	0.28662	>0.999
SEC61G	A_23_P71241	cg13001838	-0.335271	0.286723	>0.999
WDFY4	A_32_P30905	cg11509088	0.335063	0.287042	>0.999
ITIH5	A_24_P220855	cg18372739	0.334874	0.287331	>0.999
CDH22	A_23_P40192	cg05845767	0.334804	0.287437	>0.999
MCHR2	A_24_P98006	cg20134215	-0.334717	0.28757	>0.999
HCG18	A_19_P00318085	cg12186939	0.33471	0.28758	>0.999
RP2	A_23_P22433	cg24606651	0.33464	0.287688	>0.999
ELTD1	A_23_P62741	cg15084543	-0.334613	0.287729	>0.999
HNRNPH1	A_21_P0004082	cg08324846	0.334502	0.287899	>0.999
GUCY1A3	A_32_P179138	cg22276332	-0.334367	0.288106	>0.999
SMOC2	A_33_P3351416	cg05527337	0.334261	0.288268	>0.999
WDR33	A_32_P328023	cg04928875	-0.334133	0.288464	>0.999
ALDH1A2	A_24_P73577	cg04978384	0.334086	0.288536	>0.999
DUS1L	A_33_P3266530	cg14115324	0.334068	0.288565	>0.999
CD109	A_23_P331928	cg01960006	-0.334063	0.288572	>0.999
SLC30A10	A_33_P3269885	cg24933645	0.334004	0.288662	>0.999
GNAS	A_24_P168574	cg21222634	0.333773	0.289017	>0.999
CROT	A_33_P3355208	cg18952098	0.333502	0.289432	>0.999
CROT	A_33_P3355208	cg14001567	0.333449	0.289514	>0.999
HAVCR2	A_24_P411561	cg17484237	0.333354	0.289659	>0.999
KALRN	A_24_P410797	cg21083798	-0.333314	0.289721	>0.999
FCAR	A_24_P348265	cg15661272	-0.333076	0.290088	>0.999
SLC35A1	A_23_P58912	cg10922229	-0.332975	0.290243	>0.999
HLA-DQB1	A_23_P136683	cg01745539	-0.332827	0.29047	>0.999
PTPRN2	A_32_P79434	cg16477744	-0.332778	0.290545	>0.999
FANCL	A_33_P3322589	cg07282284	0.33265	0.290742	>0.999
PLCE1	A_23_P35617	cg12272369	-0.332604	0.290813	>0.999
SOD1	A_23_P154840	cg26893544	-0.332543	0.290907	>0.999
BOP1	A_23_P43800	cg05745134	-0.332428	0.291084	>0.999
TEAD3	A_23_P82000	cg16717398	-0.332425	0.291089	>0.999
EDNRB	A_24_P330263	cg08321129	0.332334	0.291229	>0.999
ZNF718	A_23_P124438	cg09015566	-0.332262	0.29134	>0.999
LOC100132215	A_33_P3394853	cg12376047	0.332228	0.291392	>0.999
PSMB9	A_23_P111000	cg21764921	0.332124	0.291552	>0.999
FBP1	A_23_P257111	cg24333422	-0.332097	0.291594	>0.999
FLJ26850	A_33_P3403714	cg26715571	-0.332043	0.291678	>0.999
OTOG	A_33_P3326647	cg12432693	-0.331981	0.291773	>0.999
FAM132A	A_32_P75792	cg19236794	-0.331288	0.292844	>0.999
BCR	A_32_P56713	cg03930964	-0.331148	0.293061	>0.999
PAPD5	A_33_P3377459	cg01552504	-0.331112	0.293116	>0.999
CROT	A_33_P3355208	cg13338302	0.330981	0.293318	>0.999
GPR98	A_23_P19134	cg04551630	-0.330977	0.293325	>0.999
DGKZ	A_33_P3303602	cg03519157	0.330667	0.293805	>0.999
THOC2	A_33_P3235690	cg08108858	-0.330586	0.293929	>0.999
DIP2C	A_33_P3238484	cg01573089	0.330455	0.294133	>0.999
OXR1	A_23_P256244	cg00846511	-0.330452	0.294138	>0.999
MEIS2	A_23_P88602	cg06017944	0.33036	0.294281	>0.999
SMARCA2	A_23_P60354	cg09721925	0.330353	0.294291	>0.999
HSPG2	A_33_P3380612	cg21616627	-0.330257	0.29444	>0.999
CCNL2	A_24_P376339	cg13053783	-0.330114	0.294662	>0.999
PNMA3	A_23_P377094	cg24328927	0.330062	0.294742	>0.999
PPM1H	A_23_P391443	cg00066512	-0.32998	0.294869	>0.999
PGP	A_24_P942805	cg09096612	-0.329922	0.294959	>0.999
SORBS2	A_24_P140475	cg06317989	-0.329856	0.295061	>0.999
CHST8	A_23_P90273	cg22375689	-0.329821	0.295116	>0.999
LILRB4	A_24_P65722	cg25598256	-0.32964	0.295397	>0.999
ARPP21	A_33_P3307297	cg07324594	-0.329553	0.295532	>0.999
NKX6-2	A_33_P3264910	cg00018024	0.329392	0.295782	>0.999
MPV17L	A_33_P6570838	cg07662121	0.329317	0.295899	>0.999
ISLR2	A_33_P3418091	cg04551155	0.329254	0.295997	>0.999
VGLL4	A_23_P132595	cg00658394	0.3292	0.296081	>0.999
HLA-DPB1	A_24_P166443	cg14870156	-0.328908	0.296535	>0.999
KALRN	A_22_P00008425	cg13779109	-0.328775	0.296742	>0.999
CFAP46	A_33_P3217322	cg06686765	0.328731	0.296812	>0.999
DIO3	A_23_P105923	cg03721993	-0.32858	0.297046	>0.999
HLA-DPB1	A_24_P166443	cg17588455	-0.328493	0.297182	>0.999
SLC35A3	A_23_P34460	cg02080228	0.32818	0.29767	>0.999
BOD1L2	A_33_P3503284	cg08862829	-0.327822	0.298229	>0.999
LZTFL1	A_24_P37519	cg00728099	-0.327777	0.2983	>0.999
TG	A_23_P32454	cg09111917	-0.327622	0.298541	>0.999
SH3RF3	A_33_P3223909	cg22959667	0.327621	0.298542	>0.999
USP15	A_23_P204269	cg22255614	-0.32757	0.298622	>0.999
PTH2	A_23_P357374	cg06236119	-0.327181	0.299231	>0.999
PLCE1	A_33_P3346669	cg14763096	-0.327034	0.299461	>0.999
MS4A14	A_23_P98565	cg02907837	-0.326908	0.299658	>0.999
ITIH5	A_33_P3420380	cg18372739	0.326864	0.299728	>0.999
LINC01023	A_19_P00318587	cg07607891	-0.326777	0.299864	>0.999
RUNX2	A_33_P3316508	cg17115147	0.326472	0.300341	>0.999
ELTD1	A_23_P62741	cg02154252	-0.326424	0.300417	>0.999
SHISA7	A_24_P161581	cg26709356	0.326261	0.300673	>0.999
HLA-DQB1	A_33_P3424217	cg24376311	0.326173	0.30081	>0.999
GREB1	A_23_P329768	cg18914514	0.326085	0.300948	>0.999
TSEN34	A_33_P3211213	cg02867897	0.326018	0.301054	>0.999
KCNMA1	A_32_P192692	cg02727484	-0.325904	0.301233	>0.999
GUCY1A3	A_32_P179138	cg17714276	-0.325887	0.30126	>0.999
HLA-DPB1	A_23_P258769	cg06437840	-0.325843	0.301328	>0.999
HSPE1	A_23_P56922	cg23273364	0.325616	0.301685	>0.999
LINC01250	A_32_P848863	cg21995171	0.325616	0.301686	>0.999
HLA-DQB1	A_23_P136683	cg16345566	-0.32538	0.302056	>0.999
GNAS	A_24_P168581	cg10748817	0.324901	0.30281	>0.999
TNRC18	A_23_P377434	cg05511613	0.324698	0.303129	>0.999
HLA-DQB1	A_22_P00007720	cg13423887	-0.324572	0.303328	>0.999
MAD1L1	A_33_P3569068	cg12356249	0.324503	0.303437	>0.999
MKL1	A_23_P348138	cg17806020	0.324447	0.303526	>0.999
RIMBP2	A_32_P334325	cg03391667	0.324104	0.304066	>0.999
MALRD1	A_33_P3284808	cg10078091	0.323985	0.304255	>0.999
KIAA1217	A_23_P310022	cg17098934	0.323868	0.30444	>0.999
GNAS	A_24_P418809	cg17658854	0.323708	0.304693	>0.999
C1orf101	A_33_P3394243	cg11145055	-0.323304	0.305331	>0.999
CLCN4	A_33_P3415097	cg12516234	-0.323274	0.305379	>0.999
CROT	A_33_P3355208	cg11252776	0.32321	0.30548	>0.999
CXCL2	A_24_P257416	cg00630212	0.322876	0.306009	>0.999
DGKZ	A_33_P3239338	cg03519157	-0.322803	0.306125	>0.999
LRRC7	A_33_P3307840	cg07783134	-0.322723	0.306252	>0.999
MIR1247	A_22_P00007903	cg18301891	-0.322529	0.30656	>0.999
LINC00940	A_21_P0000665	cg14497870	-0.322337	0.306864	>0.999
GNAS	A_24_P273666	cg22639787	0.322059	0.307305	>0.999
GNAS	A_24_P168581	cg05960039	0.321945	0.307486	>0.999
CA5BP1	A_19_P00320384	cg21893469	-0.321895	0.307566	>0.999
NKX6-2	A_22_P00020774	cg03905847	-0.321772	0.307761	>0.999
CELF4	A_33_P3535972	cg21405568	-0.321412	0.308333	>0.999
GGACT	A_19_P00809029	cg11429485	-0.32141	0.308337	>0.999
LDLRAP1	A_32_P216548	cg00164546	-0.321399	0.308355	>0.999
KIAA1644	A_24_P57993	cg04434412	0.321236	0.308613	>0.999
UCK1	A_23_P216402	cg13629999	-0.321167	0.308723	>0.999
OLIG1	A_23_P154849	cg02348151	0.320984	0.309014	>0.999
LINC01310	A_33_P3384502	cg18706131	-0.320979	0.309023	>0.999
WDR33	A_24_P102920	cg04928875	0.32062	0.309596	>0.999
DIO3	A_23_P105923	cg10590512	-0.320588	0.309646	>0.999
SERPINA1	A_33_P3289659	cg01606800	-0.320459	0.309852	>0.999
MAP3K14-AS1	A_33_P3231858	cg02859521	0.320402	0.309943	>0.999
ARMC4	A_33_P3364826	cg17394888	0.320354	0.31002	>0.999
LOC90768	A_22_P00004984	cg17055507	-0.320318	0.310076	>0.999
NKX6-2	A_22_P00020774	cg00018024	-0.320094	0.310434	>0.999
RNF5	A_23_P8095	cg17455891	0.319993	0.310596	>0.999
DISC1	A_21_P0000049	cg20526943	-0.319924	0.310705	>0.999
ALCAM	A_33_P3713357	cg07571977	-0.319321	0.31167	>0.999
CROT	A_33_P3355208	cg16955004	0.319244	0.311794	>0.999
SLC43A3	A_24_P406986	cg15349294	0.319225	0.311824	>0.999
SLC25A23	A_33_P3267948	cg10131887	0.319182	0.311893	>0.999
TKTL2	A_33_P3274955	cg23210938	-0.318943	0.312275	>0.999
SHANK2	A_22_P00005099	cg24284859	-0.318722	0.31263	>0.999
INSL6	A_22_P00008195	cg13504907	0.318567	0.312879	>0.999
C8B	A_33_P3423854	cg04797274	0.318548	0.312909	>0.999
STARD13	A_22_P00015495	cg16151567	-0.31853	0.312938	>0.999
HSPD1	A_32_P25273	cg11994984	-0.318494	0.312996	>0.999
PLEKHH2	A_33_P3315715	cg24650394	-0.318416	0.31312	>0.999
GUCY1A3	A_32_P179138	cg27662483	-0.318319	0.313276	>0.999
WDR66	A_24_P179504	cg12705353	0.318283	0.313334	>0.999
GPATCH2	A_23_P34757	cg22512068	-0.318156	0.313537	>0.999
NFU1	A_23_P147296	cg18182389	-0.318056	0.313698	>0.999
XKR5	A_22_P00005046	cg00960260	0.318047	0.313712	>0.999
TCF7L2	A_33_P3377304	cg09679202	0.317863	0.314009	>0.999
NKX6-2	A_22_P00010781	cg00626110	-0.317813	0.314089	>0.999
TEX9	A_33_P3389291	cg17356280	0.317776	0.314149	>0.999
PLXDC2	A_23_P161424	cg07534516	-0.317685	0.314295	>0.999
LRRC7	A_33_P3307840	cg10576828	-0.317678	0.314306	>0.999
AEBP1	A_23_P157299	cg26645494	0.317606	0.314421	>0.999
LYPD5	A_24_P323148	cg02567691	-0.317508	0.31458	>0.999
ETNK2	A_33_P3351554	cg01566404	0.317496	0.314599	>0.999
CTU1	A_33_P3395976	cg18678211	-0.317466	0.314647	>0.999
PLXDC2	A_23_P161424	cg04318534	0.317397	0.314758	>0.999
MIR1247	A_22_P00007903	cg00328051	0.317049	0.315319	>0.999
ARL6IP4	A_33_P3355055	cg16697799	-0.316802	0.315716	>0.999
ZEB2	A_23_P142560	cg10319512	-0.316717	0.315853	>0.999
PTPRN2	A_32_P66804	cg16477744	-0.316574	0.316085	>0.999
SETD6	A_23_P129358	cg26666090	0.31657	0.316091	>0.999
CFAP46	A_33_P3341648	cg16415365	-0.316339	0.316463	>0.999
GNAS	A_24_P273666	cg22741626	0.316202	0.316684	>0.999
PRRG2	A_23_P67355	cg14094987	-0.31602	0.316978	>0.999
CXCL2	A_23_P315364	cg18804985	-0.315995	0.317019	>0.999
CFAP46	A_33_P3404829	cg16415365	-0.315979	0.317044	>0.999
CTPS2	A_23_P10305	cg24597862	-0.315955	0.317084	>0.999
SPDYA	A_32_P102935	cg04786857	0.315895	0.31718	>0.999
ZNF48	A_23_P415643	cg21044248	0.315859	0.317239	>0.999
RPAP3	A_23_P2683	cg24026388	0.315631	0.317607	>0.999
MMD	A_23_P164047	cg10052118	-0.315553	0.317733	>0.999
CROT	A_33_P3355208	cg21526343	0.315464	0.317877	>0.999
LRRC16A	A_23_P19369	cg23737208	-0.315409	0.317966	>0.999
PLEKHH2	A_23_P384748	cg24650394	-0.315366	0.318037	>0.999
NOTCH1	A_33_P3370424	cg21245132	0.315081	0.318498	>0.999
DIO3	A_33_P3246513	cg22325330	-0.315028	0.318584	>0.999
SLC43A3	A_24_P406986	cg19881895	-0.315024	0.31859	>0.999
LDB2	A_23_P125253	cg07999201	0.315017	0.3186	>0.999
TMEM132E	A_33_P3287108	cg21745612	0.314951	0.318708	>0.999
ATG2B	A_33_P3342160	cg08115597	-0.314891	0.318805	>0.999
RP2	A_23_P22433	cg14958310	-0.314806	0.318943	>0.999
CTU1	A_33_P3395976	cg08873940	-0.314754	0.319028	>0.999
TOM1	A_33_P3751889	cg02285386	-0.31408	0.320122	>0.999
RSF1	A_23_P139388	cg02938601	-0.313979	0.320285	>0.999
OLFM1	A_33_P3248354	cg20407045	0.313898	0.320417	>0.999
RUNX1	A_24_P34155	cg07963363	0.313851	0.320493	>0.999
TECPR2	A_33_P3305958	cg22232992	0.313779	0.320611	>0.999
PDE6B	A_23_P10743	cg18802288	-0.313662	0.320801	>0.999
RFX8	A_33_P3281741	cg12291728	0.313589	0.32092	>0.999
INSL6	A_22_P00008195	cg07531356	0.313504	0.321057	>0.999
LILRB4	A_24_P65722	cg24140775	-0.313426	0.321184	>0.999
BID	A_33_P3227041	cg09040349	-0.313347	0.321313	>0.999
SMARCA2	A_23_P60354	cg06851919	0.313181	0.321583	>0.999
VGLL4	A_24_P410582	cg25619837	-0.313064	0.321774	>0.999
CHAC2	A_32_P194264	cg21635948	-0.312951	0.321957	>0.999
GALNT4	A_24_P942370	cg25592301	-0.312826	0.322161	>0.999
ELTD1	A_23_P62741	cg18592365	-0.312783	0.322231	>0.999
KATNAL2	A_21_P0014696	cg13984832	-0.312652	0.322446	>0.999
CUX2	A_23_P2543	cg12111758	0.312619	0.322498	>0.999
STARD13-AS	A_22_P00008805	cg25373429	0.312519	0.322663	>0.999
C17orf102	A_33_P3334005	cg21745612	-0.31242	0.322824	>0.999
ETV7	A_23_P42353	cg05747095	0.312391	0.322872	>0.999
SPRED3	A_33_P3401981	cg26254045	-0.312155	0.323256	>0.999
GNAS	A_24_P168581	cg07909402	0.312153	0.32326	>0.999
CPB1	A_23_P6615	cg15645885	-0.31185	0.323755	>0.999
HSPE1	A_33_P3325306	cg02208776	0.31172	0.323967	>0.999
ZNF547	A_33_P3352822	cg10066151	0.311692	0.324012	>0.999
VGLL4	A_21_P0003101	cg23866089	0.311391	0.324505	>0.999
RAI2	A_22_P00002020	cg05746188	0.311302	0.324651	>0.999
EDIL3	A_23_P401606	cg07613543	0.311207	0.324806	>0.999
FCHSD2	A_23_P368278	cg10876628	0.311017	0.325118	>0.999
GNAS	A_24_P418809	cg13231951	-0.310944	0.325237	>0.999
GNAS	A_24_P168581	cg17334845	0.31094	0.325244	>0.999
GREB1	A_33_P3379406	cg11124360	-0.310906	0.3253	>0.999
HLA-DPB1	A_24_P166443	cg19990651	-0.310855	0.325384	>0.999
OLIG1	A_23_P154849	cg27237300	0.310825	0.325433	>0.999
CCNG1	A_23_P58606	cg21592278	-0.310789	0.325491	>0.999
TFAP2A	A_33_P3361546	cg02397497	-0.310672	0.325684	>0.999
CARD11	A_33_P3212350	cg13784216	-0.310373	0.326173	>0.999
CFAP46	A_33_P3341648	cg19237004	-0.310298	0.326297	>0.999
GNAS	A_24_P273666	cg07824914	0.310207	0.326446	>0.999
FER	A_23_P124570	cg17318863	0.310158	0.326527	>0.999
LINC00476	A_33_P3219245	cg10416604	-0.310146	0.326547	>0.999
XIRP2	A_23_P393163	cg02084485	0.310133	0.326568	>0.999
MC1R	A_33_P3318642	cg09883524	0.310112	0.326603	>0.999
ELTD1	A_33_P3362611	cg04360793	-0.310004	0.32678	>0.999
MEGF6	A_24_P926960	cg14311085	-0.309872	0.326997	>0.999
CAMTA1	A_21_P0000181	cg14654082	0.309754	0.327191	>0.999
CCT2	A_23_P105392	cg15810031	0.309732	0.327227	>0.999
CABIN1	A_24_P336113	cg25856474	-0.309463	0.327669	>0.999
CROT	A_33_P3355208	cg22510794	0.309419	0.327742	>0.999
PRKACB	A_33_P3772996	cg15704369	0.309256	0.32801	>0.999
NKX6-2	A_33_P3264910	cg10182697	0.309233	0.328048	>0.999
VGLL4	A_21_P0003101	cg18821281	0.309052	0.328345	>0.999
CXCL2	A_23_P315364	cg00630212	-0.308819	0.32873	>0.999
PRTG	A_33_P3234657	cg12930422	0.30875	0.328843	>0.999
KALRN	A_33_P3219121	cg13779109	-0.308529	0.329208	>0.999
HIST1H2BI	A_23_P111041	cg19851715	-0.308336	0.329525	>0.999
PARK2	A_23_P136077	cg07997797	-0.308293	0.329597	>0.999
NAT10	A_23_P87329	cg11803008	-0.308119	0.329885	>0.999
SLC35A4	A_23_P69840	cg17915286	-0.307998	0.330084	>0.999
FLJ26850	A_22_P00018121	cg26715571	-0.307985	0.330105	>0.999
ZBTB46	A_24_P592012	cg09348735	0.307914	0.330223	>0.999
MCHR2	A_24_P98006	cg04154869	0.307688	0.330596	>0.999
TSSC1	A_23_P256773	cg26355228	0.3075	0.330908	>0.999
TRIM13	A_23_P99360	cg00813837	0.307468	0.33096	>0.999
GRIN2A	A_24_P381844	cg09239744	0.307455	0.330982	>0.999
EDIL3	A_23_P401606	cg16232834	-0.307098	0.331573	>0.999
ST18	A_23_P31858	cg02204989	-0.307095	0.331578	>0.999
NKX6-2	A_33_P3264910	cg24659054	0.306967	0.331789	>0.999
ZNF595	A_23_P155939	cg12746427	0.306567	0.332452	>0.999
SSPN	A_21_P0007483	cg21574649	-0.306343	0.332824	>0.999
ZNF423	A_23_P88880	cg11358589	-0.306343	0.332825	>0.999
SESTD1	A_33_P3378047	cg13799978	-0.30633	0.332846	>0.999
STAG1	A_23_P357365	cg15216497	-0.306256	0.332968	>0.999
GOLGA1	A_33_P3271460	cg11014186	0.305929	0.333511	>0.999
POU6F2	A_23_P147900	cg08835956	0.30589	0.333576	>0.999
PIK3C2A	A_33_P3231878	cg05466223	-0.305796	0.333732	>0.999
RRBP1	A_33_P3220277	cg17189554	-0.305748	0.333812	>0.999
ZFPM1	A_33_P3311979	cg08738269	-0.305716	0.333866	>0.999
LYPD5	A_24_P323148	cg17711567	-0.305636	0.333998	>0.999
YAE1D1	A_23_P403521	cg16253282	-0.3056	0.334057	>0.999
BCOR	A_23_P159741	cg01803014	-0.305332	0.334503	>0.999
ZNF718	A_23_P124438	cg06614206	-0.305173	0.334768	>0.999
PPFIA2	A_23_P402936	cg13838530	0.305093	0.334902	>0.999
CROT	A_23_P168669	cg18952098	-0.305016	0.33503	>0.999
PHF14	A_24_P21056	cg11931558	0.304982	0.335086	>0.999
ICK	A_23_P344988	cg27560282	-0.304934	0.335166	>0.999
KALRN	A_22_P00008425	cg21083798	-0.304886	0.335246	>0.999
IQUB	A_24_P203298	cg27129145	-0.304878	0.33526	>0.999
RAI2	A_23_P254165	cg20497636	-0.304837	0.335328	>0.999
GNAS	A_24_P168574	cg05960039	-0.304799	0.33539	>0.999
RP2	A_23_P22433	cg00726174	0.304788	0.33541	>0.999
GNAS	A_24_P273666	cg19002779	0.304744	0.335483	>0.999
PHACTR4	A_24_P119577	cg10711145	0.304613	0.335701	>0.999
LRRC14	A_24_P363745	cg25522232	-0.304605	0.335715	>0.999
TFAP2A	A_33_P3361546	cg06630455	-0.304493	0.335902	>0.999
GUCY2C	A_23_P76312	cg12500743	0.304056	0.336631	>0.999
IDO2	A_24_P12690	cg11363097	0.304034	0.336667	>0.999
IRAK3	A_23_P162300	cg01263292	0.303969	0.336775	>0.999
HSPG2	A_33_P3380625	cg21616627	0.303883	0.336919	>0.999
GRIN2A	A_24_P381844	cg06758670	0.303682	0.337255	>0.999
RAI2	A_22_P00002020	cg19453486	-0.30359	0.337409	>0.999
MTOR	A_23_P34606	cg03881436	0.30348	0.337593	>0.999
FRAS1	A_21_P0000060	cg05322332	0.303473	0.337605	>0.999
CROT	A_33_P3355208	cg02673015	0.303271	0.337942	>0.999
FAM98A	A_23_P313728	cg16512069	0.303239	0.337997	>0.999
RGS20	A_23_P73097	cg21845478	-0.303225	0.338019	>0.999
SLC43A3	A_24_P406986	cg10579279	0.303158	0.338131	>0.999
LRRC7	A_33_P3307840	cg19898963	0.303016	0.33837	>0.999
TLE1	A_33_P3217719	cg27232144	0.302967	0.33845	>0.999
HIVEP3	A_33_P3216694	cg14996491	0.302814	0.338707	>0.999
ELAVL4	A_24_P188447	cg01312486	0.302691	0.338913	>0.999
PSMD9	A_24_P116017	cg22125587	-0.302508	0.33922	>0.999
CELF2	A_23_P115645	cg27512858	-0.302397	0.339407	>0.999
HLA-DQB1	A_22_P00007720	cg21493951	-0.30224	0.339669	>0.999
MMP17	A_23_P136413	cg15454599	-0.302103	0.3399	>0.999
SHANK2	A_33_P3374010	cg24284859	-0.30193	0.34019	>0.999
DOCK2	A_24_P263653	cg23338503	0.301813	0.340387	>0.999
MED26	A_23_P164737	cg25594549	-0.301756	0.340482	>0.999
DIAPH3	A_32_P150891	cg24564576	-0.301755	0.340484	>0.999
CHST8	A_23_P90273	cg20439889	-0.30174	0.34051	>0.999
GNAS	A_24_P418809	cg20782596	0.301727	0.34053	>0.999
ABAT	A_33_P3268487	cg02914347	-0.301707	0.340565	>0.999
TNFRSF10C	A_23_P256724	cg15302296	0.301608	0.34073	>0.999
DIO3	A_23_P105923	cg01693026	-0.301577	0.340782	>0.999
HLA-DQB1	A_23_P136683	cg04317588	0.301549	0.340829	>0.999
UPB1	A_23_P120822	cg01116810	-0.301491	0.340927	>0.999
NOTCH1	A_23_P60387	cg07343113	-0.301385	0.341106	>0.999
ETV7	A_23_P42353	cg07540542	0.301313	0.341227	>0.999
SALL1	A_23_P328074	cg15463013	-0.301067	0.34164	>0.999
TKTL2	A_33_P3274955	cg12267786	-0.300964	0.341813	>0.999
LRP2	A_33_P3244728	cg16691888	-0.300919	0.34189	>0.999
ANKRD44	A_23_P209347	cg17833180	-0.300693	0.342269	>0.999
GAB3	A_33_P3251369	cg13105517	-0.300354	0.342841	>0.999
KLRG2	A_33_P3251801	cg23152743	-0.300039	0.343373	>0.999
TG	A_23_P32454	cg26264008	0.299961	0.343504	>0.999
OAZ2	A_23_P106463	cg03624415	-0.299786	0.3438	>0.999
GNAS	A_24_P168581	cg14263118	0.299714	0.343922	>0.999
BAIAP2	A_23_P61810	cg22992772	0.299615	0.344088	>0.999
HIVEP3	A_33_P3216694	cg11769885	0.299535	0.344224	>0.999
GRM4	A_33_P3282390	cg27602795	-0.299364	0.344513	>0.999
CXCL2	A_24_P257416	cg16249454	0.298916	0.34527	>0.999
ARID1B	A_33_P3291877	cg24962544	-0.298715	0.345611	>0.999
INSL6	A_23_P83012	cg07531356	0.298652	0.345717	>0.999
FAM46A	A_33_P3410599	cg01576559	0.298363	0.346207	>0.999
TNRC18	A_33_P3209214	cg05511613	0.298049	0.346739	>0.999
BCR	A_24_P127235	cg03930964	-0.298003	0.346818	>0.999
ZIC5	A_32_P219942	cg16105906	0.297944	0.346918	>0.999
LOC100289333	A_22_P00018004	cg04326960	-0.297722	0.347295	>0.999
ALKBH3	A_23_P35989	cg03342084	-0.297551	0.347584	>0.999
PLSCR2	A_23_P80508	cg24092307	0.29751	0.347654	>0.999
TNFRSF10C	A_23_P256724	cg17790241	-0.297466	0.347729	>0.999
PSMB9	A_23_P111000	cg19760441	0.297431	0.347789	>0.999
C17orf102	A_33_P3334005	cg03442425	-0.297367	0.347898	>0.999
ZFR2	A_23_P332713	cg23908593	0.297361	0.347908	>0.999
CHPT1	A_23_P105571	cg03225714	0.297145	0.348275	>0.999
IRAK3	A_23_P162300	cg10389229	0.296932	0.348636	>0.999
MSL3P1	A_32_P235159	cg08924674	-0.296922	0.348654	>0.999
BOP1	A_23_P43800	cg04746089	0.296904	0.348684	>0.999
KIAA1841	A_32_P149298	cg26870639	0.296879	0.348727	>0.999
RIMBP2	A_24_P162226	cg03391667	-0.296845	0.348785	>0.999
KIAA0391	A_23_P14340	cg27050584	0.296778	0.348899	>0.999
PXDN	A_33_P3271455	cg07705372	0.296762	0.348926	>0.999
NAA11	A_23_P155890	cg08652808	-0.296698	0.349035	>0.999
LOC101928009	A_21_P0001019	cg19617611	-0.296645	0.349125	>0.999
ZPBP	A_33_P3304322	cg07750378	-0.296231	0.349831	>0.999
FGFR2	A_24_P206624	cg10314760	0.296132	0.349999	>0.999
SRRM1	A_24_P11131	cg20799547	-0.295833	0.35051	>0.999
LOC100289333	A_22_P00018003	cg04326960	-0.295805	0.350556	>0.999
VGLL4	A_21_P0003101	cg21596238	0.295783	0.350595	>0.999
DLG1	A_33_P3224380	cg05137587	0.295691	0.350752	>0.999
IHH	A_33_P3338698	cg14692768	-0.295608	0.350893	>0.999
CAMTA1	A_21_P0000131	cg27149150	0.295217	0.351561	>0.999
PTPRN2	A_32_P66804	cg03361379	-0.295213	0.351568	>0.999
HLA-DQB1	A_33_P3424217	cg27196273	0.295068	0.351815	>0.999
VGLL4	A_23_P132595	cg16131859	0.29506	0.35183	>0.999
RFX8	A_19_P00319028	cg10462143	0.29504	0.351864	>0.999
GUCY1A3	A_32_P179138	cg23912454	-0.294645	0.352539	>0.999
FBXL18	A_33_P3239839	cg14155567	-0.294363	0.353023	>0.999
CLCN4	A_33_P3367596	cg12516234	-0.294341	0.353059	>0.999
ZNF662	A_33_P3364904	cg07448333	-0.294095	0.35348	>0.999
NIFK-AS1	A_21_P0000694	cg02287335	0.294063	0.353536	>0.999
RSPH1	A_23_P102950	cg07034561	0.293944	0.35374	>0.999
TTC39C	A_32_P123629	cg27399348	-0.293624	0.354288	>0.999
CROT	A_33_P3355208	cg19642189	0.293545	0.354424	>0.999
PSMD9	A_23_P203994	cg22125587	-0.293351	0.354757	>0.999
GNAS	A_24_P418809	cg22741626	0.293318	0.354815	>0.999
HLA-DPB1	A_33_P3271635	cg14870156	-0.29316	0.355086	>0.999
TFAP2A-AS1	A_22_P00006956	cg11095897	-0.293099	0.355191	>0.999
UPB1	A_23_P120822	cg17647273	0.292814	0.355681	>0.999
PDE4A	A_33_P3395876	cg04351156	-0.292725	0.355834	>0.999
LOC283856	A_21_P0011506	cg13710942	0.292571	0.356098	>0.999
GRIN2A	A_33_P3334895	cg08621611	0.292414	0.356369	>0.999
CTU1	A_33_P3395976	cg02839811	-0.292176	0.356777	>0.999
SHISA7	A_23_P390443	cg10638599	0.29209	0.356926	>0.999
GLMN	A_23_P160742	cg02100365	-0.29204	0.357013	>0.999
GNAS	A_24_P168581	cg09772382	0.291968	0.357137	>0.999
SDK1	A_23_P93727	cg07829265	-0.291892	0.357267	>0.999
HIVEP3	A_32_P59302	cg02031397	-0.291871	0.357303	>0.999
POU3F3	A_33_P3231908	cg20291049	0.291852	0.357337	>0.999
LOC100289333	A_22_P00018003	cg05486832	-0.2918	0.357427	>0.999
ROR1	A_23_P12363	cg11837766	-0.291603	0.357765	>0.999
UPB1	A_23_P120822	cg08036764	-0.2916	0.357771	>0.999
ZNF33B	A_33_P3296871	cg18601299	-0.291574	0.357815	>0.999
CUX2	A_23_P2543	cg01638592	0.291567	0.357828	>0.999
ZFP64	A_23_P120467	cg00727630	0.29148	0.357977	>0.999
CDC25C	A_23_P70249	cg26019491	-0.291402	0.358113	>0.999
MOV10L1	A_33_P3409027	cg05070690	-0.291244	0.358385	>0.999
NAA11	A_23_P155890	cg21162304	-0.29121	0.358444	>0.999
WNT7A	A_23_P258410	cg04969808	-0.291208	0.358448	>0.999
LRRC7	A_33_P3307836	cg19481259	-0.291116	0.358605	>0.999
SLC16A13	A_23_P118741	cg20980615	0.291109	0.358619	>0.999
IGDCC4	A_23_P14673	cg10004179	0.29106	0.358702	>0.999
CAMTA1	A_21_P0000181	cg25132484	-0.291027	0.35876	>0.999
GNAS	A_24_P273666	cg18997188	0.290861	0.359046	>0.999
ZNF595	A_23_P155939	cg22523743	0.290822	0.359114	>0.999
FAM160A1	A_33_P3381318	cg05063232	0.290784	0.359179	>0.999
CYP46A1	A_33_P3337604	cg12981596	0.290784	0.35918	>0.999
KRTAP10-7	A_33_P3293763	cg03535831	-0.290662	0.35939	>0.999
TESK2	A_23_P9875	cg27633763	0.290657	0.3594	>0.999
CAMTA1	A_21_P0000131	cg25132772	0.290644	0.359422	>0.999
HLA-DQB1	A_33_P3424217	cg01745539	0.290487	0.359692	>0.999
DPYSL4	A_23_P331049	cg03950121	-0.290397	0.359849	>0.999
ALCAM	A_33_P3713357	cg12226306	-0.290163	0.360255	>0.999
DSCAM	A_23_P211141	cg05426571	-0.290122	0.360325	>0.999
CLCN4	A_33_P3415097	cg17528308	-0.289746	0.360976	>0.999
BCAR1	A_33_P3369034	cg05923587	0.28937	0.361628	>0.999
TNFRSF1A	A_23_P139722	cg17330843	-0.289287	0.361773	>0.999
GNAS	A_24_P273666	cg00466827	-0.289186	0.361948	>0.999
MPRIP	A_33_P3230528	cg27223681	0.289183	0.361952	>0.999
MDM2	A_24_P925664	cg09781971	-0.289095	0.362105	>0.999
PLSCR2	A_33_P3297606	cg14056864	0.289026	0.362224	>0.999
TUBE1	A_33_P3263906	cg12289509	-0.288924	0.362403	>0.999
TACC2	A_23_P127186	cg07517370	0.288922	0.362405	>0.999
OR2B6	A_23_P70468	cg03340878	-0.28878	0.362652	>0.999
HLA-DPB1	A_33_P3271635	cg19990651	-0.288646	0.362885	>0.999
OR8B2	A_33_P3253578	cg11120047	-0.288492	0.363153	>0.999
GNAS	A_24_P168581	cg15222215	0.288315	0.363459	>0.999
PAQR8	A_24_P334640	cg21614408	0.288298	0.36349	>0.999
ZNF395	A_23_P146077	cg10627155	-0.288167	0.363717	>0.999
GNAS	A_24_P273666	cg20126878	0.288162	0.363727	>0.999
NAA11	A_23_P155890	cg06150828	-0.288133	0.363778	>0.999
KRTAP6-1	A_33_P3364520	cg05480278	-0.28811	0.363817	>0.999
RB1CC1	A_23_P9056	cg01558186	0.287929	0.364132	>0.999
LINC00475	A_22_P00003884	cg18960741	-0.28792	0.364147	>0.999
MPV17L	A_23_P357351	cg09844907	-0.287514	0.364855	>0.999
TSPAN4	A_33_P3413216	cg23534766	0.287486	0.364903	>0.999
GNAS	A_24_P273666	cg26767990	0.287349	0.365142	>0.999
NIFK-AS1	A_21_P0001911	cg02287335	0.287273	0.365275	>0.999
LRRC7	A_33_P3263212	cg05104685	0.287242	0.365329	>0.999
GNAS	A_24_P168574	cg09604333	-0.287209	0.365386	>0.999
CACNA2D4	A_23_P353014	cg18089405	0.287206	0.365392	>0.999
LOC100129940	A_22_P00009147	cg08930690	0.287028	0.365703	>0.999
RSF1	A_23_P139388	cg26254667	0.28677	0.366153	>0.999
GNAS	A_24_P168581	cg23496597	0.286657	0.36635	>0.999
HLA-DQB1	A_22_P00007720	cg16345566	0.286488	0.366646	>0.999
ALK	A_23_P324304	cg18022777	-0.28617	0.367201	>0.999
OAZ2	A_23_P106463	cg23061600	0.286131	0.36727	>0.999
NUGGC	A_33_P3246598	cg25867383	-0.286061	0.367391	>0.999
SPON1	A_32_P133072	cg12581592	0.28605	0.36741	>0.999
LEMD2	A_24_P305960	cg09667373	0.285839	0.36778	>0.999
CRX	A_33_P3370707	cg19762747	-0.285714	0.367999	>0.999
CST13P	A_24_P194670	cg11910086	-0.285631	0.368143	>0.999
ZNF718	A_23_P124438	cg12746427	-0.285575	0.368242	>0.999
VGLL4	A_21_P0003101	cg00658394	0.285432	0.368492	>0.999
AGTR1	A_23_P166616	cg08963455	-0.285416	0.36852	>0.999
THNSL2	A_33_P3394297	cg00412896	0.285218	0.368867	>0.999
PPIL1	A_23_P133995	cg09076926	0.285206	0.368888	>0.999
ZNF275	A_22_P00018048	cg12057300	-0.285127	0.369027	>0.999
MYO1D	A_24_P119609	cg17717574	0.285058	0.369149	>0.999
OTX1	A_23_P403284	cg08210688	-0.284971	0.3693	>0.999
DCHS1	A_23_P98645	cg06869210	-0.284817	0.36957	>0.999
[truncated: 3,457 more rows]
